# Supplementary material for: Comparative Transcriptomic and Metabolic Analyses Reveal the Coordinated Mechanisms in Pinus koraiensis under Different Light Stress Conditions
Source: Int J Mol Sci. 2022 Aug 23;23(17):9556. doi: 10.3390/ijms23179556 (PMC9455776; doi:10.3390/ijms23179556)
Supplement: Supplementary file 1 [file ijms-23-09556-s001.zip]

Archive with 20 entries (20 files):
- Supplementary Figure/Supplementary Figure S1.jpg
- Supplementary Figure/Supplementary Figure S2.jpg
- Supplementary Tables/Table S1 Sample sequencing data evaluation statistics.xlsx
- Supplementary Tables/Table S10 The top 20 KEGG enrichment pathways of DAMs in CK vs. LS.xlsx
- Supplementary Tables/Table S11 The top 20 KEGG enrichment pathways of DAMs in LS vs. HS.xlsx
- Supplementary Tables/Table S12 Statistics of differentially expressed genes involved in plant hormone signal transduction.xlsx
- Supplementary Tables/Table S13 Statistics of differentially expressed genes involved in photosynthesis.xlsx
- Supplementary Tables/Table S14 Statistics of differentially expressed genes involved in photosynthesis - antenna protein.xlsx
- Supplementary Tables/Table S15 Statistics of differentially expressed genes involved in porphyrin and chlorophyll metabolism.xlsx
- Supplementary Tables/Table S16 Statistics of differentially expressed genes involved in carotenoid biosynthesis.xlsx
- Supplementary Tables/Table S17 Statistics of differentially expressed genes involved in flavonoid biosynthesis.xlsx
- Supplementary Tables/Table S18 Specific primers used for qRT-PCR analysis.xlsx
- Supplementary Tables/Table S2 BUSCO assessment results.xlsx
- Supplementary Tables/Table S3 GO functional annotation of differentially expressed genes (DEGs).xlsx
- Supplementary Tables/Table S4 The top 20 KEGG enrichment pathways of DEGs in CK vs. HS.xlsx
- Supplementary Tables/Table S5 The top 20 KEGG enrichment pathways of DEGs in CK vs. LS.xlsx
- Supplementary Tables/Table S6 The top 20 KEGG enrichment pathways of DEGs in LS vs. HS.xlsx
- Supplementary Tables/Table S7 Statistics of the numbers of transcription factor.xlsx
- Supplementary Tables/Table S8 Statistics of differentially expressed genes encoding transcription factors.xlsx
- Supplementary Tables/Table S9 The top 20 KEGG enrichment pathways of differentially accumulated metabolites (DAMs) in CK vs. HS.xlsx
