# Supplementary material for: Comparative Transcriptomic and Metabolic Analyses Reveal the Coordinated Mechanisms in Pinus koraiensis under Different Light Stress Conditions
Source: Int J Mol Sci. 2022 Aug 23;23(17):9556. doi: 10.3390/ijms23179556 (PMC9455776; doi:10.3390/ijms23179556)
Supplement: Supplementary file 1 [file ijms-23-09556-s001.zip › Supplementary Tables/Table S1 Sample sequencing data evaluation statistics.xlsx]

## Sheet: Table S1
Supplemental Table S1. Sample sequencing data evaluation statistics
Sample	Raw Reads	Clean Reads	Clean Base(G)	Error Rate(%)	Q20(%)	Q30(%)	GC Content(%)
CK-1	71068594	66927370	10.04	0.03	98.35	94.98	45.37
CK-2	42347882	40029618	6	0.03	98.35	94.99	45.93
CK-3	42048688	40913512	6.14	0.03	98.13	94.27	46.03
HS-1	66400594	62951328	9.44	0.03	98.21	94.52	45.67
HS-2	97221940	92297984	13.84	0.03	98.21	94.52	45.33
HS-3	63052366	59371090	8.91	0.03	98.28	94.77	45.28
LS-1	81807586	78474202	11.77	0.03	98.18	94.43	45.57
LS-2	73175724	70105796	10.52	0.03	98.24	94.64	44.88
LS-3	68794598	64387790	9.66	0.03	98.34	94.96	44.92
