# Supplementary material for: Comparative Transcriptomic and Metabolic Analyses Reveal the Coordinated Mechanisms in Pinus koraiensis under Different Light Stress Conditions
Source: Int J Mol Sci. 2022 Aug 23;23(17):9556. doi: 10.3390/ijms23179556 (PMC9455776; doi:10.3390/ijms23179556)
Supplement: Supplementary file 1 [file ijms-23-09556-s001.zip › Supplementary Tables/Table S10 The top 20 KEGG enrichment pathways of DAMs in CK vs. LS.xlsx]

## Sheet: Table S10
Supplemental Table S10. The top 20 KEGG enrichment pathways of DAMs in CK vs. LS
#Kegg_pathway	ko_id	Cluter_frequency	Metabolome_frequency	P-value	Corrected_P-value
Flavone and flavonol biosynthesis	ko00944	4 out of 16 25%	17 out of 314 5.4140127388535%	0.00721886604340449	0.267098043605966
Phenylpropanoid biosynthesis	ko00940	4 out of 16 25%	19 out of 314 6.05095541401274%	0.0110276551746222	0.408023241461023
Tropane, piperidine and pyridine alkaloid biosynthesis	ko00960	2 out of 16 12.5%	10 out of 314 3.18471337579618%	0.0863032696392485	1
Lysine degradation	ko00310	2 out of 16 12.5%	12 out of 314 3.82165605095541%	0.119224224194078	1
Sulfur relay system	ko04122	1 out of 16 6.25%	3 out of 314 0.955414012738854%	0.145649958596378	1
Isoflavonoid biosynthesis	ko00943	1 out of 16 6.25%	4 out of 314 1.27388535031847%	0.189603658475661	1
Pyruvate metabolism	ko00620	1 out of 16 6.25%	4 out of 314 1.27388535031847%	0.189603658475661	1
Propanoate metabolism	ko00640	1 out of 16 6.25%	4 out of 314 1.27388535031847%	0.189603658475661	1
Oxidative phosphorylation	ko00190	1 out of 16 6.25%	4 out of 314 1.27388535031847%	0.189603658475661	1
Valine, leucine and isoleucine degradation	ko00280	1 out of 16 6.25%	5 out of 314 1.59235668789809%	0.231430566425305	1
Vitamin B6 metabolism	ko00750	1 out of 16 6.25%	5 out of 314 1.59235668789809%	0.231430566425305	1
Stilbenoid, diarylheptanoid and gingerol biosynthesis	ko00945	1 out of 16 6.25%	5 out of 314 1.59235668789809%	0.231430566425305	1
Sulfur metabolism	ko00920	1 out of 16 6.25%	6 out of 314 1.91082802547771%	0.271227041950209	1
Thiamine metabolism	ko00730	1 out of 16 6.25%	6 out of 314 1.91082802547771%	0.271227041950209	1
Citrate cycle (TCA cycle)	ko00020	1 out of 16 6.25%	7 out of 314 2.22929936305732%	0.309085377433317	1
Fatty acid biosynthesis	ko00061	1 out of 16 6.25%	7 out of 314 2.22929936305732%	0.309085377433317	1
Glucosinolate biosynthesis	ko00966	1 out of 16 6.25%	8 out of 314 2.54777070063694%	0.345093957111063	1
Butanoate metabolism	ko00650	1 out of 16 6.25%	8 out of 314 2.54777070063694%	0.345093957111063	1
Valine, leucine and isoleucine biosynthesis	ko00290	1 out of 16 6.25%	8 out of 314 2.54777070063694%	0.345093957111063	1
Cyanoamino acid metabolism	ko00460	1 out of 16 6.25%	9 out of 314 2.86624203821656%	0.379337410334011	1
