# Supplementary material for: Comparative Transcriptomic and Metabolic Analyses Reveal the Coordinated Mechanisms in Pinus koraiensis under Different Light Stress Conditions
Source: Int J Mol Sci. 2022 Aug 23;23(17):9556. doi: 10.3390/ijms23179556 (PMC9455776; doi:10.3390/ijms23179556)
Supplement: Supplementary file 1 [file ijms-23-09556-s001.zip › Supplementary Tables/Table S11 The top 20 KEGG enrichment pathways of DAMs in LS vs. HS.xlsx]

## Sheet: Table S11
Supplemental Table S11. The top 20 KEGG enrichment pathways of DAMs in LS vs. HS
#Kegg_pathway	ko_id	Cluter_frequency	Metabolome_frequency	P-value	Corrected_P-value
Arginine biosynthesis	ko00220	5 out of 51 9.80392156862745%	8 out of 315 2.53968253968254%	0.00353869455618937	0.173396033253279
Plant hormone signal transduction	ko04075	2 out of 51 3.92156862745098%	2 out of 315 0.634920634920635%	0.0257810130421595	1
Purine metabolism	ko00230	7 out of 51 13.7254901960784%	20 out of 315 6.34920634920635%	0.0276255833799381	1
Vitamin B6 metabolism	ko00750	3 out of 51 5.88235294117647%	5 out of 315 1.58730158730159%	0.0316092183558536	1
Phenylpropanoid biosynthesis	ko00940	6 out of 51 11.7647058823529%	19 out of 315 6.03174603174603%	0.0672328147485082	1
Caffeine metabolism	ko00232	1 out of 51 1.96078431372549%	1 out of 315 0.317460317460317%	0.161904761904762	1
Carotenoid biosynthesis	ko00906	1 out of 51 1.96078431372549%	1 out of 315 0.317460317460317%	0.161904761904762	1
Monoterpenoid biosynthesis	ko00902	1 out of 51 1.96078431372549%	1 out of 315 0.317460317460317%	0.161904761904762	1
Folate biosynthesis	ko00790	1 out of 51 1.96078431372549%	1 out of 315 0.317460317460317%	0.161904761904762	1
alpha-Linolenic acid metabolism	ko00592	3 out of 51 5.88235294117647%	9 out of 315 2.85714285714286%	0.164601290326915	1
Stilbenoid, diarylheptanoid and gingerol biosynthesis	ko00945	2 out of 51 3.92156862745098%	5 out of 315 1.58730158730159%	0.18602853444206	1
Ubiquinone and other terpenoid-quinone biosynthesis	ko00130	2 out of 51 3.92156862745098%	5 out of 315 1.58730158730159%	0.18602853444206	1
Biosynthesis of secondary metabolites	ko01110	22 out of 51 43.1372549019608%	119 out of 315 37.7777777777778%	0.239287220591548	1
Biosynthesis of various secondary metabolites - part 2	ko00998	3 out of 51 5.88235294117647%	11 out of 315 3.49206349206349%	0.25610753624802	1
D-Arginine and D-ornithine metabolism	ko00472	1 out of 51 1.96078431372549%	2 out of 315 0.634920634920635%	0.298028510767363	1
Nitrogen metabolism	ko00910	1 out of 51 1.96078431372549%	2 out of 315 0.634920634920635%	0.298028510767363	1
Phenylalanine metabolism	ko00360	3 out of 51 5.88235294117647%	12 out of 315 3.80952380952381%	0.304420390253505	1
Butanoate metabolism	ko00650	2 out of 51 3.92156862745098%	8 out of 315 2.53968253968254%	0.381064311758781	1
beta-Alanine metabolism	ko00410	2 out of 51 3.92156862745098%	8 out of 315 2.53968253968254%	0.381064311758781	1
Valine, leucine and isoleucine biosynthesis	ko00290	2 out of 51 3.92156862745098%	8 out of 315 2.53968253968254%	0.381064311758781	1
