# Supplementary material for: Comparative Transcriptomic and Metabolic Analyses Reveal the Coordinated Mechanisms in Pinus koraiensis under Different Light Stress Conditions
Source: Int J Mol Sci. 2022 Aug 23;23(17):9556. doi: 10.3390/ijms23179556 (PMC9455776; doi:10.3390/ijms23179556)
Supplement: Supplementary file 1 [file ijms-23-09556-s001.zip › Supplementary Tables/Table S12 Statistics of differentially expressed genes involved in plant hormone signal transduction.xlsx]

## Sheet: Table S12
Supplemental Table S12. Statistics of differentially expressed genes involved in plant hormone signal transduction
Family	ID	TCK-1_fpkm	TCK-2_fpkm	TCK-3_fpkm	THS-1_fpkm	THS-2_fpkm	THS-3_fpkm	TLS-1_fpkm	TLS-2_fpkm	TLS-3_fpkm	TCK_vs_THS_log2FoldChange	TCK_vs_THS_pvalue	TCK_vs_THS_padj	TCK_vs_THS_regulated	TLS_vs_THS_log2FoldChange	TLS_vs_THS_pvalue	TLS_vs_THS_padj	TLS_vs_THS_regulated	TCK_vs_TLS_log2FoldChange	TCK_vs_TLS_pvalue	TCK_vs_TLS_padj	TCK_vs_TLS_regulated	length	KEGG	Nr	Swissprot	TrEMBL	KOG	GO	Pfam	TF-Family	TF-Category	TF-Classification
ABA responsive element binding factor	Cluster-27241.52330	0.01	0.02	0.02	0.39	0.27	0.17	0.5	0.08	0.08	6.84891	2.51e-07	9.2e-07	up	0.191643	0.811464	0.868601	FALSE	NA	NA	NA	NA	4614	K14432 ABA responsive element binding factor | (RefSeq) ABSCISIC ACID-INSENSITIVE 5-like protein 4 (A)	hypothetical protein PHYPA_024839, partial [Physcomitrella patens]	AI5L4_ARATH RecName: Full=ABSCISIC ACID-INSENSITIVE 5-like protein 4; AltName: Full=Abscisic acid responsive elements-binding factor 1; Short=ABRE-binding factor 1; AltName: Full=bZIP transcription factor 35; Short=AtbZIP35;	A0A0D6RB37_ARACU SubName: Full=Uncharacterized protein {ECO:0000313|EMBL:JAG99240.1};	--	GO:0005634,nucleus; GO:0003677,DNA binding; GO:0003700,DNA-binding transcription factor activity; GO:0009738,abscisic acid-activated signaling pathway; GO:0006351,transcription, DNA-templated; GO:0003674,molecular_function; GO:0003676,nucleic acid binding; GO:0005488,binding; GO:0097159,organic cyclic compound binding; GO:1901363,heterocyclic compound binding; GO:0140110,transcription regulator a…	bZIP transcription factor	--	--	--
	Cluster-27241.55601	0.03	0.02	0	1.55	1.68	2.11	2.09	1.62	0.55	8.43739	2.98e-12	1.69e-11	up	0.19428	0.675814	0.764776	FALSE	8.25345	1.1e-09	1.68e-08	up	2317	K14432 ABA responsive element binding factor | (GenBank) ABA response element-binding factor (A)	hypothetical protein 0_13576_02, partial [Pinus taeda]	AI5L5_ARATH RecName: Full=ABSCISIC ACID-INSENSITIVE 5-like protein 5; AltName: Full=ABA-responsive element-binding protein 1; AltName: Full=Abscisic acid responsive elements-binding factor 2; Short=ABRE-binding factor 2; AltName: Full=bZIP transcription factor 36; Short=AtbZIP36;	A0A0D6QWI0_ARACU SubName: Full=Uncharacterized protein {ECO:0000313|EMBL:JAG94816.1};	--	GO:0005634,nucleus; GO:0003677,DNA binding; GO:0003700,DNA-binding transcription factor activity; GO:0009738,abscisic acid-activated signaling pathway; GO:0006351,transcription, DNA-templated; GO:0003674,molecular_function; GO:0003676,nucleic acid binding; GO:0005488,binding; GO:0097159,organic cyclic compound binding; GO:1901363,heterocyclic compound binding; GO:0140110,transcription regulator a…	bZIP transcription factor	--	--	--
	Cluster-27241.89870	0.02	0.01	0.01	0.71	0.68	0.6	0.24	0.47	0.48	8.08397	2.54e-11	1.35e-10	up	0.659966	0.0474232	0.0907561	FALSE	7.44205	2.06e-08	2.6e-07	up	NA	NA	NA	NA	NA	NA	NA	NA	NA	NA	NA
abscisic acid receptor PYR/PYL family	Cluster-27732.1	1.62	0.91	1.09	2.76	3.15	2.58	1.59	0.72	0.66	0.916041	0.0505536	0.081243	FALSE	1.40055	0.0143451	0.0324436	up	NA	NA	NA	NA	NA	NA	NA	NA	NA	NA	NA	NA	NA	NA	NA
	Cluster-27241.31393	1.28	2.16	4.91	14.22	5.62	5.76	4.63	0.74	1.34	1.35524	0.0101268	0.0192738	up	1.79895	0.00667743	0.0165386	up	-0.446528	0.571749	0.738581	FALSE	883	K14496 abscisic acid receptor PYR/PYL family | (RefSeq) abscisic acid receptor PYL2-like (A)	abscisic acid receptor PYL2-like [Helianthus annuus]	PYL2_ARATH RecName: Full=Abscisic acid receptor PYL2; AltName: Full=PYR1-like protein 2; AltName: Full=Regulatory components of ABA receptor 14;	A0A251U5Y4_HELAN SubName: Full=Putative polyketide cyclase/dehydrase, START-like domain protein {ECO:0000313|EMBL:OTG18758.1};	--	GO:0005737,cytoplasm; GO:0005634,nucleus; GO:0005886,plasma membrane; GO:0010427,abscisic acid binding; GO:0042802,identical protein binding; GO:0042803,protein homodimerization activity; GO:0004864,protein phosphatase inhibitor activity; GO:0004872,NA; GO:0009738,abscisic acid-activated signaling pathway; GO:0003674,molecular_function; GO:0005488,binding; GO:0008289,lipid binding; GO:0019840,iso…	Polyketide cyclase / dehydrase and lipid transport	--	--	--
	Cluster-27241.84565	1.36	1.23	1.83	2.05	1.44	2.38	0.29	0.13	0.7	0.112127	0.700771	0.764849	FALSE	2.29234	4.8e-05	0.00018508	up	-2.16152	0.000446828	0.00246689	down	NA	NA	NA	NA	NA	NA	NA	NA	NA	NA	NA
	Cluster-27732.0	0.58	0.46	0.79	1.6	1.78	1.73	0.91	0.84	0.73	1.21712	0.00242942	0.00523306	up	0.939793	0.0144378	0.0326245	FALSE	NA	NA	NA	NA	NA	NA	NA	NA	NA	NA	NA	NA	NA	NA	NA
arabidopsis histidine kinase 2/3/4 (cytokinin receptor) [EC:2.7.13.3]	Cluster-27241.108471	0.62	0.77	0.7	2.63	1.78	1.57	0.69	0.9	1.09	1.24653	0.00315605	0.00665293	up	1.07254	0.0123058	0.0284015	up	NA	NA	NA	NA	NA	NA	NA	NA	NA	NA	NA	NA	NA	NA	NA
	Cluster-27241.112433	0	0	0.09	0.52	0.24	0.54	0.21	0.17	0.59	3.81674	0.000113008	0.000303096	up	0.348342	0.564066	0.671009	FALSE	NA	NA	NA	NA	NA	NA	NA	NA	NA	NA	NA	NA	NA	NA	NA
	Cluster-27241.116951	0.19	0.27	0.16	0.52	0.43	0.53	0.14	0.23	0.3	1.00893	0.00519791	0.0105294	up	1.06598	0.00937866	0.0223508	up	NA	NA	NA	NA	NA	NA	NA	NA	NA	NA	NA	NA	NA	NA	NA
	Cluster-27241.112432	1.2	1.29	1.45	0.81	0.85	1.15	1.96	1.92	2.06	-0.783763	0.000409849	0.00101106	FALSE	-1.19837	4.08e-08	2.41e-07	down	0.428796	0.0448547	0.122115	FALSE	NA	NA	NA	NA	NA	NA	NA	NA	NA	NA	NA
auxin influx carrier (AUX1 LAX family)	Cluster-27241.63832	4.88	3.97	4.54	9.3	9.12	9	3.86	3.94	3.8	0.741806	1.84e-11	9.82e-11	FALSE	1.13364	8.24e-20	1.34e-18	up	-0.372073	0.0329664	0.0955305	FALSE	1964	K13946 auxin influx carrier (AUX1 LAX family) | (RefSeq) auxin transporter-like protein 4 (A)	AUX2 [Pinus tabuliformis]	LAX4_MEDTR RecName: Full=Auxin transporter-like protein 4; AltName: Full=AUX1-like protein 4; AltName: Full=MtLAX4;	A0A0K0M792_PINTB SubName: Full=AUX2 {ECO:0000313|EMBL:AJP06239.1};	Amino acid transporters	GO:0016021,integral component of membrane; GO:0005886,plasma membrane; GO:0015293,symporter activity; GO:0006865,amino acid transport; GO:0009734,auxin-activated signaling pathway; GO:0003674,molecular_function; GO:0005215,transporter activity; GO:0022857,transmembrane transporter activity; GO:0015291,secondary active transmembrane transporter activity; GO:0022804,active transmembrane transporter…	Transmembrane amino acid transporter protein	--	--	--
auxin response factor	Cluster-27241.34028	3.46	3.95	3.34	10.84	9.73	10.9	5.19	6.98	7.19	1.27113	4.42e-27	5.27e-26	up	0.602944	1.61e-05	6.69e-05	FALSE	0.680786	0.000331635	0.00189846	FALSE	2065	K14486 auxin response factor | (RefSeq) auxin response factor 3-like (A)	ARF-L1 protein [Ginkgo biloba]	ARFD_ARATH RecName: Full=Auxin response factor 4;	D4HTT8_GINBI RecName: Full=Auxin response factor {ECO:0000256|RuleBase:RU004561};	--	GO:0005634,nucleus; GO:0003677,DNA binding; GO:0003700,DNA-binding transcription factor activity; GO:0010158,abaxial cell fate specification; GO:0009734,auxin-activated signaling pathway; GO:0006351,transcription, DNA-templated; GO:0010050,vegetative phase change; GO:0003674,molecular_function; GO:0003676,nucleic acid binding; GO:0005488,binding; GO:0097159,organic cyclic compound binding; GO:190…	AUX/IAA family	--	--	--
	Cluster-27241.60436	3.83	5.6	4.71	13.65	13.35	12.73	5.42	5.58	6.57	1.24788	1.99e-07	7.4e-07	up	1.0856	3.8e-06	1.74e-05	up	0.162248	0.656851	0.801934	FALSE	580	K14486 auxin response factor | (RefSeq) auxin response factor 19-like (A)	hypothetical protein AMTR_s00025p00198750 [Amborella trichopoda]	ARFS_ARATH RecName: Full=Auxin response factor 19; AltName: Full=Auxin-responsive protein IAA22;	W1PR70_AMBTC RecName: Full=Auxin response factor {ECO:0000256|RuleBase:RU004561};	--	GO:0005634,nucleus; GO:0003677,DNA binding; GO:0003700,DNA-binding transcription factor activity; GO:0046983,protein dimerization activity; GO:0043565,sequence-specific DNA binding; GO:0009734,auxin-activated signaling pathway; GO:0048527,lateral root development; GO:0010311,lateral root formation; GO:0048366,leaf development; GO:0009733,response to auxin; GO:0009723,response to ethylene; GO:0006…	--	--	--	--
	Cluster-27241.76050	0.16	0.29	0.33	0.84	1.01	1.35	0.59	0.47	1	1.7857	1.97e-06	6.56e-06	up	0.538736	0.146834	0.233424	FALSE	1.23799	0.0202171	0.0642723	FALSE	NA	NA	NA	NA	NA	NA	NA	NA	NA	NA	NA
	Cluster-27241.81121	0.15	0.01	0.09	0.78	0.61	0.6	0	0	0	2.7063	4.17e-05	0.000118102	up	7.7463	2.02e-09	1.41e-08	up	NA	NA	NA	NA	NA	NA	NA	NA	NA	NA	NA	NA	NA	NA	NA
	Cluster-27241.84374	0.83	0.52	0.55	3.44	3.24	3.35	0.94	1.23	1.03	2.07652	7.01e-17	5.35e-16	up	1.55494	3.46e-12	3.2e-11	up	0.563048	0.1664	0.327019	FALSE	NA	NA	NA	NA	NA	NA	NA	NA	NA	NA	NA
	Cluster-27241.88952	6.3	5.56	5.62	15.16	14.35	15.06	5.91	7.72	7.13	1.0579	7.23e-39	1.24e-37	up	1.00273	2.21e-21	3.95e-20	up	0.0773153	0.589524	0.75175	FALSE	NA	NA	NA	NA	NA	NA	NA	NA	NA	NA	NA
	Cluster-27241.62511	1.37	1.51	1.33	2.21	2.45	2.93	3.18	3.7	2.85	0.574175	0.000375488	0.0009317	FALSE	-0.465357	0.00743786	0.0181903	FALSE	1.05224	5.79e-08	6.79e-07	up	3693	K14486 auxin response factor | (RefSeq) auxin response factor 7-like (A)	PREDICTED: auxin response factor 6-like isoform X1 [Nelumbo nucifera]	ARFF_ARATH RecName: Full=Auxin response factor 6;	A0A0D6R1F8_ARACU RecName: Full=Auxin response factor {ECO:0000256|RuleBase:RU004561};	--	GO:0005634,nucleus; GO:0003677,DNA binding; GO:0003700,DNA-binding transcription factor activity; GO:0009734,auxin-activated signaling pathway; GO:0009908,flower development; GO:0009733,response to auxin; GO:0006351,transcription, DNA-templated; GO:0003674,molecular_function; GO:0003676,nucleic acid binding; GO:0005488,binding; GO:0097159,organic cyclic compound binding; GO:1901363,heterocyclic c…	Auxin response factor	B3-ARF	TF	B3->B3-ARF
	Cluster-27241.78915	0.25	0.27	0.06	1.37	0.17	0.01	0.57	1.24	0.97	NA	NA	NA	NA	-0.943903	0.406042	0.523098	FALSE	2.06247	0.00126948	0.00619308	up	NA	NA	NA	NA	NA	NA	NA	NA	NA	NA	NA
	Cluster-27241.81476	3.15	1.99	1.51	2.77	3.58	4.9	0.92	0.3	1.03	0.457528	0.137831	0.196029	FALSE	2.19422	7.53e-07	3.79e-06	up	-1.71013	0.00104444	0.00523491	down	NA	NA	NA	NA	NA	NA	NA	NA	NA	NA	NA
	Cluster-27241.81123	0.15	0.49	0.29	1.11	0.56	0.26	0	0	0	0.792212	0.234715	0.310331	FALSE	7.71666	5.1e-08	2.98e-07	up	NA	NA	NA	NA	NA	NA	NA	NA	NA	NA	NA	NA	NA	NA	NA
auxin responsive GH3 gene family	Cluster-27241.112399	0.42	0.21	0.38	1.63	1.65	1.58	0.14	0.11	0.1	1.98903	9.37e-09	4e-08	up	3.73523	8.78e-16	1.08e-14	up	NA	NA	NA	NA	NA	NA	NA	NA	NA	NA	NA	NA	NA	NA	NA
	Cluster-27241.29956	1.26	1.15	1.26	0.75	0.72	0.74	0.95	1.06	1.01	-1.02317	3.89e-06	1.25e-05	down	-0.553577	0.0340432	0.0684422	FALSE	-0.454324	0.0826298	0.195151	FALSE	2727	K14487 auxin responsive GH3 gene family | (RefSeq) indole-3-acetic acid-amido synthetase GH3.6 (A)	PREDICTED: indole-3-acetic acid-amido synthetase GH3.6 [Nelumbo nucifera]	GH36_ARATH RecName: Full=Indole-3-acetic acid-amido synthetase GH3.6; EC=6.3.2.-; AltName: Full=Auxin-responsive GH3-like protein 6; Short=AtGH3-6; AltName: Full=Protein DWARF IN LIGHT 1; Short=DFL-1;	A0A1U7YQ53_NELNU SubName: Full=indole-3-acetic acid-amido synthetase GH3.6 {ECO:0000313|RefSeq:XP_010240996.1};	--	GO:0009507,chloroplast; GO:0005737,cytoplasm; GO:0010279,indole-3-acetic acid amido synthetase activity; GO:0010252,auxin homeostasis; GO:0009734,auxin-activated signaling pathway; GO:0009733,response to auxin; GO:0009826,unidimensional cell growth; GO:0003674,molecular_function; GO:0003824,catalytic activity; GO:0016874,ligase activity; GO:0016879,ligase activity, forming carbon-nitrogen bonds; …	GH3 auxin-responsive promoter	--	--	--
auxin-responsive protein IAA	Cluster-27241.47188	0.47	0.56	0.81	1.78	2	1.65	1.2	1.38	1.32	1.3151	1.44e-05	4.33e-05	up	0.378316	0.12336	0.202003	FALSE	0.938379	0.0173112	0.0567071	FALSE	1974	K14484 auxin-responsive protein IAA | (RefSeq) auxin-responsive protein IAA13-like (A)	unknown [Picea sitchensis]	IAA13_ARATH RecName: Full=Auxin-responsive protein IAA13; AltName: Full=Indoleacetic acid-induced protein 13;	D5ACN9_PICSI RecName: Full=Auxin-responsive protein {ECO:0000256|RuleBase:RU004549};	--	GO:0005634,nucleus; GO:0003700,DNA-binding transcription factor activity; GO:0009734,auxin-activated signaling pathway; GO:0009733,response to auxin; GO:0006351,transcription, DNA-templated; GO:0140110,transcription regulator activity; GO:0003674,molecular_function; GO:0007165,signal transduction; GO:0007154,cell communication; GO:0008150,biological_process; GO:0009719,response to endogenous stim…	AUX/IAA family	AUX/IAA	TR	AUX/IAA
	Cluster-27241.59207	2.13	1.64	2.99	5.95	5.38	5.43	3.71	3.82	3.45	1.03893	3.92e-07	1.41e-06	up	0.502327	0.00103947	0.00311435	FALSE	0.546152	0.0469698	0.126528	FALSE	1913	K14484 auxin-responsive protein IAA | (RefSeq) auxin-responsive protein IAA9 (A)	unknown [Picea sitchensis]	IAA9_ARATH RecName: Full=Auxin-responsive protein IAA9; AltName: Full=Indoleacetic acid-induced protein 9;	B8LKF9_PICSI RecName: Full=Auxin-responsive protein {ECO:0000256|RuleBase:RU004549};	--	GO:0005634,nucleus; GO:0003700,DNA-binding transcription factor activity; GO:0043565,sequence-specific DNA binding; GO:0009734,auxin-activated signaling pathway; GO:0009733,response to auxin; GO:0006351,transcription, DNA-templated; GO:0140110,transcription regulator activity; GO:0003674,molecular_function; GO:0003676,nucleic acid binding; GO:0003677,DNA binding; GO:0005488,binding; GO:0097159,or…	AUX/IAA family	AUX/IAA	TR	AUX/IAA
brassinosteroid insensitive 1-associated receptor kinase 1 [EC:2.7.10.1 2.7.11.1]	Cluster-27241.93250	0.51	0.11	0.31	1.37	1.11	1.09	0.61	0.19	0.53	1.60261	0.00016947	0.000444218	up	1.31059	0.00291184	0.00788067	up	0.335212	0.634107	0.78534	FALSE	NA	NA	NA	NA	NA	NA	NA	NA	NA	NA	NA
	Cluster-27241.95448	1.64	2.15	2.54	4.26	5.46	5.62	2.92	3.15	3.68	1.00916	1.82e-07	6.8e-07	up	0.553655	0.000638699	0.00199889	FALSE	0.465095	0.04864	0.130014	FALSE	NA	NA	NA	NA	NA	NA	NA	NA	NA	NA	NA
	Cluster-27241.97761	4.43	4.27	4.73	10.76	10.76	11.13	4.99	5.68	5.7	1.00164	7.42e-49	1.59e-47	up	0.894457	6.58e-33	1.97e-31	FALSE	0.119223	0.284843	0.47281	FALSE	NA	NA	NA	NA	NA	NA	NA	NA	NA	NA	NA
	Cluster-27241.102988	0	0	0	3.67	3.89	3.71	0	0	0	8.61963	6.54e-13	3.87e-12	up	9.35698	1.24e-14	1.4e-13	up	NA	NA	NA	NA	1362	K13416 brassinosteroid insensitive 1-associated receptor kinase 1 [EC:2.7.10.1 2.7.11.1] | (RefSeq) BRASSINOSTEROID INSENSITIVE 1-associated receptor kinase 1-like isoform X1 (A)	unknown [Picea sitchensis]	LRL12_ARATH RecName: Full=LEAF RUST 10 DISEASE-RESISTANCE LOCUS RECEPTOR-LIKE PROTEIN KINASE-like 1.2 {ECO:0000303|PubMed:12805585}; EC=2.7.11.1; AltName: Full=Probable receptor-like serine/threonine-protein kinase LRK10L-1.2 {ECO:0000305}; Flags: Precursor;	A9NMQ9_PICSI SubName: Full=Uncharacterized protein {ECO:0000313|EMBL:ABK21920.1};	Serine/threonine protein kinase	GO:0016021,integral component of membrane; GO:0005886,plasma membrane; GO:0005524,ATP binding; GO:0030247,polysaccharide binding; GO:0004674,protein serine/threonine kinase activity; GO:0007166,cell surface receptor signaling pathway; GO:0071215,cellular response to abscisic acid stimulus; GO:0042631,cellular response to water deprivation; GO:0048573,photoperiodism, flowering; GO:0000166,nucleoti…	Wall-associated receptor kinase C-terminal	--	--	--
	Cluster-27241.107758	0.38	0.25	0.35	1.19	1.57	1.07	0.37	0.55	0.56	1.63402	0.000511691	0.00124246	up	1.30482	0.0037611	0.00992296	up	NA	NA	NA	NA	NA	NA	NA	NA	NA	NA	NA	NA	NA	NA	NA
	Cluster-27241.24179	0.92	0.76	0.49	1.96	1.82	2.02	1.13	1.04	0.86	1.10488	0.000175949	0.000459986	up	0.835042	0.00311697	0.00838504	FALSE	0.299383	0.496176	0.677476	FALSE	1782	K13416 brassinosteroid insensitive 1-associated receptor kinase 1 [EC:2.7.10.1 2.7.11.1] | (RefSeq) BRASSINOSTEROID INSENSITIVE 1-associated receptor kinase 1-like (A)	putative receptor-like protein kinase At1g80870 [Arachis duranensis]	Y1887_ARATH RecName: Full=Putative receptor-like protein kinase At1g80870; EC=2.7.11.1;	A0A151S6K2_CAJCA SubName: Full=Putative LRR receptor-like serine/threonine-protein kinase At1g53420 family {ECO:0000313|EMBL:KYP50436.1};	Serine/threonine protein kinase	GO:0016021,integral component of membrane; GO:0005886,plasma membrane; GO:0005524,ATP binding; GO:0004675,transmembrane receptor protein serine/threonine kinase activity; GO:0007166,cell surface receptor signaling pathway; GO:0006468,protein phosphorylation; GO:0000166,nucleotide binding; GO:0003674,molecular_function; GO:0005488,binding; GO:0008144,drug binding; GO:0017076,purine nucleotide bind…	Protein kinase domain	--	--	--
	Cluster-27241.39665	0	0	0	0.23	0.59	0.54	0.09	0.23	0.23	6.60859	1.52e-06	5.12e-06	up	1.23028	0.0524052	0.0988261	FALSE	NA	NA	NA	NA	2551	K13416 brassinosteroid insensitive 1-associated receptor kinase 1 [EC:2.7.10.1 2.7.11.1] | (RefSeq) BRASSINOSTEROID INSENSITIVE 1-associated receptor kinase 1-like isoform X1 (A)	unknown [Picea sitchensis]	Y5830_ARATH RecName: Full=Probable inactive receptor kinase At5g58300; Flags: Precursor;	A0A0C9S1N6_9SPER SubName: Full=TSA: Wollemia nobilis Ref_Wollemi_Transcript_25072_1671 transcribed RNA sequence {ECO:0000313|EMBL:JAG85727.1};	--	GO:0016021,integral component of membrane; GO:0005886,plasma membrane; GO:0005524,ATP binding; GO:0004672,protein kinase activity; GO:0000166,nucleotide binding; GO:0003674,molecular_function; GO:0005488,binding; GO:0008144,drug binding; GO:0017076,purine nucleotide binding; GO:0030554,adenyl nucleotide binding; GO:0032553,ribonucleotide binding; GO:0032555,purine ribonucleotide binding; GO:00325…	--	--	--	--
	Cluster-27241.52946	1.41	1.76	1.28	6.18	5.58	7.16	0	0	0	1.80667	5.63e-15	3.83e-14	up	9.94767	1.61e-16	2.08e-15	up	-8.13328	5.06e-10	8.13e-09	down	1253	K13416 brassinosteroid insensitive 1-associated receptor kinase 1 [EC:2.7.10.1 2.7.11.1] | (RefSeq) BRASSINOSTEROID INSENSITIVE 1-associated receptor kinase 1-like isoform X1 (A)	unknown [Picea sitchensis]	CRK6_ARATH RecName: Full=Cysteine-rich receptor-like protein kinase 6; Short=Cysteine-rich RLK6; EC=2.7.11.-; AltName: Full=Receptor-like protein kinase 5; Flags: Precursor;	A0A0D6QTZ7_ARACU SubName: Full=Uncharacterized protein {ECO:0000313|EMBL:JAG93205.1};	--	GO:0016021,integral component of membrane; GO:0005886,plasma membrane; GO:0005524,ATP binding; GO:0004672,protein kinase activity; GO:0004674,protein serine/threonine kinase activity; GO:0042742,defense response to bacterium; GO:0000302,response to reactive oxygen species; GO:0000166,nucleotide binding; GO:0003674,molecular_function; GO:0005488,binding; GO:0008144,drug binding; GO:0017076,purine …	Protein kinase domain	--	--	--
	Cluster-27241.57826	2.65	2.78	1.68	6.75	6.26	7.3	2.47	3.48	3.14	1.2232	2.01e-06	6.69e-06	up	1.06367	2.64e-05	0.000106174	up	0.184672	0.639728	0.789595	FALSE	834	K13416 brassinosteroid insensitive 1-associated receptor kinase 1 [EC:2.7.10.1 2.7.11.1] | (RefSeq) somatic embryogenesis receptor kinase 5 isoform X1 (A)	hypothetical protein POPTR_0012s01750g [Populus trichocarpa]	LRL21_ARATH RecName: Full=LEAF RUST 10 DISEASE-RESISTANCE LOCUS RECEPTOR-LIKE PROTEIN KINASE-like 2.1 {ECO:0000303|PubMed:12805585}; EC=2.7.11.1; AltName: Full=Probable receptor-like serine/threonine-protein kinase LRK10L-2.1 {ECO:0000305}; Flags: Precursor;	A0A0D6QSA8_ARACU SubName: Full=Uncharacterized protein {ECO:0000313|EMBL:JAG93241.1};	Serine/threonine protein kinase	GO:0016021,integral component of membrane; GO:0005524,ATP binding; GO:0004674,protein serine/threonine kinase activity; GO:0000166,nucleotide binding; GO:0003674,molecular_function; GO:0005488,binding; GO:0008144,drug binding; GO:0017076,purine nucleotide binding; GO:0030554,adenyl nucleotide binding; GO:0032553,ribonucleotide binding; GO:0032555,purine ribonucleotide binding; GO:0032559,adenyl r…	Protein kinase domain	--	--	--
	Cluster-27241.87761	1.21	1.61	0.98	2.88	3.28	3.03	1.63	1.68	1.64	1.00329	2.06e-07	7.65e-07	up	0.790716	2.57e-06	1.2e-05	FALSE	0.223354	0.413863	0.60627	FALSE	NA	NA	NA	NA	NA	NA	NA	NA	NA	NA	NA
	Cluster-27241.36215	0.86	0.58	0.87	0.24	0.68	0.13	0.86	1.14	0.94	-1.37541	0.0230867	0.0404028	down	-1.55107	0.0108765	0.0254702	down	0.185459	0.636319	0.787114	FALSE	1937	K13416 brassinosteroid insensitive 1-associated receptor kinase 1 [EC:2.7.10.1 2.7.11.1] | (RefSeq) BRASSINOSTEROID INSENSITIVE 1-associated receptor kinase 1-like isoform X1 (A)	unknown [Picea sitchensis]	Y5977_ARATH RecName: Full=Probable leucine-rich repeat receptor-like protein kinase At5g49770; EC=2.7.11.1; Flags: Precursor;	D5A9B2_PICSI SubName: Full=Uncharacterized protein {ECO:0000313|EMBL:ADE76131.1};	--	GO:0016021,integral component of membrane; GO:0005524,ATP binding; GO:0004674,protein serine/threonine kinase activity; GO:0000166,nucleotide binding; GO:0003674,molecular_function; GO:0005488,binding; GO:0008144,drug binding; GO:0017076,purine nucleotide binding; GO:0030554,adenyl nucleotide binding; GO:0032553,ribonucleotide binding; GO:0032555,purine ribonucleotide binding; GO:0032559,adenyl r…	Protein kinase domain	--	--	--
	Cluster-27241.49185	1.36	2.31	1.68	0.27	0.35	0.25	0.09	0.21	0.33	-2.85166	2.3e-07	8.49e-07	down	NA	NA	NA	NA	-3.28558	5.87e-06	4.87e-05	down	897	K13416 brassinosteroid insensitive 1-associated receptor kinase 1 [EC:2.7.10.1 2.7.11.1] | (RefSeq) hypothetical protein (A)	rust resistance kinase Lr10-like [Manihot esculenta]	LRK10_WHEAT RecName: Full=Rust resistance kinase Lr10 {ECO:0000312|EMBL:AAC49629.1}; EC=2.7.11.1; AltName: Full=Probable receptor-like serine/threonine-protein kinase LRK10; Flags: Precursor;	A0A0D6QSA8_ARACU SubName: Full=Uncharacterized protein {ECO:0000313|EMBL:JAG93241.1};	Serine/threonine protein kinase	GO:0016021,integral component of membrane; GO:0005886,plasma membrane; GO:0005524,ATP binding; GO:0004674,protein serine/threonine kinase activity; GO:0000166,nucleotide binding; GO:0003674,molecular_function; GO:0005488,binding; GO:0008144,drug binding; GO:0017076,purine nucleotide binding; GO:0030554,adenyl nucleotide binding; GO:0032553,ribonucleotide binding; GO:0032555,purine ribonucleotide …	Protein kinase domain	--	--	--
	Cluster-27241.51586	11.59	11.29	10.52	5.03	4.32	4.65	8.02	7.54	7.98	-1.54168	4.06e-16	2.96e-15	down	-0.858419	0.000281558	0.000946359	FALSE	-0.665448	0.00181912	0.00847956	FALSE	723	K13416 brassinosteroid insensitive 1-associated receptor kinase 1 [EC:2.7.10.1 2.7.11.1] | (RefSeq) BRASSINOSTEROID INSENSITIVE 1-associated receptor kinase 1-like (A)	probable LRR receptor-like serine/threonine-protein kinase RKF3 [Momordica charantia]	Y1105_ARATH RecName: Full=Probable receptor-like protein kinase At1g11050; EC=2.7.11.1; Flags: Precursor;	A0A194YMG1_SORBI SubName: Full=Uncharacterized protein {ECO:0000313|EMBL:KXG29404.2};	Serine/threonine protein kinase	GO:0016021,integral component of membrane; GO:0005886,plasma membrane; GO:0005524,ATP binding; GO:0004674,protein serine/threonine kinase activity; GO:0000166,nucleotide binding; GO:0003674,molecular_function; GO:0005488,binding; GO:0008144,drug binding; GO:0017076,purine nucleotide binding; GO:0030554,adenyl nucleotide binding; GO:0032553,ribonucleotide binding; GO:0032555,purine ribonucleotide …	Protein kinase domain	--	--	--
	Cluster-27241.52949	10.08	9.29	9.82	0	0	0	0	0	0	-10.9636	2.4e-20	2.2e-19	down	NA	NA	NA	NA	-10.8645	1.13e-19	5.02e-18	down	1267	K13416 brassinosteroid insensitive 1-associated receptor kinase 1 [EC:2.7.10.1 2.7.11.1] | (RefSeq) BRASSINOSTEROID INSENSITIVE 1-associated receptor kinase 1-like isoform X1 (A)	unknown [Picea sitchensis]	CRK6_ARATH RecName: Full=Cysteine-rich receptor-like protein kinase 6; Short=Cysteine-rich RLK6; EC=2.7.11.-; AltName: Full=Receptor-like protein kinase 5; Flags: Precursor;	A0A0D6QTZ7_ARACU SubName: Full=Uncharacterized protein {ECO:0000313|EMBL:JAG93205.1};	--	GO:0016021,integral component of membrane; GO:0005886,plasma membrane; GO:0005524,ATP binding; GO:0004672,protein kinase activity; GO:0004674,protein serine/threonine kinase activity; GO:0042742,defense response to bacterium; GO:0000302,response to reactive oxygen species; GO:0000166,nucleotide binding; GO:0003674,molecular_function; GO:0005488,binding; GO:0008144,drug binding; GO:0017076,purine …	Protein kinase domain	--	--	--
	Cluster-27241.57554	11.5	13.51	13.7	6.63	6.92	5.84	10.78	11.84	13	-1.26179	2.17e-19	1.89e-18	down	-0.969685	3.1e-10	2.35e-09	FALSE	-0.281534	0.0757661	0.182885	FALSE	1148	K13416 brassinosteroid insensitive 1-associated receptor kinase 1 [EC:2.7.10.1 2.7.11.1] | (RefSeq) BRASSINOSTEROID INSENSITIVE 1-associated receptor kinase 1 isoform X1 (A)	G-type lectin S-receptor-like serine/threonine-protein kinase At1g34300 [Asparagus officinalis]	Y1343_ARATH RecName: Full=G-type lectin S-receptor-like serine/threonine-protein kinase At1g34300; EC=2.7.11.1; Flags: Precursor;	A0A1U8HGU5_GOSHI SubName: Full=G-type lectin S-receptor-like serine/threonine-protein kinase At1g34300 {ECO:0000313|RefSeq:XP_016665311.1};	--	GO:0016021,integral component of membrane; GO:0005886,plasma membrane; GO:0005524,ATP binding; GO:0005516,calmodulin binding; GO:0030246,carbohydrate binding; GO:0004674,protein serine/threonine kinase activity; GO:0006468,protein phosphorylation; GO:0048544,recognition of pollen; GO:0000166,nucleotide binding; GO:0003674,molecular_function; GO:0005488,binding; GO:0008144,drug binding; GO:0017076…	Protein kinase domain	--	--	--
	Cluster-27241.67302	60.39	59.1	66.98	17.53	18.97	21.08	17.06	33.31	36.26	-1.91416	3.1e-12	1.75e-11	down	-0.642826	0.162566	0.253913	FALSE	-1.25029	0.00198584	0.00915203	down	NA	NA	NA	NA	NA	NA	NA	NA	NA	NA	NA
	Cluster-27241.57477	3.81	3.16	2.83	3.74	5.32	5.04	8.02	8.7	7.94	0.236293	0.361262	0.446154	FALSE	-0.900016	5.5e-05	0.000209749	FALSE	1.1522	8.63e-06	6.93e-05	up	881	K13416 brassinosteroid insensitive 1-associated receptor kinase 1 [EC:2.7.10.1 2.7.11.1] | (RefSeq) BRASSINOSTEROID INSENSITIVE 1-associated receptor kinase 1-like (A)	PREDICTED: LEAF RUST 10 DISEASE-RESISTANCE LOCUS RECEPTOR-LIKE PROTEIN KINASE-like 2.1 [Nelumbo nucifera]	LRK10_WHEAT RecName: Full=Rust resistance kinase Lr10 {ECO:0000312|EMBL:AAC49629.1}; EC=2.7.11.1; AltName: Full=Probable receptor-like serine/threonine-protein kinase LRK10; Flags: Precursor;	A0A1U8A5A0_NELNU SubName: Full=LEAF RUST 10 DISEASE-RESISTANCE LOCUS RECEPTOR-LIKE PROTEIN KINASE-like 2.1 {ECO:0000313|RefSeq:XP_010256512.2};	Serine/threonine protein kinase	GO:0016021,integral component of membrane; GO:0005886,plasma membrane; GO:0005524,ATP binding; GO:0004674,protein serine/threonine kinase activity; GO:0000166,nucleotide binding; GO:0003674,molecular_function; GO:0005488,binding; GO:0008144,drug binding; GO:0017076,purine nucleotide binding; GO:0030554,adenyl nucleotide binding; GO:0032553,ribonucleotide binding; GO:0032555,purine ribonucleotide …	Protein tyrosine kinase	--	--	--
	Cluster-27241.49183	1.84	2.57	3.05	2.3	1.89	2.1	0.67	0.9	0.37	-0.507436	0.115982	0.168656	FALSE	1.58193	0.00124463	0.00366318	up	-2.09047	0.000106162	0.000679082	down	911	K13416 brassinosteroid insensitive 1-associated receptor kinase 1 [EC:2.7.10.1 2.7.11.1] | (RefSeq) hypothetical protein (A)	rust resistance kinase Lr10-like [Manihot esculenta]	LRK10_WHEAT RecName: Full=Rust resistance kinase Lr10 {ECO:0000312|EMBL:AAC49629.1}; EC=2.7.11.1; AltName: Full=Probable receptor-like serine/threonine-protein kinase LRK10; Flags: Precursor;	A0A0D6QSA8_ARACU SubName: Full=Uncharacterized protein {ECO:0000313|EMBL:JAG93241.1};	Serine/threonine protein kinase	GO:0016021,integral component of membrane; GO:0005886,plasma membrane; GO:0005524,ATP binding; GO:0004674,protein serine/threonine kinase activity; GO:0000166,nucleotide binding; GO:0003674,molecular_function; GO:0005488,binding; GO:0008144,drug binding; GO:0017076,purine nucleotide binding; GO:0030554,adenyl nucleotide binding; GO:0032553,ribonucleotide binding; GO:0032555,purine ribonucleotide …	Protein kinase domain	--	--	--
	Cluster-27241.51772	5.36	2.89	6.25	5.6	5.19	5.43	2.26	2.59	1.78	-0.118932	0.676553	0.744104	FALSE	1.19402	5.39e-05	0.000206139	up	-1.297	0.0019124	0.00886614	down	806	K13416 brassinosteroid insensitive 1-associated receptor kinase 1 [EC:2.7.10.1 2.7.11.1] | (RefSeq) BRASSINOSTEROID INSENSITIVE 1-associated receptor kinase 1-like isoform X1 (A)	hypothetical protein AMTR_s00032p00079260 [Amborella trichopoda]	Y1561_ARATH RecName: Full=Probable LRR receptor-like serine/threonine-protein kinase At1g56130; EC=2.7.11.1; Flags: Precursor;	A0A1D1XM42_9ARAE SubName: Full=Putative LRR receptor-like serine/threonine-protein kinase At1g56130 {ECO:0000313|EMBL:JAT43462.1}; Flags: Fragment;	--	GO:0016021,integral component of membrane; GO:0005886,plasma membrane; GO:0005524,ATP binding; GO:0004674,protein serine/threonine kinase activity; GO:0000166,nucleotide binding; GO:0003674,molecular_function; GO:0005488,binding; GO:0008144,drug binding; GO:0017076,purine nucleotide binding; GO:0030554,adenyl nucleotide binding; GO:0032553,ribonucleotide binding; GO:0032555,purine ribonucleotide …	Protein kinase domain	--	--	--
	Cluster-27241.79880	8.54	9.65	8.05	5.86	6.63	5.34	2.76	1.76	4.69	-0.824374	8.05e-07	2.81e-06	FALSE	0.861128	0.0217471	0.0465581	FALSE	-1.67973	6.43e-06	5.28e-05	down	NA	NA	NA	NA	NA	NA	NA	NA	NA	NA	NA
	Cluster-27241.36217	0.27	0.61	0.34	1.19	0.6	1.28	0.22	0.57	0.06	1.04217	0.0325963	0.0549262	FALSE	1.71843	0.0172615	0.0381357	up	NA	NA	NA	NA	1909	K13416 brassinosteroid insensitive 1-associated receptor kinase 1 [EC:2.7.10.1 2.7.11.1] | (RefSeq) BRASSINOSTEROID INSENSITIVE 1-associated receptor kinase 1-like isoform X1 (A)	unknown [Picea sitchensis]	Y5977_ARATH RecName: Full=Probable leucine-rich repeat receptor-like protein kinase At5g49770; EC=2.7.11.1; Flags: Precursor;	D5A9B2_PICSI SubName: Full=Uncharacterized protein {ECO:0000313|EMBL:ADE76131.1};	--	GO:0016021,integral component of membrane; GO:0005524,ATP binding; GO:0004674,protein serine/threonine kinase activity; GO:0000166,nucleotide binding; GO:0003674,molecular_function; GO:0005488,binding; GO:0008144,drug binding; GO:0017076,purine nucleotide binding; GO:0030554,adenyl nucleotide binding; GO:0032553,ribonucleotide binding; GO:0032555,purine ribonucleotide binding; GO:0032559,adenyl r…	Protein kinase domain	--	--	--
	Cluster-27241.42147	1.72	1.85	1.56	4.1	3.62	4.29	1.69	1.55	1.78	0.94358	4.67e-11	2.42e-10	FALSE	1.15089	9.87e-13	9.63e-12	up	-0.192635	0.36265	0.555515	FALSE	3084	K13416 brassinosteroid insensitive 1-associated receptor kinase 1 [EC:2.7.10.1 2.7.11.1] | (RefSeq) BRASSINOSTEROID INSENSITIVE 1-associated receptor kinase 1-like isoform X1 (A)	L-type lectin-domain containing receptor kinase VIII.2 [Amborella trichopoda]	LRK81_ARATH RecName: Full=L-type lectin-domain containing receptor kinase VIII.1; Short=LecRK-VIII.1; EC=2.7.11.1; Flags: Precursor;	A0A0C9S430_9SPER SubName: Full=TSA: Wollemia nobilis Ref_Wollemi_Transcript_26346_2764 transcribed RNA sequence {ECO:0000313|EMBL:JAG85513.1};	--	GO:0016021,integral component of membrane; GO:0005886,plasma membrane; GO:0005524,ATP binding; GO:0030246,carbohydrate binding; GO:0004674,protein serine/threonine kinase activity; GO:0000166,nucleotide binding; GO:0003674,molecular_function; GO:0005488,binding; GO:0008144,drug binding; GO:0017076,purine nucleotide binding; GO:0030554,adenyl nucleotide binding; GO:0032553,ribonucleotide binding; …	Legume lectin domain	--	--	--
	Cluster-27241.58248	3.21	3.23	2.05	7.15	6.5	5.44	2.27	2.97	2.47	0.886077	0.00116746	0.00266154	FALSE	1.21708	1.7e-05	7.05e-05	up	-0.308999	0.439658	0.629715	FALSE	800	K13416 brassinosteroid insensitive 1-associated receptor kinase 1 [EC:2.7.10.1 2.7.11.1] | (RefSeq) BRASSINOSTEROID INSENSITIVE 1-associated receptor kinase 1 (A)	PREDICTED: rust resistance kinase Lr10-like isoform X1 [Gossypium hirsutum]	LRK10_WHEAT RecName: Full=Rust resistance kinase Lr10 {ECO:0000312|EMBL:AAC49629.1}; EC=2.7.11.1; AltName: Full=Probable receptor-like serine/threonine-protein kinase LRK10; Flags: Precursor;	A0A0D6QSA8_ARACU SubName: Full=Uncharacterized protein {ECO:0000313|EMBL:JAG93241.1};	Serine/threonine protein kinase	GO:0016021,integral component of membrane; GO:0005886,plasma membrane; GO:0005524,ATP binding; GO:0004674,protein serine/threonine kinase activity; GO:0000166,nucleotide binding; GO:0003674,molecular_function; GO:0005488,binding; GO:0008144,drug binding; GO:0017076,purine nucleotide binding; GO:0030554,adenyl nucleotide binding; GO:0032553,ribonucleotide binding; GO:0032555,purine ribonucleotide …	Protein kinase domain	--	--	--
	Cluster-27241.91105	1.71	1.55	1.84	2.07	2.65	1.6	0.59	0.81	1.47	0.0473244	0.867027	0.899818	FALSE	1.04018	0.0153576	0.0344192	up	-0.983915	0.0282269	0.0842721	FALSE	NA	NA	NA	NA	NA	NA	NA	NA	NA	NA	NA
	Cluster-27241.53986	1.87	2.87	3.19	1.2	2.08	0.54	4.11	5.1	4.84	NA	NA	NA	NA	-1.92646	0.000674382	0.00210111	down	0.714029	0.129082	0.27211	FALSE	542	K13416 brassinosteroid insensitive 1-associated receptor kinase 1 [EC:2.7.10.1 2.7.11.1] | (RefSeq) BRASSINOSTEROID INSENSITIVE 1-associated receptor kinase 1-like (A)	PREDICTED: LOW QUALITY PROTEIN: cysteine-rich receptor-like protein kinase 10 [Prunus mume]	CRK15_ARATH RecName: Full=Cysteine-rich receptor-like protein kinase 15; Short=Cysteine-rich RLK15; EC=2.7.11.-; Flags: Precursor;	A0A0C9S6I8_9SPER SubName: Full=TSA: Wollemia nobilis Ref_Wollemi_Transcript_14780_2565 transcribed RNA sequence {ECO:0000313|EMBL:JAG86623.1};	--	GO:0016021,integral component of membrane; GO:0005886,plasma membrane; GO:0005524,ATP binding; GO:0004674,protein serine/threonine kinase activity; GO:0006468,protein phosphorylation; GO:0000166,nucleotide binding; GO:0003674,molecular_function; GO:0005488,binding; GO:0008144,drug binding; GO:0017076,purine nucleotide binding; GO:0030554,adenyl nucleotide binding; GO:0032553,ribonucleotide bindin…	Protein kinase domain	--	--	--
brassinosteroid resistant 1/2	Cluster-25510.0	0.13	0.5	0.22	1.41	0.98	1.37	0.17	0.23	0.1	1.91456	0.00110618	0.00253363	up	2.78008	2.9e-06	1.35e-05	up	NA	NA	NA	NA	1261	K14503 brassinosteroid resistant 1/2 | (RefSeq) BES1/BZR1 homolog protein 2-like (A)	unknown [Picea sitchensis]	BEH4_ARATH RecName: Full=BES1/BZR1 homolog protein 4;	D5AE36_PICSI SubName: Full=Uncharacterized protein {ECO:0000313|EMBL:ADE77805.1};	--	GO:0003677,DNA binding; GO:0003700,DNA-binding transcription factor activity; GO:0009742,brassinosteroid mediated signaling pathway; GO:0006355,regulation of transcription, DNA-templated; GO:0006351,transcription, DNA-templated; GO:0003674,molecular_function; GO:0003676,nucleic acid binding; GO:0005488,binding; GO:0097159,organic cyclic compound binding; GO:1901363,heterocyclic compound binding; …	BES1/BZR1 plant transcription factor, N-terminal	BES1	TF	BES1
	Cluster-27241.72910	50.43	58.65	45.42	28.43	28.33	27.48	40.25	39.04	39.83	-1.15134	3.85e-30	5.13e-29	down	-0.6	1.88e-10	1.46e-09	FALSE	-0.538191	1.6e-05	0.000122661	FALSE	NA	NA	NA	NA	NA	NA	NA	NA	NA	NA	NA
BRI1 kinase inhibitor 1	Cluster-27241.32748	3.15	2.99	3.66	9.99	10.77	10.55	5.42	5.94	5.67	1.40401	3.55e-27	4.24e-26	up	0.77807	1.15e-10	9.12e-10	FALSE	0.635528	0.000885452	0.00452312	FALSE	1650	K14499 BRI1 kinase inhibitor 1 | (RefSeq) BRI1 kinase inhibitor 1-like (A)	unknown [Picea sitchensis]	MAKR4_ARATH RecName: Full=Probable membrane-associated kinase regulator 4;	A9NWX2_PICSI SubName: Full=Uncharacterized protein {ECO:0000313|EMBL:ABK25133.1};	--	GO:0005886,plasma membrane; GO:0009506,plasmodesma; GO:0005575,cellular_component; GO:0016020,membrane; GO:0005623,cell; GO:0044464,cell part; GO:0071944,cell periphery; GO:0005911,cell-cell junction; GO:0030054,cell junction; GO:0055044,symplast	--	--	--	--
BR-signaling kinase [EC:2.7.11.1]	Cluster-27241.52655	1.22	1.99	0.89	0.73	0.66	0.36	1.23	1.7	1.09	-1.48935	0.00010512	0.000283194	down	-1.28599	0.0004226	0.0013689	down	-0.189443	0.61883	0.77399	FALSE	2627	K14500 BR-signaling kinase [EC:2.7.11.1] | (RefSeq) probable serine/threonine-protein kinase At4g35230 (A)	unknown [Picea sitchensis]	BSK2_ARATH RecName: Full=Serine/threonine-protein kinase BSK2 {ECO:0000305}; EC=2.7.11.1 {ECO:0000305}; AltName: Full=Brassinosteroid-signaling kinase 2 {ECO:0000303|PubMed:18653891};	D5A9S6_PICSI SubName: Full=Uncharacterized protein {ECO:0000313|EMBL:ADE76295.1};	--	GO:0005886,plasma membrane; GO:0005524,ATP binding; GO:0004675,transmembrane receptor protein serine/threonine kinase activity; GO:0009742,brassinosteroid mediated signaling pathway; GO:0007166,cell surface receptor signaling pathway; GO:0006468,protein phosphorylation; GO:0000166,nucleotide binding; GO:0003674,molecular_function; GO:0005488,binding; GO:0008144,drug binding; GO:0017076,purine nuc…	Protein tyrosine kinase	--	--	--
	Cluster-27241.85473	11.34	10.74	13.63	8.42	5.93	5.86	2.28	3.07	1.65	-1.09917	1.43e-08	5.99e-08	down	1.42396	1.09e-05	4.67e-05	up	-2.50764	6.13e-19	2.56e-17	down	NA	NA	NA	NA	NA	NA	NA	NA	NA	NA	NA
DELLA protein	Cluster-27241.38494	1.4	1.25	1.18	4.61	4.29	5.15	1.33	1.67	2.23	1.57836	6.78e-09	2.93e-08	up	1.333	5.85e-06	2.61e-05	up	0.272328	0.537529	0.711168	FALSE	1024	K14494 DELLA protein | (RefSeq) DELLA protein GAI1-like (A)	SCR [Pinus radiata]	SCR_PEA RecName: Full=Protein SCARECROW; AltName: Full=PsSCR;	A0A0B4U7W6_PINRA SubName: Full=SCR {ECO:0000313|EMBL:AJC52489.1};	--	GO:0005634,nucleus; GO:0007275,multicellular organism development; GO:0006355,regulation of transcription, DNA-templated; GO:0006351,transcription, DNA-templated; GO:0008150,biological_process; GO:0032501,multicellular organismal process; GO:0032502,developmental process; GO:0048856,anatomical structure development; GO:0008152,metabolic process; GO:0006139,nucleobase-containing compound metabolic…	GRAS domain family	GRAS	TF	GRAS
	Cluster-27241.38495	1.89	1.62	1.79	5.52	5.73	6.11	2.05	2.65	2.12	1.42248	9.01e-19	7.66e-18	up	1.24574	1.22e-12	1.18e-11	up	0.19598	0.453752	0.64182	FALSE	1854	K14494 DELLA protein | (RefSeq) DELLA protein SLR1 (A)	SCARECROW [Pinus sylvestris]	SCR1_ORYSI RecName: Full=Protein SCARECROW 1; AltName: Full=OsSCR1;	Q0MRQ2_PINSY SubName: Full=SCARECROW {ECO:0000313|EMBL:ABH85406.1};	--	GO:0005634,nucleus; GO:0007275,multicellular organism development; GO:0006355,regulation of transcription, DNA-templated; GO:0006351,transcription, DNA-templated; GO:0008150,biological_process; GO:0032501,multicellular organismal process; GO:0032502,developmental process; GO:0048856,anatomical structure development; GO:0008152,metabolic process; GO:0006139,nucleobase-containing compound metabolic…	GRAS domain family	GRAS	TF	GRAS
	Cluster-27241.4002	1.18	1.76	1.31	3.66	3.8	4.43	2.14	2.01	2.04	1.22674	2.65e-05	7.69e-05	up	0.836191	0.00219628	0.00609926	FALSE	0.391828	0.341489	0.533935	FALSE	993	K14494 DELLA protein | (RefSeq) DELLA protein GAI-like (A)	PREDICTED: scarecrow-like protein 18 [Citrus sinensis]	SCL18_ARATH RecName: Full=Scarecrow-like protein 18; Short=AtSCL18; AltName: Full=GRAS family protein 7; Short=AtGRAS-7; AltName: Full=Protein LATERAL SUPPRESSOR;	A0A2H5NC79_CITUN SubName: Full=Uncharacterized protein {ECO:0000313|EMBL:GAY37682.1};	--	GO:0005634,nucleus; GO:0003700,DNA-binding transcription factor activity; GO:0043565,sequence-specific DNA binding; GO:0090506,axillary shoot meristem initiation; GO:0006355,regulation of transcription, DNA-templated; GO:0010223,secondary shoot formation; GO:0006351,transcription, DNA-templated; GO:0140110,transcription regulator activity; GO:0003674,molecular_function; GO:0003676,nucleic acid bi…	GRAS domain family	GRAS	TF	GRAS
ethylene-insensitive protein 3	Cluster-27241.64045	0.01	0.01	0.02	0.01	0.0.2	0.01	0.47	0.2	0.39	NA	NA	NA	NA	-7.84099	5.56e-09	3.67e-08	down	7.03154	4.22e-07	4.3e-06	up	3839	K14514 ethylene-insensitive protein 3 | (RefSeq) ETHYLENE INSENSITIVE 3-like 1 protein (A)	PREDICTED: BTB/POZ domain-containing protein At3g22104 isoform X1 [Elaeis guineensis]	Y3210_ARATH RecName: Full=BTB/POZ domain-containing protein At3g22104;	A0A1U7Z2X4_NELNU SubName: Full=BTB/POZ domain-containing protein At3g22104-like isoform X2 {ECO:0000313|RefSeq:XP_010241011.1, ECO:0000313|RefSeq:XP_010241012.1};	--	GO:0016567,protein ubiquitination; GO:0008152,metabolic process; GO:0006464,cellular protein modification process; GO:0006807,nitrogen compound metabolic process; GO:0008150,biological_process; GO:0009987,cellular process; GO:0019538,protein metabolic process; GO:0032446,protein modification by small protein conjugation; GO:0036211,protein modification process; GO:0043170,macromolecule metabolic …	NPH3 family	--	--	--
	Cluster-27241.64048	0.06	0	0	0.08	0.18	0.27	0.22	0.27	0.18	NA	NA	NA	NA	-0.451635	0.396446	0.513533	FALSE	3.11869	0.00442244	0.01816	up	5159	K14514 ethylene-insensitive protein 3 | (RefSeq) ETHYLENE INSENSITIVE 3-like 1 protein (A)	PREDICTED: ETHYLENE INSENSITIVE 3-like 1 protein [Pyrus x bretschneideri]	EIN3_ARATH RecName: Full=Protein ETHYLENE INSENSITIVE 3;	A0A0C9RQ59_9SPER SubName: Full=TSA: Wollemia nobilis Ref_Wollemi_Transcript_3637_3249 transcribed RNA sequence {ECO:0000313|EMBL:JAG89162.1}; SubName: Full=TSA: Wollemia nobilis Ref_Wollemi_Transcript_3638_3304 transcribed RNA sequence {ECO:0000313|EMBL:JAG89161.1};	--	GO:0005634,nucleus; GO:0003700,DNA-binding transcription factor activity; GO:0044212,transcription regulatory region DNA binding; GO:0000976,transcription regulatory region sequence-specific DNA binding; GO:0071281,cellular response to iron ion; GO:0042742,defense response to bacterium; GO:0009873,ethylene-activated signaling pathway; GO:0006355,regulation of transcription, DNA-templated; GO:0009…	NPH3 family	EIL	TF	EIL
F-box protein GID2	Cluster-27241.95239	4.23	5.37	5.47	6.81	8.02	7.02	3	3.21	2.9	0.289792	0.170077	0.235483	FALSE	1.1718	1.81e-06	8.69e-06	up	-0.880034	0.00451768	0.0184748	FALSE	NA	NA	NA	NA	NA	NA	NA	NA	NA	NA	NA
	Cluster-27241.95240	2.6	2.48	3.43	7.26	6.86	7.09	1.81	1.71	1.32	1.04993	1.81e-10	8.99e-10	up	2.02244	3.94e-22	7.38e-21	up	-0.969784	0.00177072	0.00828476	FALSE	NA	NA	NA	NA	NA	NA	NA	NA	NA	NA	NA
	Cluster-27241.95242	0	1.08	0.37	2.76	1.49	0.9	0.31	0.47	0.49	1.54647	0.294762	0.376431	FALSE	1.94038	0.000460722	0.00148163	up	NA	NA	NA	NA	NA	NA	NA	NA	NA	NA	NA	NA	NA	NA	NA
	Cluster-27241.101910	3.48	7.48	3.49	11.47	11.49	12.6	7.07	3.07	4.79	1.02262	0.000228317	0.000586119	up	1.1322	0.000173303	0.000606334	up	-0.106116	0.809257	0.899257	FALSE	1225	K14495 F-box protein GID2 | (RefSeq) F-box protein GID2-like (A)	unknown [Picea sitchensis]	SNE_ARATH RecName: Full=F-box protein SNE; AltName: Full=Protein SNEEZY; AltName: Full=Sleepy protein 2;	D5A9M4_PICSI SubName: Full=Uncharacterized protein {ECO:0000313|EMBL:ADE76243.1};	--	GO:0005634,nucleus; GO:0019005,SCF ubiquitin ligase complex; GO:0009740,gibberellic acid mediated signaling pathway; GO:0043161,proteasome-mediated ubiquitin-dependent protein catabolic process; GO:0016567,protein ubiquitination; GO:0009937,regulation of gibberellic acid mediated signaling pathway; GO:0048831,regulation of shoot system development; GO:0001101,response to acid chemical; GO:0007165…	F-box-like	--	--	--
	Cluster-27241.106172	1.44	1.32	1.55	5.26	5.65	5.34	3.14	3.21	2.88	1.63218	4.41e-28	5.43e-27	up	0.711014	3.73e-07	1.95e-06	FALSE	0.932497	1.8e-05	0.000136634	FALSE	NA	NA	NA	NA	NA	NA	NA	NA	NA	NA	NA
gibberellin receptor GID1 [EC:3.-.-.-]	Cluster-27241.107078	0	0.13	0.13	2.98	3.81	2.8	0.29	0.51	0.68	5.36906	4.9e-12	2.74e-11	up	2.61699	7.43e-11	6.02e-10	up	NA	NA	NA	NA	NA	NA	NA	NA	NA	NA	NA	NA	NA	NA	NA
	Cluster-27241.107079	0.25	0.28	0.39	5.12	5.55	5.42	0.98	0.04	0.52	3.82636	3.17e-14	2.05e-13	up	3.24556	2.65e-07	1.41e-06	up	NA	NA	NA	NA	NA	NA	NA	NA	NA	NA	NA	NA	NA	NA	NA
	Cluster-27241.39718	3.78	10.19	9.01	42.45	33.18	31.09	19.14	8.77	9.21	1.93617	1.19e-05	3.63e-05	up	1.40369	3.75e-06	1.72e-05	up	0.541687	0.214863	0.390526	FALSE	1140	K14493 gibberellin receptor GID1 [EC:3.-.-.-] | (RefSeq) GID1b-2; hypothetical protein (A)	unknown [Picea sitchensis]	CXE15_ARATH RecName: Full=Probable carboxylesterase 15; AltName: Full=AtCXE15; EC=3.1.1.1;	A9P1U1_PICSI SubName: Full=Uncharacterized protein {ECO:0000313|EMBL:ABK26852.1};	Arylacetamide deacetylase	GO:0052689,carboxylic ester hydrolase activity; GO:0016787,hydrolase activity; GO:0009056,catabolic process; GO:0003674,molecular_function; GO:0003824,catalytic activity; GO:0016788,hydrolase activity, acting on ester bonds; GO:0008152,metabolic process; GO:0008150,biological_process	alpha/beta hydrolase fold	--	--	--
	Cluster-27241.53411	12.6	15.62	17.16	37.04	37.41	37.87	24.27	19.7	20.08	1.03561	2.26e-22	2.26e-21	up	0.701655	3.24e-09	2.19e-08	FALSE	0.339336	0.0481746	0.129082	FALSE	1630	K14493 gibberellin receptor GID1 [EC:3.-.-.-] | (RefSeq) GID1a-1; hypothetical protein (A)	unknown [Picea sitchensis]	CXE17_ARATH RecName: Full=Probable carboxylesterase 17; AltName: Full=AtCXE17; EC=3.1.1.1;	B8LKU1_PICSI SubName: Full=Uncharacterized protein {ECO:0000313|EMBL:ABR16271.1};	Arylacetamide deacetylase	GO:0052689,carboxylic ester hydrolase activity; GO:0016787,hydrolase activity; GO:0009056,catabolic process; GO:0003674,molecular_function; GO:0003824,catalytic activity; GO:0016788,hydrolase activity, acting on ester bonds; GO:0008152,metabolic process; GO:0008150,biological_process	alpha/beta hydrolase fold	--	--	--
	Cluster-27241.53845	0.36	0.1	0.37	2.99	3.35	3.54	0.21	0.4	0.23	3.28804	3.72e-18	3.07e-17	up	3.45333	1.11e-20	1.9e-19	up	NA	NA	NA	NA	1553	K14493 gibberellin receptor GID1 [EC:3.-.-.-] | (RefSeq) GID1b-2; hypothetical protein (A)	unknown [Picea sitchensis]	CXE15_ARATH RecName: Full=Probable carboxylesterase 15; AltName: Full=AtCXE15; EC=3.1.1.1;	A0A0C9S8B0_9SPER SubName: Full=TSA: Wollemia nobilis Ref_Wollemi_Transcript_11806_1374 transcribed RNA sequence {ECO:0000313|EMBL:JAG87653.1};	Arylacetamide deacetylase	GO:0052689,carboxylic ester hydrolase activity; GO:0016787,hydrolase activity; GO:0009056,catabolic process; GO:0003674,molecular_function; GO:0003824,catalytic activity; GO:0016788,hydrolase activity, acting on ester bonds; GO:0008152,metabolic process; GO:0008150,biological_process	alpha/beta hydrolase fold	--	--	--
	Cluster-27241.97030	2.18	1.43	2.05	0	0.02	0	0	0.11	0	-8.57473	4.29e-12	2.4e-11	down	NA	NA	NA	NA	-6.03188	1.58e-09	2.37e-08	down	NA	NA	NA	NA	NA	NA	NA	NA	NA	NA	NA
	Cluster-27241.101137	2.08	3.68	3.3	0.42	0.92	0.76	0.5	0.76	1.18	-2.34074	2.23e-05	6.55e-05	down	NA	NA	NA	NA	-2.0583	0.00119891	0.00589299	down	610	K14493 gibberellin receptor GID1 [EC:3.-.-.-] | (RefSeq) gibberellin receptor GID1B-like (A)	unknown [Picea sitchensis]	CXE15_ARATH RecName: Full=Probable carboxylesterase 15; AltName: Full=AtCXE15; EC=3.1.1.1;	A9NZR6_PICSI SubName: Full=Uncharacterized protein {ECO:0000313|EMBL:ABK26127.1};	Arylacetamide deacetylase	GO:0052689,carboxylic ester hydrolase activity; GO:0016787,hydrolase activity; GO:0009056,catabolic process; GO:0003674,molecular_function; GO:0003824,catalytic activity; GO:0016788,hydrolase activity, acting on ester bonds; GO:0008152,metabolic process; GO:0008150,biological_process	alpha/beta hydrolase fold	--	--	--
	Cluster-27241.71735	11.53	12.79	10.04	7.04	6.86	6.73	9.02	8.16	7.74	-1.01735	1.36e-13	8.45e-13	down	-0.379903	0.02763	0.0572876	FALSE	-0.624485	0.000775145	0.00402096	FALSE	NA	NA	NA	NA	NA	NA	NA	NA	NA	NA	NA
	Cluster-27241.77042	70.7	86.89	80.38	45.24	48.37	46.33	64.49	46.77	48.56	-1.04288	8.57e-38	1.42e-36	down	-0.30128	0.0398149	0.0781391	FALSE	-0.732569	2.35e-06	2.09e-05	FALSE	NA	NA	NA	NA	NA	NA	NA	NA	NA	NA	NA
	Cluster-27241.87935	2.05	4.03	3.8	1.55	1.21	0.92	1.76	0.9	0.8	-1.69527	5.14e-06	1.64e-05	down	-0.0303207	0.953829	0.970338	FALSE	-1.66297	0.000902988	0.00460574	down	NA	NA	NA	NA	NA	NA	NA	NA	NA	NA	NA
	Cluster-27241.73690	0.87	1.17	1.43	0.99	0.67	1.04	17.45	11.57	10.1	NA	NA	NA	NA	-3.97535	2.1e-31	5.92e-30	down	3.3608	2.16e-20	1.01e-18	up	NA	NA	NA	NA	NA	NA	NA	NA	NA	NA	NA
	Cluster-27241.111775	4.15	5.96	6.54	6.54	4.79	3.9	3.17	1.61	1.7	-0.38735	0.195689	0.265791	FALSE	1.11767	0.00974769	0.0231565	up	-1.50222	0.000727925	0.0038046	down	NA	NA	NA	NA	NA	NA	NA	NA	NA	NA	NA
	Cluster-27241.38246	5.96	6.75	5.85	4.94	4.1	4.73	3.44	3.5	2.49	-0.716898	9.84e-07	3.39e-06	FALSE	0.43175	0.0577542	0.10734	FALSE	-1.13431	6.13e-07	6.08e-06	down	1531	K14493 gibberellin receptor GID1 [EC:3.-.-.-] | (RefSeq) GID1a-1; hypothetical protein (A)	unknown [Picea sitchensis]	CXE17_ARATH RecName: Full=Probable carboxylesterase 17; AltName: Full=AtCXE17; EC=3.1.1.1;	D5A871_PICSI SubName: Full=Uncharacterized protein {ECO:0000313|EMBL:ADE75740.1};	Arylacetamide deacetylase	GO:0052689,carboxylic ester hydrolase activity; GO:0016787,hydrolase activity; GO:0009056,catabolic process; GO:0003674,molecular_function; GO:0003824,catalytic activity; GO:0016788,hydrolase activity, acting on ester bonds; GO:0008152,metabolic process; GO:0008150,biological_process	alpha/beta hydrolase fold	--	--	--
	Cluster-27241.54139	11.15	16.05	16.3	14.72	11.63	10.3	12.5	4.7	6.46	-0.520815	0.00658639	0.0130474	FALSE	0.508133	0.156549	0.246249	FALSE	-1.02375	0.00525656	0.0210486	down	1216	K14493 gibberellin receptor GID1 [EC:3.-.-.-] | (RefSeq) GID1b-2; hypothetical protein (A)	PrMC3 [Pinus radiata]	CXE17_ARATH RecName: Full=Probable carboxylesterase 17; AltName: Full=AtCXE17; EC=3.1.1.1;	Q9ZSE0_PINRA SubName: Full=prMC3 {ECO:0000313|EMBL:AAD04946.2};	Arylacetamide deacetylase	GO:0052689,carboxylic ester hydrolase activity; GO:0016787,hydrolase activity; GO:0009056,catabolic process; GO:0003674,molecular_function; GO:0003824,catalytic activity; GO:0016788,hydrolase activity, acting on ester bonds; GO:0008152,metabolic process; GO:0008150,biological_process	alpha/beta hydrolase fold	--	--	--
	Cluster-27241.94718	4.63	7.48	8.28	15.48	12.84	12.4	8.67	3.89	4.4	0.729166	0.000697936	0.00165595	FALSE	1.14091	0.000318493	0.00105908	up	-0.411709	0.286699	0.47468	FALSE	NA	NA	NA	NA	NA	NA	NA	NA	NA	NA	NA
	Cluster-27241.100482	10.74	11.85	14.91	30.72	19.96	19.17	13.8	6.59	6.63	0.619583	0.00172723	0.0038208	FALSE	1.25061	0.00577852	0.0145432	up	-0.621923	0.0538715	0.140892	FALSE	1528	K14493 gibberellin receptor GID1 [EC:3.-.-.-] | (RefSeq) GID1b-2; hypothetical protein (A)	unknown [Picea sitchensis]	CXE18_ARATH RecName: Full=Probable carboxylesterase 18; AltName: Full=AtCXE18; EC=3.1.1.1;	A9NNN3_PICSI SubName: Full=Uncharacterized protein {ECO:0000313|EMBL:ABK22244.1};	Arylacetamide deacetylase	GO:0052689,carboxylic ester hydrolase activity; GO:0009056,catabolic process; GO:0009860,pollen tube growth; GO:0003674,molecular_function; GO:0003824,catalytic activity; GO:0016787,hydrolase activity; GO:0016788,hydrolase activity, acting on ester bonds; GO:0008152,metabolic process; GO:0008150,biological_process; GO:0000003,reproduction; GO:0000902,cell morphogenesis; GO:0000904,cell morphogene…	alpha/beta hydrolase fold	--	--	--
histidine-containing phosphotransfer peotein	Cluster-27241.57149	1.49	1	1.08	5.76	6.58	7.12	1.31	2.05	3.13	2.13316	1.7e-16	1.27e-15	up	1.50635	3.06e-06	1.42e-05	up	0.674193	0.168582	0.330223	FALSE	1107	K14490 histidine-containing phosphotransfer peotein | (RefSeq) histidine-containing phosphotransfer protein 1-like (A)	unknown [Picea sitchensis]	AHP3_ARATH RecName: Full=Histidine-containing phosphotransfer protein 3;	D5A9X4_PICSI SubName: Full=Uncharacterized protein {ECO:0000313|EMBL:ADE76343.1};	Two-component phosphorelay intermediate involved in MAP kinase cascade regulation	GO:0005737,cytoplasm; GO:0005829,cytosol; GO:0005634,nucleus; GO:0009927,histidine phosphotransfer kinase activity; GO:0043424,protein histidine kinase binding; GO:0009557,antipodal cell differentiation; GO:0009736,cytokinin-activated signaling pathway; GO:0009560,embryo sac egg cell differentiation; GO:0000160,phosphorelay signal transduction system; GO:0003674,molecular_function; GO:0003824,cat…	--	--	--	--
	Cluster-27241.64686	0.39	0.21	0.34	0.97	0.72	0.9	0.26	0.31	0.53	1.12775	0.00109419	0.00250779	up	1.14289	0.00346565	0.00922219	up	0.0210084	0.969429	0.984104	FALSE	2845	K14490 histidine-containing phosphotransfer peotein | (RefSeq) HP3; histidine-containing phosphotransfer protein 1 (A)	unknown [Picea sitchensis]	AHP1_ARATH RecName: Full=Histidine-containing phosphotransfer protein 1;	A9NYX8_PICSI SubName: Full=Uncharacterized protein {ECO:0000313|EMBL:ABK25839.1};	Two-component phosphorelay intermediate involved in MAP kinase cascade regulation	GO:0005737,cytoplasm; GO:0005829,cytosol; GO:0005634,nucleus; GO:0009927,histidine phosphotransfer kinase activity; GO:0043424,protein histidine kinase binding; GO:0009736,cytokinin-activated signaling pathway; GO:0000160,phosphorelay signal transduction system; GO:0003674,molecular_function; GO:0003824,catalytic activity; GO:0004672,protein kinase activity; GO:0016301,kinase activity; GO:0016740…	--	--	--	--
	Cluster-27241.76134	15.27	15.88	12.77	27.92	32.01	34.58	12.22	12.26	13.35	0.822156	3.34e-12	1.89e-11	FALSE	1.21852	6.75e-22	1.25e-20	up	-0.380812	0.0173634	0.0568454	FALSE	NA	NA	NA	NA	NA	NA	NA	NA	NA	NA	NA
	Cluster-17792.1	3.12	2.25	3.51	0.73	1.03	1.02	1.56	2.08	2.66	-1.94628	1.52e-07	5.72e-07	down	-1.26626	0.00539086	0.0136638	down	-0.66669	0.103242	0.230523	FALSE	858	K14490 histidine-containing phosphotransfer peotein | (RefSeq) histidine-containing phosphotransfer protein 1 (A)	unknown [Picea sitchensis]	AHP1_ARATH RecName: Full=Histidine-containing phosphotransfer protein 1;	A0A0C9S635_9SPER SubName: Full=TSA: Wollemia nobilis Ref_Wollemi_Transcript_15662_1000 transcribed RNA sequence {ECO:0000313|EMBL:JAG86388.1};	Two-component phosphorelay intermediate involved in MAP kinase cascade regulation	GO:0005737,cytoplasm; GO:0005829,cytosol; GO:0005634,nucleus; GO:0009927,histidine phosphotransfer kinase activity; GO:0043424,protein histidine kinase binding; GO:0009736,cytokinin-activated signaling pathway; GO:0000160,phosphorelay signal transduction system; GO:0003674,molecular_function; GO:0003824,catalytic activity; GO:0004672,protein kinase activity; GO:0016301,kinase activity; GO:0016740…	Hpt domain	--	--	--
	Cluster-27241.62882	0.18	0.17	0.34	1.27	0.91	0.39	0	0.36	0.44	1.71082	0.00871183	0.0168238	up	1.65073	0.102246	0.173087	FALSE	NA	NA	NA	NA	1624	K14490 histidine-containing phosphotransfer peotein | (RefSeq) histidine-containing phosphotransfer protein 1 isoform X1 (A)	AGO5 [Pinus tabuliformis]	AGO4A_ORYSJ RecName: Full=Protein argonaute 4A; Short=OsAGO4a;	A0A0K0M775_PINTB SubName: Full=AGO5 {ECO:0000313|EMBL:AJP06231.1};	Translation initiation factor 2C (eIF-2C) and related proteins	GO:0003676,nucleic acid binding; GO:0031047,gene silencing by RNA; GO:0003674,molecular_function; GO:0005488,binding; GO:0097159,organic cyclic compound binding; GO:1901363,heterocyclic compound binding; GO:0008152,metabolic process; GO:0008150,biological_process; GO:0009892,negative regulation of metabolic process; GO:0009987,cellular process; GO:0010467,gene expression; GO:0010468,regulation of…	Argonaute linker 1 domain	--	--	--
jasmonate ZIM domain-containing protein	Cluster-27241.49198	0	0.14	0	0.64	0.58	0.48	0.15	0.5	0.28	3.40156	0.000737617	0.00174349	up	0.781786	0.151939	0.240157	FALSE	NA	NA	NA	NA	2162	K13464 jasmonate ZIM domain-containing protein | (RefSeq) hypothetical protein (A)	protein TIFY 4B-like isoform X1 [Durio zibethinus]	TIF4A_ARATH RecName: Full=Protein TIFY 4A; AltName: Full=Protein PEAPOD 1;	A0A061DXG3_THECC SubName: Full=TIFY domain/Divergent CCT motif family protein, putative isoform 1 {ECO:0000313|EMBL:EOX94663.1};	--	GO:0005634,nucleus; GO:0003714,transcription corepressor activity; GO:0048366,leaf development; GO:1903507,negative regulation of nucleic acid-templated transcription; GO:0042127,regulation of cell proliferation; GO:0031347,regulation of defense response; GO:2000022,regulation of jasmonic acid mediated signaling pathway; GO:0009611,response to wounding; GO:0140110,transcription regulator activity…	tify domain	Tify	TF	Tify
	Cluster-27241.49453	0.62	0.74	0.53	2.09	1.13	2.29	1.31	0.66	0.94	1.29968	0.0206842	0.0366402	up	0.790239	0.157435	0.247342	FALSE	NA	NA	NA	NA	808	K13464 jasmonate ZIM domain-containing protein | (RefSeq) LOW QUALITY PROTEIN: ABC transporter G family member STR (A)	hypothetical protein JCGZ_07213 [Jatropha curcas]	AB36G_ORYSI RecName: Full=ABC transporter G family member 36 {ECO:0000305}; Short=OsABCG36 {ECO:0000305}; AltName: Full=Pleiotropic drug resistance protein 9 {ECO:0000303|PubMed:14572653}; Short=OsPDR9 {ECO:0000303|PubMed:14572653};	A0A067KBW0_JATCU SubName: Full=Uncharacterized protein {ECO:0000313|EMBL:KDP33642.1};	Pleiotropic drug resistance proteins (PDR1-15), ABC superfamily	GO:0016021,integral component of membrane; GO:0005524,ATP binding; GO:0016887,ATPase activity; GO:0000166,nucleotide binding; GO:0003674,molecular_function; GO:0005488,binding; GO:0008144,drug binding; GO:0017076,purine nucleotide binding; GO:0030554,adenyl nucleotide binding; GO:0032553,ribonucleotide binding; GO:0032555,purine ribonucleotide binding; GO:0032559,adenyl ribonucleotide binding; GO…	ABC-2 type transporter	--	--	--
	Cluster-27241.58754	1.6	1.04	0.98	4.52	3.08	3.44	1.94	1.61	2.32	1.30811	9.08e-08	3.5e-07	up	0.810579	0.000438326	0.00141553	FALSE	0.520198	0.0868754	0.20252	FALSE	2795	K13464 jasmonate ZIM domain-containing protein | (RefSeq) protein TIFY 6B isoform X1 (A)	unknown [Picea sitchensis]	TIF6B_ARATH RecName: Full=Protein TIFY 6B; AltName: Full=Jasmonate ZIM domain-containing protein 3; AltName: Full=Protein JASMONATE INSENSITIVE 3;	B8LPL1_PICSI SubName: Full=Uncharacterized protein {ECO:0000313|EMBL:ABR17591.1};	--	GO:0005634,nucleus; GO:0042802,identical protein binding; GO:0003714,transcription corepressor activity; GO:0006952,defense response; GO:0009867,jasmonic acid mediated signaling pathway; GO:1903507,negative regulation of nucleic acid-templated transcription; GO:0031347,regulation of defense response; GO:2000022,regulation of jasmonic acid mediated signaling pathway; GO:0006355,regulation of trans…	tify domain	Others	TR	Others
	Cluster-27241.124188	4.43	4.4	4.31	2.61	2.94	2.38	2.85	2.78	2.62	-1.00935	1.38e-06	4.69e-06	down	-0.160349	0.552753	0.660964	FALSE	-0.839143	0.00105572	0.0052836	FALSE	NA	NA	NA	NA	NA	NA	NA	NA	NA	NA	NA
	Cluster-27241.128792	0.94	1.27	0.79	0.58	0.58	0.43	0.22	0.28	0.43	-1.18113	0.00540874	0.0109138	down	NA	NA	NA	NA	-1.88198	0.00139744	0.00673596	down	NA	NA	NA	NA	NA	NA	NA	NA	NA	NA	NA
	Cluster-27241.25701	6.27	4.58	5.05	1.61	1.47	1.59	1.85	2.6	2.02	-2.06591	2.25e-15	1.57e-14	down	-0.564452	0.113044	0.188038	FALSE	-1.47855	2.04e-06	1.84e-05	down	933	K13464 jasmonate ZIM domain-containing protein | (RefSeq) protein TIFY 10a (A)	unknown [Picea sitchensis]	TI10A_ORYSJ RecName: Full=Protein TIFY 10a {ECO:0000305}; Short=OsTIFY10a {ECO:0000303|PubMed:19618278}; AltName: Full=Jasmonate ZIM domain-containing protein 6 {ECO:0000305}; Short=OsJAZ6 {ECO:0000303|PubMed:19618278}; AltName: Full=OsJAZ5 {ECO:0000303|PubMed:23320078};	A9P132_PICSI SubName: Full=Uncharacterized protein {ECO:0000313|EMBL:ABK26593.1};	--	GO:0005634,nucleus; GO:0003714,transcription corepressor activity; GO:1903507,negative regulation of nucleic acid-templated transcription; GO:0031347,regulation of defense response; GO:2000022,regulation of jasmonic acid mediated signaling pathway; GO:0006355,regulation of transcription, DNA-templated; GO:0009611,response to wounding; GO:0006351,transcription, DNA-templated; GO:0140110,transcript…	tify domain	Tify	TF	Tify
	Cluster-27241.32747	3.91	4.49	4.34	1.4	2.13	1.84	2.68	3.49	4.3	-1.50384	8.4e-12	4.62e-11	down	-1.04855	0.000322854	0.00107231	down	-0.449079	0.0782043	0.187293	FALSE	1401	K13464 jasmonate ZIM domain-containing protein | (RefSeq) protein TIFY 10b-like (A)	unknown [Picea sitchensis]	TI10B_ORYSJ RecName: Full=Protein TIFY 10b {ECO:0000305}; Short=OsTIFY10b {ECO:0000303|PubMed:19618278}; AltName: Full=Jasmonate ZIM domain-containing protein 7 {ECO:0000305}; Short=OsJAZ7 {ECO:0000303|PubMed:19618278}; AltName: Full=OsJAZ6 {ECO:0000303|PubMed:21332845};	D5ADR6_PICSI SubName: Full=Uncharacterized protein {ECO:0000313|EMBL:ADE77685.1};	--	GO:0005634,nucleus; GO:0003714,transcription corepressor activity; GO:1903507,negative regulation of nucleic acid-templated transcription; GO:0031347,regulation of defense response; GO:2000022,regulation of jasmonic acid mediated signaling pathway; GO:0006355,regulation of transcription, DNA-templated; GO:0009611,response to wounding; GO:0006351,transcription, DNA-templated; GO:0140110,transcript…	tify domain	Tify	TF	Tify
	Cluster-27241.51133	6.69	6.11	8.6	2.07	2.59	2.01	4.6	5.58	4.99	-1.94603	2.38e-21	2.27e-20	down	-1.27377	6.63e-09	4.34e-08	down	-0.660283	0.00177137	0.00828666	FALSE	1363	K13464 jasmonate ZIM domain-containing protein | (RefSeq) protein TIFY 10A-like (A)	unknown [Picea sitchensis]	TI10B_ORYSJ RecName: Full=Protein TIFY 10b {ECO:0000305}; Short=OsTIFY10b {ECO:0000303|PubMed:19618278}; AltName: Full=Jasmonate ZIM domain-containing protein 7 {ECO:0000305}; Short=OsJAZ7 {ECO:0000303|PubMed:19618278}; AltName: Full=OsJAZ6 {ECO:0000303|PubMed:21332845};	D5ADR6_PICSI SubName: Full=Uncharacterized protein {ECO:0000313|EMBL:ADE77685.1};	--	GO:0005634,nucleus; GO:0003714,transcription corepressor activity; GO:1903507,negative regulation of nucleic acid-templated transcription; GO:0031347,regulation of defense response; GO:2000022,regulation of jasmonic acid mediated signaling pathway; GO:0006355,regulation of transcription, DNA-templated; GO:0009611,response to wounding; GO:0006351,transcription, DNA-templated; GO:0140110,transcript…	tify domain	Tify	TF	Tify
	Cluster-27241.67212	9.68	7.46	5.85	0.19	0.13	0	0.72	1.39	0.92	-6.37749	2.34e-22	2.34e-21	down	NA	NA	NA	NA	-3.09786	8.3e-15	2.35e-13	down	NA	NA	NA	NA	NA	NA	NA	NA	NA	NA	NA
	Cluster-27241.84428	3.7	3.8	4.72	8.24	7.57	8.45	2.55	2.52	2.44	0.712667	1.13e-09	5.23e-09	FALSE	1.58424	4.18e-39	1.55e-37	up	-0.864174	1.62e-06	1.49e-05	FALSE	NA	NA	NA	NA	NA	NA	NA	NA	NA	NA	NA
mitogen-activated protein kinase kinase 4/5 [EC:2.7.12.2]	Cluster-27241.104133	0.38	0.48	0.8	1.76	1.61	1.63	1.03	0.6	0.64	1.35658	0.00502868	0.0102146	up	1.01279	0.0308513	0.0629062	FALSE	NA	NA	NA	NA	NA	NA	NA	NA	NA	NA	NA	NA	NA	NA	NA
	Cluster-27241.52195	10.68	11.44	13.34	13.38	12.47	10.19	6.03	3.92	4.81	-0.245996	0.105697	0.155288	FALSE	1.17954	6.27e-07	3.19e-06	up	-1.41841	5.77e-09	7.91e-08	down	1084	K13413 mitogen-activated protein kinase kinase 4/5 [EC:2.7.12.2] | (RefSeq) mitogen-activated protein kinase kinase 5-like (A)	unknown [Picea sitchensis]	LSH4_ARATH RecName: Full=Protein LIGHT-DEPENDENT SHORT HYPOCOTYLS 4; AltName: Full=Protein ORGAN BOUNDARY 4;	C0PTA9_PICSI SubName: Full=Uncharacterized protein {ECO:0000313|EMBL:ACN41049.1};	--	GO:0005634,nucleus; GO:0003677,DNA binding; GO:0009299,mRNA transcription; GO:0007275,multicellular organism development; GO:0090698,post-embryonic plant morphogenesis; GO:0006355,regulation of transcription, DNA-templated; GO:0009416,response to light stimulus; GO:0003674,molecular_function; GO:0003676,nucleic acid binding; GO:0005488,binding; GO:0097159,organic cyclic compound binding; GO:19013…	Protein of unknown function (DUF640)	--	--	--
pathogenesis-related protein 1	Cluster-27241.20974	0.19	0.15	0.07	0.9	0.7	0.82	0.12	0.13	0.07	2.22257	0.00030931	0.000777598	up	2.88803	1.08e-05	4.6e-05	up	NA	NA	NA	NA	1514	K13449 pathogenesis-related protein 1 | (RefSeq) pathogenesis-related protein 1-like (A)	putative pathogenesis-related protein [Quercus suber]	PR1A_TOBAC RecName: Full=Pathogenesis-related protein 1A; Short=PR-1A; Flags: Precursor;	D8U4K9_VOLCA SubName: Full=Uncharacterized protein {ECO:0000313|EMBL:EFJ45208.1};	Defense-related protein containing SCP domain	GO:0005576,extracellular region; GO:0005773,vacuole; GO:0006952,defense response; GO:0009607,response to biotic stimulus; GO:0006950,response to stress; GO:0008150,biological_process; GO:0050896,response to stimulus; GO:0005575,cellular_component; GO:0005622,intracellular; GO:0005623,cell; GO:0005737,cytoplasm; GO:0043231,intracellular membrane-bounded organelle; GO:0043226,organelle; GO:0043227,…	Cysteine-rich secretory protein family	--	--	--
	Cluster-27241.20975	0.06	0	0.14	0.76	1.09	0.98	0.24	0.28	0.16	3.67006	6.27e-06	1.97e-05	up	1.94412	0.000223351	0.000764718	up	NA	NA	NA	NA	1514	K13449 pathogenesis-related protein 1 | (RefSeq) pathogenesis-related protein 1-like (A)	putative pathogenesis-related protein [Quercus suber]	PR1A_TOBAC RecName: Full=Pathogenesis-related protein 1A; Short=PR-1A; Flags: Precursor;	D8U4K9_VOLCA SubName: Full=Uncharacterized protein {ECO:0000313|EMBL:EFJ45208.1};	Defense-related protein containing SCP domain	GO:0005576,extracellular region; GO:0005773,vacuole; GO:0006952,defense response; GO:0009607,response to biotic stimulus; GO:0006950,response to stress; GO:0008150,biological_process; GO:0050896,response to stimulus; GO:0005575,cellular_component; GO:0005622,intracellular; GO:0005623,cell; GO:0005737,cytoplasm; GO:0043231,intracellular membrane-bounded organelle; GO:0043226,organelle; GO:0043227,…	Cysteine-rich secretory protein family	--	--	--
	Cluster-27241.33366	0.95	1.24	0.51	5.51	5.79	4.56	1.7	1.82	1.54	2.26981	2.14e-12	1.23e-11	up	1.55066	1.1e-08	6.98e-08	up	0.735892	0.145515	0.297305	FALSE	1030	K13449 pathogenesis-related protein 1 | (RefSeq) pathogenesis-related protein 1-like (A)	unknown [Picea sitchensis]	PR1_MEDTR RecName: Full=Pathogenesis-related protein PR-1; Flags: Precursor;	A9NXZ7_PICSI SubName: Full=Uncharacterized protein {ECO:0000313|EMBL:ABK25508.1};	Defense-related protein containing SCP domain	GO:0005576,extracellular region; GO:0006952,defense response; GO:0009607,response to biotic stimulus; GO:0006950,response to stress; GO:0008150,biological_process; GO:0050896,response to stimulus; GO:0005575,cellular_component	Cysteine-rich secretory protein family	--	--	--
	Cluster-27241.78057	8.58	8.61	8.91	27.4	27.48	22.21	12.78	10.24	11.29	1.29423	8.19e-17	6.22e-16	up	1.06873	5.95e-09	3.91e-08	up	0.236443	0.29491	0.483682	FALSE	NA	NA	NA	NA	NA	NA	NA	NA	NA	NA	NA
	Cluster-27241.78060	69.09	63.09	70.02	18.7	19.46	17.24	49.72	53.58	51.9	-2.13619	4.15e-116	2.45e-114	down	-1.57692	1.94e-42	8.13e-41	down	-0.54643	1.1e-08	1.46e-07	FALSE	NA	NA	NA	NA	NA	NA	NA	NA	NA	NA	NA
phytochrome-interacting factor 4	Cluster-27241.9942	0.24	0.21	0.15	0.81	0.9	0.84	0.33	0.38	0.67	1.77822	7.2e-07	2.52e-06	up	0.797432	0.0313018	0.0636992	FALSE	1.01539	0.0737811	0.179193	FALSE	NA	NA	NA	NA	NA	NA	NA	NA	NA	NA	NA
	Cluster-27241.39195	0.43	0.44	0.12	0.68	1.39	1.31	0.53	0.44	0.61	1.48189	0.00104117	0.00239548	up	0.994462	0.0065579	0.016277	FALSE	0.508533	0.338522	0.531061	FALSE	3261	K16189 phytochrome-interacting factor 4 | (RefSeq) transcription factor PIF4-like isoform X1 (A)	hypothetical protein AMTR_s00129p00124210 [Amborella trichopoda]	BH066_ARATH RecName: Full=Transcription factor bHLH66; AltName: Full=Basic helix-loop-helix protein 66; Short=AtbHLH66; Short=bHLH 66; AltName: Full=Transcription factor EN 95; AltName: Full=bHLH transcription factor bHLH066;	W1NKT7_AMBTC SubName: Full=Uncharacterized protein {ECO:0000313|EMBL:ERM96081.1};	--	GO:0005634,nucleus; GO:0001046,core promoter sequence-specific DNA binding; GO:0003700,DNA-binding transcription factor activity; GO:0046983,protein dimerization activity; GO:0001228,DNA-binding transcription activator activity, RNA polymerase II-specific; GO:0055046,microgametogenesis; GO:0048235,pollen sperm cell differentiation; GO:0006355,regulation of transcription, DNA-templated; GO:0080147…	Helix-loop-helix DNA-binding domain	bHLH	TF	bHLH
	Cluster-27241.38118	1.22	1.59	1.23	3.4	3.54	3.69	1.2	1.03	1.5	1.14023	0.000986786	0.0022811	up	1.41325	0.000191619	0.000664502	up	NA	NA	NA	NA	769	K12126 phytochrome-interacting factor 3 | (RefSeq) transcription factor PIF3-like (A)	unknown [Picea sitchensis]	SPT_ARATH RecName: Full=Transcription factor SPATULA; AltName: Full=Basic helix-loop-helix protein 24; Short=AtbHLH24; Short=bHLH 24; AltName: Full=Transcription factor EN 99; AltName: Full=bHLH transcription factor bHLH024;	A9NSU4_PICSI SubName: Full=Uncharacterized protein {ECO:0000313|EMBL:ABK23705.1};	--	GO:0005634,nucleus; GO:0003677,DNA binding; GO:0003700,DNA-binding transcription factor activity; GO:0046983,protein dimerization activity; GO:0048440,carpel development; GO:0007623,circadian rhythm; GO:0010154,fruit development; GO:0010187,negative regulation of seed germination; GO:0009409,response to cold; GO:0010114,response to red light; GO:0006351,transcription, DNA-templated; GO:0003674,mo…	Helix-loop-helix DNA-binding domain	bHLH	TF	bHLH
	Cluster-27241.53065	0.3	0.16	0.26	0.57	0.77	0.76	0.56	0.68	0.44	1.25749	0.00252433	0.00541789	up	0.206867	0.571593	0.677445	FALSE	1.07684	0.0459759	0.124427	FALSE	2477	K12126 phytochrome-interacting factor 3 | (RefSeq) uncharacterized protein LOC112286119 (A)	hypothetical protein AXG93_1615s1540 [Marchantia polymorpha subsp. ruderalis]	APG_ORYSJ RecName: Full=Transcription factor APG; AltName: Full=Basic helix-loop-helix protein 106; Short=OsbHLH106; AltName: Full=Protein ANTAGONIST OF PGL1; AltName: Full=bHLH transcription factor bHLH106;	A0A193PCC9_MARPO SubName: Full=Phytochrome interacting factor {ECO:0000313|EMBL:BAV14128.1};	--	GO:0005634,nucleus; GO:0046983,protein dimerization activity; GO:0009742,brassinosteroid mediated signaling pathway; GO:0080113,regulation of seed growth; GO:0006355,regulation of transcription, DNA-templated; GO:0006351,transcription, DNA-templated; GO:0005515,protein binding; GO:0003674,molecular_function; GO:0005488,binding; GO:0007165,signal transduction; GO:0007154,cell communication; GO:000…	Helix-loop-helix DNA-binding domain	bHLH	TF	bHLH
protein brassinosteroid insensitive 1 [EC:2.7.10.1 2.7.11.1]	Cluster-27241.96180	1.62	1.37	1.56	3.51	3.71	3.95	1.9	1.91	1.85	1.00348	7.78e-17	5.93e-16	up	0.871806	8.98e-12	8.02e-11	FALSE	0.149008	0.405459	0.59805	FALSE	NA	NA	NA	NA	NA	NA	NA	NA	NA	NA	NA
	Cluster-27241.100931	0.56	0.75	0.98	1.96	1.96	2.43	0.98	1.07	1.09	1.21584	8.86e-07	3.07e-06	up	0.904771	9.48e-06	4.08e-05	FALSE	0.311807	0.346875	0.540006	FALSE	3057	K13415 protein brassinosteroid insensitive 1 [EC:2.7.10.1 2.7.11.1] | (RefSeq) protein BRASSINOSTEROID INSENSITIVE 1-like (A)	probable LRR receptor-like serine/threonine-protein kinase At2g24230 isoform X1 [Amborella trichopoda]	CARLK_ARATH RecName: Full=Calmodulin-binding receptor kinase CaMRLK {ECO:0000305}; EC=2.7.11.1 {ECO:0000269|PubMed:14720124}; AltName: Full=Calmodulin-binding receptor-like kinase {ECO:0000303|PubMed:14720124}; Short=AtCaMRLK {ECO:0000303|PubMed:14720124}; AltName: Full=Protein MATERNAL EFFECT EMBRYO ARREST 62 {ECO:0000303|PubMed:15634699}; Flags: Precursor;	A0A0C9S600_9SPER SubName: Full=TSA: Wollemia nobilis Ref_Wollemi_Transcript_15883_2666 transcribed RNA sequence {ECO:0000313|EMBL:JAG86338.1};	--	GO:0016021,integral component of membrane; GO:0005886,plasma membrane; GO:0005524,ATP binding; GO:0005516,calmodulin binding; GO:0004672,protein kinase activity; GO:0009793,embryo development ending in seed dormancy; GO:0046777,protein autophosphorylation; GO:0009733,response to auxin; GO:0009625,response to insect; GO:0006970,response to osmotic stress; GO:0000166,nucleotide binding; GO:0003674,…	Protein tyrosine kinase	--	--	--
	Cluster-27241.105561	0	0	0	9.32	10.21	11.79	0	0	0	9.95495	5.75e-17	4.42e-16	up	10.693	3.84e-19	5.99e-18	up	NA	NA	NA	NA	NA	NA	NA	NA	NA	NA	NA	NA	NA	NA	NA
	Cluster-27241.107979	0	0.17	0	0.71	1.68	1.13	1.13	0.25	0	4.07776	0.0271194	0.046599	up	1.19673	0.476008	0.590849	FALSE	NA	NA	NA	NA	NA	NA	NA	NA	NA	NA	NA	NA	NA	NA	NA
	Cluster-27241.110603	0.02	0.04	0.06	0.47	0.56	0.5	0.07	0.11	0.15	3.46629	2.02e-07	7.49e-07	up	2.12323	1.29e-05	5.46e-05	up	NA	NA	NA	NA	NA	NA	NA	NA	NA	NA	NA	NA	NA	NA	NA
	Cluster-27241.112658	0	0	0	1.47	1.43	1.84	0	0	0	7.09192	1.71e-08	7.06e-08	up	7.83031	1.06e-09	7.61e-09	up	NA	NA	NA	NA	NA	NA	NA	NA	NA	NA	NA	NA	NA	NA	NA
	Cluster-27241.24177	0.33	0.17	0.34	0.77	1.04	0.89	0.37	0.54	0.53	1.39527	0.00387513	0.0080401	up	0.822188	0.0554057	0.103658	FALSE	NA	NA	NA	NA	1585	K13415 protein brassinosteroid insensitive 1 [EC:2.7.10.1 2.7.11.1] | (RefSeq) systemin receptor SR160 (A)	PREDICTED: putative receptor-like protein kinase At1g80870 [Nelumbo nucifera]	Y1887_ARATH RecName: Full=Putative receptor-like protein kinase At1g80870; EC=2.7.11.1;	A0A1U8AI90_NELNU SubName: Full=putative receptor-like protein kinase At1g80870 {ECO:0000313|RefSeq:XP_010265568.1};	Serine/threonine protein kinase	GO:0016021,integral component of membrane; GO:0005886,plasma membrane; GO:0005524,ATP binding; GO:0004675,transmembrane receptor protein serine/threonine kinase activity; GO:0007166,cell surface receptor signaling pathway; GO:0006468,protein phosphorylation; GO:0000166,nucleotide binding; GO:0003674,molecular_function; GO:0005488,binding; GO:0008144,drug binding; GO:0017076,purine nucleotide bind…	Protein kinase domain	--	--	--
	Cluster-27241.25103	0.48	0.26	0.47	1.11	1.12	1.3	0.23	0.36	0.28	1.2349	7.9e-07	2.75e-06	up	1.91349	1.46e-12	1.41e-11	up	-0.650116	0.133541	0.278753	FALSE	4312	K13415 protein brassinosteroid insensitive 1 [EC:2.7.10.1 2.7.11.1] | (RefSeq) systemin receptor SR160 isoform X2 (A)	PREDICTED: probable LRR receptor-like serine/threonine-protein kinase At2g24230 [Gossypium hirsutum]	Y2242_ARATH RecName: Full=Probable LRR receptor-like serine/threonine-protein kinase At2g24230; EC=2.7.11.1; Flags: Precursor;	A0A1U8IYD0_GOSHI SubName: Full=probable LRR receptor-like serine/threonine-protein kinase At2g24230 {ECO:0000313|RefSeq:XP_016683142.1};	--	GO:0016021,integral component of membrane; GO:0005524,ATP binding; GO:0004674,protein serine/threonine kinase activity; GO:0000166,nucleotide binding; GO:0003674,molecular_function; GO:0005488,binding; GO:0008144,drug binding; GO:0017076,purine nucleotide binding; GO:0030554,adenyl nucleotide binding; GO:0032553,ribonucleotide binding; GO:0032555,purine ribonucleotide binding; GO:0032559,adenyl r…	Leucine rich repeat	--	--	--
	Cluster-27241.25383	0.2	0.25	0.23	0.87	0.79	0.74	0.28	0.21	0.26	1.5653	2.99e-08	1.21e-07	up	1.56242	1.73e-07	9.41e-07	up	0.00465799	0.99182	0.995771	FALSE	4378	K13415 protein brassinosteroid insensitive 1 [EC:2.7.10.1 2.7.11.1] | (RefSeq) protein BRASSINOSTEROID INSENSITIVE 1 (A)	hypothetical protein AXG93_1175s1380 [Marchantia polymorpha subsp. ruderalis]	EMS1_ARATH RecName: Full=Leucine-rich repeat receptor protein kinase EMS1 {ECO:0000305}; EC=2.7.11.1; AltName: Full=Protein EXCESS MICROSPOROCYTES 1 {ECO:0000303|PubMed:12154130}; AltName: Full=Protein EXTRA SPOROGENOUS CELLS {ECO:0000303|PubMed:12401166}; Flags: Precursor;	A0A176VMF8_MARPO SubName: Full=Uncharacterized protein {ECO:0000313|EMBL:OAE22128.1};	--	GO:0016021,integral component of membrane; GO:0016020,membrane; GO:0005886,plasma membrane; GO:0005524,ATP binding; GO:0004674,protein serine/threonine kinase activity; GO:0019199,transmembrane receptor protein kinase activity; GO:0010234,anther wall tapetum cell fate specification; GO:0009556,microsporogenesis; GO:0046777,protein autophosphorylation; GO:0000166,nucleotide binding; GO:0003674,mol…	Leucine rich repeat	--	--	--
	Cluster-27241.31820	0.51	0.95	0.8	4.76	5.3	4.9	0.85	0.8	0.61	2.4982	3.74e-30	4.98e-29	up	2.61479	3.64e-36	1.23e-34	up	-0.144789	0.72925	0.850514	FALSE	2499	K13415 protein brassinosteroid insensitive 1 [EC:2.7.10.1 2.7.11.1] | (RefSeq) uncharacterized protein LOC103413440 isoform X1 (A)	predicted protein [Physcomitrella patens]	SPL8_ARATH RecName: Full=Squamosa promoter-binding-like protein 8;	A9SU35_PHYPA SubName: Full=Predicted protein {ECO:0000313|EMBL:EDQ65313.1};	--	GO:0005737,cytoplasm; GO:0005634,nucleus; GO:0003677,DNA binding; GO:0046872,metal ion binding; GO:0048653,anther development; GO:0030154,cell differentiation; GO:0009554,megasporogenesis; GO:0009556,microsporogenesis; GO:0006355,regulation of transcription, DNA-templated; GO:0006351,transcription, DNA-templated; GO:0003674,molecular_function; GO:0003676,nucleic acid binding; GO:0005488,binding; …	SBP domain	SBP	TF	SBP
	Cluster-27241.33257	1.12	1	1.48	3.42	3.44	3.34	1.28	2.15	1.69	1.23143	8.61e-15	5.78e-14	up	0.897989	3.81e-06	1.74e-05	FALSE	0.340669	0.233829	0.413189	FALSE	3642	K13415 protein brassinosteroid insensitive 1 [EC:2.7.10.1 2.7.11.1] | (RefSeq) uncharacterized protein LOC103413440 isoform X1 (A)	PREDICTED: squamosa promoter-binding-like protein 15 [Elaeis guineensis]	SPL16_ARATH RecName: Full=Squamosa promoter-binding-like protein 16; AltName: Full=SPL1-related protein 3;	A0A0C9S2R6_9SPER SubName: Full=TSA: Wollemia nobilis Ref_Wollemi_Transcript_18703_5262 transcribed RNA sequence {ECO:0000313|EMBL:JAG86202.1};	--	GO:0005634,nucleus; GO:0005886,plasma membrane; GO:0003700,DNA-binding transcription factor activity; GO:0046872,metal ion binding; GO:0044212,transcription regulatory region DNA binding; GO:0006355,regulation of transcription, DNA-templated; GO:0006351,transcription, DNA-templated; GO:0140110,transcription regulator activity; GO:0003674,molecular_function; GO:0005488,binding; GO:0043167,ion bind…	SBP domain	SBP	TF	SBP
	Cluster-27241.33854	0.25	0.18	0.39	1.12	1.27	1.35	0.61	0.53	0.49	1.90288	4.74e-07	1.69e-06	up	1.08297	0.000829457	0.00253192	up	NA	NA	NA	NA	2102	K13415 protein brassinosteroid insensitive 1 [EC:2.7.10.1 2.7.11.1] | (RefSeq) brassinosteroid LRR receptor kinase BRI1-like (A)	hypothetical protein SELMODRAFT_116152 [Selaginella moellendorffii]	Y4361_ARATH RecName: Full=Probable LRR receptor-like serine/threonine-protein kinase At4g36180; EC=2.7.11.1; Flags: Precursor;	D8SG88_SELML SubName: Full=Uncharacterized protein {ECO:0000313|EMBL:EFJ16647.1};	--	GO:0016021,integral component of membrane; GO:0005886,plasma membrane; GO:0005524,ATP binding; GO:0004674,protein serine/threonine kinase activity; GO:0000166,nucleotide binding; GO:0003674,molecular_function; GO:0005488,binding; GO:0008144,drug binding; GO:0017076,purine nucleotide binding; GO:0030554,adenyl nucleotide binding; GO:0032553,ribonucleotide binding; GO:0032555,purine ribonucleotide …	Protein kinase domain	--	--	--
	Cluster-27241.42473	0.7	0.91	0.62	1.69	2.01	2.23	0.63	0.42	0.57	1.14511	1.87e-07	6.97e-07	up	1.76104	6.17e-11	5.04e-10	up	-0.609137	0.101691	0.227843	FALSE	3236	K13415 protein brassinosteroid insensitive 1 [EC:2.7.10.1 2.7.11.1] | (RefSeq) brassinosteroid LRR receptor kinase BRI1-like (A)	hypothetical protein AMTR_s00160p00017250 [Amborella trichopoda]	PSYR1_ARATH RecName: Full=Tyrosine-sulfated glycopeptide receptor 1 {ECO:0000305}; EC=2.7.11.1 {ECO:0000305}; AltName: Full=PSY1 receptor {ECO:0000303|PubMed:23062058};	W1PSZ1_AMBTC SubName: Full=Uncharacterized protein {ECO:0000313|EMBL:ERN10969.1};	--	GO:0016021,integral component of membrane; GO:0005886,plasma membrane; GO:0005524,ATP binding; GO:0001653,peptide receptor activity; GO:0004674,protein serine/threonine kinase activity; GO:0004888,transmembrane signaling receptor activity; GO:0045851,pH reduction; GO:0009826,unidimensional cell growth; GO:0000166,nucleotide binding; GO:0003674,molecular_function; GO:0005488,binding; GO:0008144,dr…	Protein tyrosine kinase	--	--	--
	Cluster-27241.72887	0	0	0	5.38	3.92	4.36	15.61	16.83	17.34	8.73885	4.23e-13	2.53e-12	up	-1.97255	2.56e-35	8.45e-34	down	10.7202	2.09e-19	9.05e-18	up	NA	NA	NA	NA	NA	NA	NA	NA	NA	NA	NA
	Cluster-27241.37697	1.7	2.26	2.01	0	0.05	0	0.83	1.22	1.03	-6.63816	1.29e-09	5.95e-09	down	NA	NA	NA	NA	-1.11565	0.00589969	0.0232064	down	1128	K13415 protein brassinosteroid insensitive 1 [EC:2.7.10.1 2.7.11.1] | (RefSeq) systemin receptor SR160-like (A)	LRK1 [Pinus tabuliformis]	Y1677_ARATH RecName: Full=Probable LRR receptor-like serine/threonine-protein kinase At1g67720; EC=2.7.11.1; Flags: Precursor;	A0A0D6QTN4_ARACU SubName: Full=Uncharacterized protein {ECO:0000313|EMBL:JAG93070.1};	--	GO:0016021,integral component of membrane; GO:0005524,ATP binding; GO:0004674,protein serine/threonine kinase activity; GO:0000166,nucleotide binding; GO:0003674,molecular_function; GO:0005488,binding; GO:0008144,drug binding; GO:0017076,purine nucleotide binding; GO:0030554,adenyl nucleotide binding; GO:0032553,ribonucleotide binding; GO:0032555,purine ribonucleotide binding; GO:0032559,adenyl r…	Protein tyrosine kinase	--	--	--
	Cluster-27241.100785	1.39	1.39	1.49	1.35	1.3	1.18	0	0	0	-0.428886	0.0102936	0.0195642	FALSE	9.39939	9.82e-15	1.12e-13	up	-9.81935	7.27e-16	2.32e-14	down	3594	K13415 protein brassinosteroid insensitive 1 [EC:2.7.10.1 2.7.11.1] | (RefSeq) systemin receptor SR160 isoform X2 (A)	unknown [Picea sitchensis]	Y5838_ARATH RecName: Full=Probably inactive leucine-rich repeat receptor-like protein kinase At5g48380; Flags: Precursor;	B8LK76_PICSI SubName: Full=Uncharacterized protein {ECO:0000313|EMBL:ABR16056.1};	--	GO:0016021,integral component of membrane; GO:0005886,plasma membrane; GO:0009506,plasmodesma; GO:0005524,ATP binding; GO:0016301,kinase activity; GO:0004672,protein kinase activity; GO:0033612,receptor serine/threonine kinase binding; GO:0042742,defense response to bacterium; GO:0060548,negative regulation of cell death; GO:0031348,negative regulation of defense response; GO:0000166,nucleotide b…	Protein tyrosine kinase	--	--	--
	Cluster-27241.52944	11.22	9.82	13.26	9.91	8.82	9.22	0.07	0.04	0	-0.574137	7.25e-06	2.26e-05	FALSE	8.01762	4.56e-27	1.08e-25	up	-8.57951	5.15e-30	4.19e-28	down	1532	K13415 protein brassinosteroid insensitive 1 [EC:2.7.10.1 2.7.11.1] | (RefSeq) protein BRASSINOSTEROID INSENSITIVE 1-like (A)	unknown [Picea sitchensis]	CRK8_ARATH RecName: Full=Cysteine-rich receptor-like protein kinase 8; Short=Cysteine-rich RLK8; EC=2.7.11.-; Flags: Precursor;	A0A0D6QTZ7_ARACU SubName: Full=Uncharacterized protein {ECO:0000313|EMBL:JAG93205.1};	--	GO:0016021,integral component of membrane; GO:0005886,plasma membrane; GO:0005524,ATP binding; GO:0004674,protein serine/threonine kinase activity; GO:0042742,defense response to bacterium; GO:0006468,protein phosphorylation; GO:0000166,nucleotide binding; GO:0003674,molecular_function; GO:0005488,binding; GO:0008144,drug binding; GO:0017076,purine nucleotide binding; GO:0030554,adenyl nucleotide…	Protein tyrosine kinase	--	--	--
	Cluster-27241.30008	0.94	0.92	0.88	1.59	1.64	2.04	0.75	0.8	0.64	0.653024	0.0159321	0.0289683	FALSE	1.14818	0.000272891	0.000919449	up	-0.479901	0.228799	0.407026	FALSE	1720	K13415 protein brassinosteroid insensitive 1 [EC:2.7.10.1 2.7.11.1] | (RefSeq) uncharacterized protein LOC103413440 isoform X1 (A)	unnamed protein product, partial [Vitis vinifera]	SPL7_ORYSI RecName: Full=Squamosa promoter-binding-like protein 7;	A0A0C9QX43_9SPER SubName: Full=TSA: Wollemia nobilis Ref_Wollemi_Transcript_2011_1782 transcribed RNA sequence {ECO:0000313|EMBL:JAG89345.1};	--	GO:0005634,nucleus; GO:0003677,DNA binding; GO:0046872,metal ion binding; GO:0006355,regulation of transcription, DNA-templated; GO:0006351,transcription, DNA-templated; GO:0003674,molecular_function; GO:0003676,nucleic acid binding; GO:0005488,binding; GO:0097159,organic cyclic compound binding; GO:1901363,heterocyclic compound binding; GO:0043167,ion binding; GO:0043169,cation binding; GO:00081…	SBP domain	SBP	TF	SBP
	Cluster-27241.46260	0.68	0.59	0.87	1.5	1.33	1.62	0.47	0.72	0.5	0.781432	0.0299777	0.050995	FALSE	1.28625	0.00167073	0.00478067	up	NA	NA	NA	NA	1298	K13415 protein brassinosteroid insensitive 1 [EC:2.7.10.1 2.7.11.1] | (RefSeq) uncharacterized protein LOC103413440 isoform X1 (A)	unknown [Picea sitchensis]	DRL29_ARATH RecName: Full=Probable disease resistance protein At4g33300;	A0A0C9RGS0_9SPER SubName: Full=TSA: Wollemia nobilis Ref_Wollemi_Transcript_25735_2823 transcribed RNA sequence {ECO:0000313|EMBL:JAG85576.1};	--	GO:0048046,apoplast; GO:0043531,ADP binding; GO:0005524,ATP binding; GO:0042742,defense response to bacterium; GO:0000166,nucleotide binding; GO:0003674,molecular_function; GO:0005488,binding; GO:0017076,purine nucleotide binding; GO:0030554,adenyl nucleotide binding; GO:0032553,ribonucleotide binding; GO:0032555,purine ribonucleotide binding; GO:0032559,adenyl ribonucleotide binding; GO:0036094,…	NB-ARC domain	--	--	--
	Cluster-27241.47090	0.94	0.33	1.04	1.37	1.39	1.18	0.21	0.37	0.6	0.47828	0.168753	0.234015	FALSE	1.65568	2.34e-06	1.1e-05	up	-1.1532	0.0304562	0.0895372	FALSE	4588	K13415 protein brassinosteroid insensitive 1 [EC:2.7.10.1 2.7.11.1] | (RefSeq) brassinosteroid LRR receptor kinase BRI1-like (A)	hypothetical protein AMTR_s00160p00017250 [Amborella trichopoda]	PSYR1_ARATH RecName: Full=Tyrosine-sulfated glycopeptide receptor 1 {ECO:0000305}; EC=2.7.11.1 {ECO:0000305}; AltName: Full=PSY1 receptor {ECO:0000303|PubMed:23062058};	W1PSZ1_AMBTC SubName: Full=Uncharacterized protein {ECO:0000313|EMBL:ERN10969.1};	--	GO:0016021,integral component of membrane; GO:0005886,plasma membrane; GO:0005524,ATP binding; GO:0001653,peptide receptor activity; GO:0004674,protein serine/threonine kinase activity; GO:0004888,transmembrane signaling receptor activity; GO:0045851,pH reduction; GO:0009826,unidimensional cell growth; GO:0000166,nucleotide binding; GO:0003674,molecular_function; GO:0005488,binding; GO:0008144,dr…	Protein kinase domain	--	--	--
	Cluster-27241.68063	0.59	1.63	0.46	1.85	1.99	2.23	0.75	0.87	0.8	0.908141	0.0219526	0.038636	FALSE	1.22111	7.9e-13	7.77e-12	up	-0.303078	0.52324	0.699334	FALSE	NA	NA	NA	NA	NA	NA	NA	NA	NA	NA	NA
	Cluster-27241.72989	1.3	1.41	0	3.86	3.76	4.29	1.72	2.13	1.56	1.8611	0.236277	0.312154	FALSE	1.03041	4.77e-10	3.55e-09	up	0.842648	0.593072	0.754685	FALSE	NA	NA	NA	NA	NA	NA	NA	NA	NA	NA	NA
	Cluster-27241.76934	4.37	4.1	4.65	9.98	10.58	10.55	4.18	3.72	4.02	0.967984	6.01e-15	4.08e-14	FALSE	1.27853	6.29e-18	8.99e-17	up	-0.299059	0.147064	0.299644	FALSE	NA	NA	NA	NA	NA	NA	NA	NA	NA	NA	NA
protein phosphatase 2C [EC:3.1.3.16]	Cluster-27241.102319	2.31	1.86	1.86	6.6	6.51	6.62	3.01	2.9	3.6	1.40696	1.57e-17	1.25e-16	up	0.953044	8.15e-09	5.27e-08	FALSE	0.481098	0.0623836	0.157599	FALSE	1617	K14497 protein phosphatase 2C [EC:3.1.3.16] | (RefSeq) probable protein phosphatase 2C 6 (A)	PREDICTED: probable protein phosphatase 2C 6 [Elaeis guineensis]	P2C06_ORYSJ RecName: Full=Probable protein phosphatase 2C 6; Short=OsPP2C06; EC=3.1.3.16;	A0A0C9S7B8_9SPER SubName: Full=TSA: Wollemia nobilis Ref_Wollemi_Transcript_9202_3641 transcribed RNA sequence {ECO:0000313|EMBL:JAG88262.1};	Serine/threonine protein phosphatase	GO:0046872,metal ion binding; GO:0004722,protein serine/threonine phosphatase activity; GO:0003674,molecular_function; GO:0005488,binding; GO:0043167,ion binding; GO:0043169,cation binding; GO:0003824,catalytic activity; GO:0004721,phosphoprotein phosphatase activity; GO:0016787,hydrolase activity; GO:0016788,hydrolase activity, acting on ester bonds; GO:0016791,phosphatase activity; GO:0042578,p…	Protein phosphatase 2C	--	--	--
	Cluster-27241.85060	1.02	0.37	0.63	2.21	2.06	1.01	0.94	1.27	0.83	1.08854	0.00870595	0.0168133	up	0.698531	0.0519277	0.0980739	FALSE	0.407354	0.352867	0.545863	FALSE	NA	NA	NA	NA	NA	NA	NA	NA	NA	NA	NA
SAUR family protein	Cluster-30623.0	0.1	0	0.25	0.72	1.05	0.76	0.34	0.33	0.28	2.61812	0.000315388	0.000792096	up	1.30158	0.00644831	0.0160392	up	NA	NA	NA	NA	NA	NA	NA	NA	NA	NA	NA	NA	NA	NA	NA
	Cluster-24980.0	0.37	0.19	0.4	1.42	1.5	0.69	0.71	1.13	0.98	1.5735	0.00200664	0.00439396	up	0.267456	0.541462	0.651033	FALSE	1.32378	0.016217	0.0538159	FALSE	1608	K14488 SAUR family protein | (RefSeq) uncharacterized protein LOC112283951 (A)	PREDICTED: auxin-responsive protein SAUR72-like [Daucus carota subsp. sativus]	--	A0A166C1L4_DAUCA SubName: Full=Uncharacterized protein {ECO:0000313|EMBL:KZN03164.1};	--	GO:0009733,response to auxin; GO:0008150,biological_process; GO:0009719,response to endogenous stimulus; GO:0009725,response to hormone; GO:0010033,response to organic substance; GO:0042221,response to chemical; GO:0050896,response to stimulus	Auxin responsive protein	--	--	--
	Cluster-24980.1	0.3	0.21	0.44	1	1.41	1.59	0	0	0	1.85903	1.93e-05	5.71e-05	up	8.2671	7.41e-11	6e-10	up	NA	NA	NA	NA	1717	K14488 SAUR family protein | (RefSeq) uncharacterized protein LOC112283951 (A)	PREDICTED: auxin-responsive protein SAUR72-like [Daucus carota subsp. sativus]	--	A0A166C1L4_DAUCA SubName: Full=Uncharacterized protein {ECO:0000313|EMBL:KZN03164.1};	--	GO:0009733,response to auxin; GO:0008150,biological_process; GO:0009719,response to endogenous stimulus; GO:0009725,response to hormone; GO:0010033,response to organic substance; GO:0042221,response to chemical; GO:0050896,response to stimulus	Putative bacterial toxin ydaT	--	--	--
	Cluster-27241.46414	0.31	0.18	0.32	0.87	0.59	0.73	0.5	0.62	0.64	1.1307	0.00523718	0.0105975	up	0.212524	0.537124	0.647133	FALSE	0.938106	0.0570784	0.147264	FALSE	2506	K14488 SAUR family protein | (RefSeq) auxin-induced protein 6B-like (A)	PREDICTED: auxin-induced protein 6B-like [Cicer arietinum]	--	A0A1S2Y7P8_CICAR SubName: Full=auxin-induced protein 6B-like {ECO:0000313|RefSeq:XP_004500750.2};	--	GO:0009733,response to auxin; GO:0008150,biological_process; GO:0009719,response to endogenous stimulus; GO:0009725,response to hormone; GO:0010033,response to organic substance; GO:0042221,response to chemical; GO:0050896,response to stimulus	--	--	--	--
	Cluster-27241.47173	4.4	4.19	3.81	10.29	12.28	11.38	9.61	9	8.89	1.17068	1.52e-13	9.42e-13	up	0.201963	0.185142	0.282353	FALSE	0.984555	1.38e-06	1.28e-05	FALSE	1107	K14488 SAUR family protein | (RefSeq) auxin-responsive protein SAUR50 (A)	unknown [Picea sitchensis]	SAU50_ARATH RecName: Full=Auxin-responsive protein SAUR50 {ECO:0000303|PubMed:12036261}; AltName: Full=Protein SMALL AUXIN UP RNA 50 {ECO:0000303|PubMed:12036261};	B8LPR0_PICSI SubName: Full=Uncharacterized protein {ECO:0000313|EMBL:ABR17640.1};	--	GO:0009734,auxin-activated signaling pathway; GO:0040008,regulation of growth; GO:0007165,signal transduction; GO:0007154,cell communication; GO:0008150,biological_process; GO:0009719,response to endogenous stimulus; GO:0009725,response to hormone; GO:0009733,response to auxin; GO:0009755,hormone-mediated signaling pathway; GO:0009987,cellular process; GO:0010033,response to organic substance; GO…	Auxin responsive protein	--	--	--
	Cluster-27241.47176	4.96	3.83	4.2	1.14	1.09	1.66	1.95	1.82	2.53	-2.04374	3.09e-14	2e-13	down	-0.80443	0.0289947	0.0596554	FALSE	-1.21437	4.47e-05	0.000310491	down	1107	K14488 SAUR family protein | (RefSeq) auxin-responsive protein SAUR50 (A)	unknown [Picea sitchensis]	SAU50_ARATH RecName: Full=Auxin-responsive protein SAUR50 {ECO:0000303|PubMed:12036261}; AltName: Full=Protein SMALL AUXIN UP RNA 50 {ECO:0000303|PubMed:12036261};	B8LPR0_PICSI SubName: Full=Uncharacterized protein {ECO:0000313|EMBL:ABR17640.1};	--	GO:0009734,auxin-activated signaling pathway; GO:0040008,regulation of growth; GO:0007165,signal transduction; GO:0007154,cell communication; GO:0008150,biological_process; GO:0009719,response to endogenous stimulus; GO:0009725,response to hormone; GO:0009733,response to auxin; GO:0009755,hormone-mediated signaling pathway; GO:0009987,cellular process; GO:0010033,response to organic substance; GO…	Auxin responsive protein	--	--	--
	Cluster-27241.48902	19.37	22.2	23.43	9.7	10.93	10.94	14.84	11.05	12.76	-1.31055	1.13e-27	1.38e-26	down	-0.398085	0.030886	0.0629487	FALSE	-0.906356	9.17e-07	8.82e-06	FALSE	993	K14488 SAUR family protein | (RefSeq) auxin-responsive protein SAUR50 (A)	unknown [Picea sitchensis]	ARG7_VIGRR RecName: Full=Indole-3-acetic acid-induced protein ARG7;	A0A0D6R7N7_ARACU SubName: Full=Uncharacterized protein {ECO:0000313|EMBL:JAG98854.1};	--	GO:0009733,response to auxin; GO:0008150,biological_process; GO:0009719,response to endogenous stimulus; GO:0009725,response to hormone; GO:0010033,response to organic substance; GO:0042221,response to chemical; GO:0050896,response to stimulus	Auxin responsive protein	--	--	--
	Cluster-27241.63655	13.16	19.32	20.19	8.22	9.97	8.67	10.59	9.16	10.73	-1.24246	2.35e-12	1.34e-11	down	-0.282002	0.073782	0.131669	FALSE	-0.948532	5.32e-06	4.44e-05	FALSE	1281	K14488 SAUR family protein | (RefSeq) indole-3-acetic acid-induced protein ARG7-like (A)	unknown [Picea sitchensis]	SAU32_ARATH RecName: Full=Auxin-responsive protein SAUR32 {ECO:0000305}; AltName: Full=Protein ABOLISHED APICAL HOOK MAINTENANCE 1 {ECO:0000303|Ref.6}; AltName: Full=Protein SMALL AUXIN UP RNA 32 {ECO:0000303|PubMed:12036261};	A9P1D1_PICSI SubName: Full=Uncharacterized protein {ECO:0000313|EMBL:ABK26692.1};	--	GO:0005737,cytoplasm; GO:0005634,nucleus; GO:0009734,auxin-activated signaling pathway; GO:0007275,multicellular organism development; GO:0040008,regulation of growth; GO:1900140,regulation of seedling development; GO:0007165,signal transduction; GO:0007154,cell communication; GO:0008150,biological_process; GO:0009719,response to endogenous stimulus; GO:0009725,response to hormone; GO:0009733,res…	Auxin responsive protein	--	--	--
	Cluster-27241.65442	15.52	11.73	17.18	10.27	8.43	7.04	15.74	10.93	17.18	-1.02998	0.00598361	0.0119629	down	-0.849637	0.0560806	0.104723	FALSE	-0.161873	0.715129	0.841767	FALSE	333	K14488 SAUR family protein | (RefSeq) auxin-responsive protein SAUR32 (A)	auxin responsive family-like protein, partial [Picea sitchensis]	SAU32_ARATH RecName: Full=Auxin-responsive protein SAUR32 {ECO:0000305}; AltName: Full=Protein ABOLISHED APICAL HOOK MAINTENANCE 1 {ECO:0000303|Ref.6}; AltName: Full=Protein SMALL AUXIN UP RNA 32 {ECO:0000303|PubMed:12036261};	E0Z6M2_PICSI SubName: Full=Auxin responsive family-like protein {ECO:0000313|EMBL:ADM73997.1}; Flags: Fragment;	--	GO:0005737,cytoplasm; GO:0005634,nucleus; GO:0009734,auxin-activated signaling pathway; GO:0007275,multicellular organism development; GO:0040008,regulation of growth; GO:1900140,regulation of seedling development; GO:0007165,signal transduction; GO:0007154,cell communication; GO:0008150,biological_process; GO:0009719,response to endogenous stimulus; GO:0009725,response to hormone; GO:0009733,res…	--	--	--	--
	Cluster-27241.69101	6.67	3.45	5.87	1.93	1.93	2.04	2.93	1.97	2.22	-1.73259	4.99e-11	2.58e-10	down	-0.387346	0.188546	0.286519	FALSE	-1.32808	7.29e-05	0.000484695	down	NA	NA	NA	NA	NA	NA	NA	NA	NA	NA	NA
	Cluster-27241.69102	9.26	8.36	12.3	1.24	1.67	0.87	1.99	2.51	2.22	-3.2324	8.05e-40	1.41e-38	down	-0.904953	0.00592042	0.014861	FALSE	-2.32232	4.72e-25	2.97e-23	down	NA	NA	NA	NA	NA	NA	NA	NA	NA	NA	NA
	Cluster-27241.73073	4.13	3.92	2.91	0	0	0	0	0	0.02	-9.81455	3.5e-16	2.56e-15	down	NA	NA	NA	NA	-8.75141	9.89e-13	2.24e-11	down	NA	NA	NA	NA	NA	NA	NA	NA	NA	NA	NA
	Cluster-27241.85549	18.43	18.51	15.62	8.16	10.13	8.24	14.92	14.86	15.57	-1.25737	6.93e-19	5.91e-18	down	-0.866004	6.63e-08	3.81e-07	FALSE	-0.378932	0.00971032	0.0352111	FALSE	NA	NA	NA	NA	NA	NA	NA	NA	NA	NA	NA
	Cluster-27241.105487	2.66	2.36	7.19	9.65	7.4	9.05	5.44	2.94	2.9	0.863667	0.0458161	0.0744744	FALSE	1.09872	0.00675946	0.0167154	up	-0.240455	0.70335	0.833285	FALSE	NA	NA	NA	NA	NA	NA	NA	NA	NA	NA	NA
	Cluster-27241.105488	1.4	2.36	1.51	3.78	4.97	3.58	1.91	1.94	1.57	0.98971	0.0244658	0.0425266	FALSE	1.10022	0.0118515	0.0274916	up	NA	NA	NA	NA	NA	NA	NA	NA	NA	NA	NA	NA	NA	NA	NA
serine/threonine-protein kinase CTR1 [EC:2.7.11.1]	Cluster-27241.57498	0	0	0	2.54	2.93	2.52	0.9	1.28	0.59	10.2429	6.01e-18	4.88e-17	up	1.42217	1.44e-07	7.91e-07	up	8.83062	2.78e-12	5.99e-11	up	5046	K14510 serine/threonine-protein kinase CTR1 [EC:2.7.11.1] | (RefSeq) serine/threonine-protein kinase CTR1-like (A)	PREDICTED: uncharacterized protein LOC107412947 [Ziziphus jujuba]	SIS8_ARATH RecName: Full=Probable serine/threonine-protein kinase SIS8 {ECO:0000305}; EC=2.7.11.1 {ECO:0000305}; AltName: Full=MAPKK kinase SIS8 {ECO:0000305}; AltName: Full=Protein SUGAR INSENSITIVE 8 {ECO:0000303|PubMed:24320620};	A0A1D1Y7Z3_9ARAE SubName: Full=Putative serine/threonine-protein kinase DDB_G0272254 {ECO:0000313|EMBL:JAT50741.1}; Flags: Fragment;	Tyrosine kinase specific for activated (GTP-bound) p21cdc42Hs	GO:0005634,nucleus; GO:0005524,ATP binding; GO:0004672,protein kinase activity; GO:0004674,protein serine/threonine kinase activity; GO:0004712,protein serine/threonine/tyrosine kinase activity; GO:0004871,NA; GO:0035556,intracellular signal transduction; GO:0006468,protein phosphorylation; GO:0009651,response to salt stress; GO:0010182,sugar mediated signaling pathway; GO:0000166,nucleotide bind…	Protein tyrosine kinase	--	--	--
serine/threonine-protein kinase SRK2 [EC:2.7.11.1]	Cluster-27241.71701	0	0.06	0.33	3.58	3.56	3.88	0.17	0.25	0.14	4.51717	0.00148846	0.00333268	up	4.19081	1.02e-54	5.98e-53	up	NA	NA	NA	NA	NA	NA	NA	NA	NA	NA	NA	NA	NA	NA	NA
	Cluster-27241.82437	14.91	15.22	13.21	6.87	7.63	9.41	6.54	11.88	11.75	-1.14427	1.51e-18	1.27e-17	down	-0.429232	0.0759755	0.13503	FALSE	-0.696335	0.00228053	0.0103066	FALSE	NA	NA	NA	NA	NA	NA	NA	NA	NA	NA	NA
transcription factor MYC2	Cluster-25092.0	0.08	0	0.14	1.07	1.19	1.22	0.21	0.13	0.37	3.68147	3.16e-07	1.15e-06	up	2.18645	3.21e-05	0.000126978	up	NA	NA	NA	NA	1480	K13422 transcription factor MYC2 | (RefSeq) transcription factor bHLH28-like isoform X1 (A)	bHLH1 [Pinus tabuliformis]	EAT1_ORYSJ RecName: Full=Transcription factor EAT1 {ECO:0000305}; AltName: Full=Basic helix-loop-helix protein 141 {ECO:0000305}; Short=OsbHLH141 {ECO:0000303|PubMed:16896230}; AltName: Full=Protein DELAYED TAPETUM DEGENERATION {ECO:0000303|PubMed:23519457}; AltName: Full=Protein ETERNAL TAPETUM 1 {ECO:0000303|PubMed:23385589};	A0A0K0M794_PINTB SubName: Full=BHLH1 {ECO:0000313|EMBL:AJP06244.1};	--	GO:0005634,nucleus; GO:0046983,protein dimerization activity; GO:0048658,anther wall tapetum development; GO:0009555,pollen development; GO:0043068,positive regulation of programmed cell death; GO:0006355,regulation of transcription, DNA-templated; GO:0006351,transcription, DNA-templated; GO:0005515,protein binding; GO:0003674,molecular_function; GO:0005488,binding; GO:0000003,reproduction; GO:00…	Helix-loop-helix DNA-binding domain	bHLH	TF	bHLH
	Cluster-27241.129837	0.62	0.59	0.79	1.65	1.69	1.66	0.7	0.89	0.8	1.0562	1.49e-07	5.61e-07	up	0.966959	1.92e-06	9.14e-06	FALSE	0.0964081	0.753295	0.866104	FALSE	NA	NA	NA	NA	NA	NA	NA	NA	NA	NA	NA
	Cluster-27241.25427	0.06	0.27	0.16	1.1	1.56	1.16	1.32	2.22	2.31	2.80416	1.08e-05	3.3e-05	up	-0.693848	0.0576555	0.107201	FALSE	3.50416	3.06e-07	3.19e-06	up	1315	K13422 transcription factor MYC2 | (RefSeq) transcription factor MYC2-like (A)	Myc-type [Macleaya cordata]	BH018_ARATH RecName: Full=Transcription factor bHLH18; AltName: Full=Basic helix-loop-helix protein 18; Short=AtbHLH18; Short=bHLH 18; AltName: Full=Transcription factor EN 28; AltName: Full=bHLH transcription factor bHLH018;	A0A176VHM2_MARPO SubName: Full=Uncharacterized protein {ECO:0000313|EMBL:OAE20370.1};	--	GO:0005634,nucleus; GO:0003677,DNA binding; GO:0003700,DNA-binding transcription factor activity; GO:0046983,protein dimerization activity; GO:0006355,regulation of transcription, DNA-templated; GO:0006351,transcription, DNA-templated; GO:0003674,molecular_function; GO:0003676,nucleic acid binding; GO:0005488,binding; GO:0097159,organic cyclic compound binding; GO:1901363,heterocyclic compound bi…	Helix-loop-helix DNA-binding domain	bHLH	TF	bHLH
	Cluster-27241.31554	0.69	0.89	0.62	2.58	3.08	2.75	1.43	1.32	1.48	1.66338	3.6e-10	1.74e-09	up	0.885134	0.000181439	0.000632109	FALSE	0.786275	0.0371201	0.10518	FALSE	1704	K13422 transcription factor MYC2 | (RefSeq) transcription factor MYC2 (A)	Myc-type [Macleaya cordata]	BH025_ARATH RecName: Full=Transcription factor bHLH25; AltName: Full=Basic helix-loop-helix protein 25; Short=AtbHLH25; Short=bHLH 25; AltName: Full=Transcription factor EN 29; AltName: Full=bHLH transcription factor bHLH025;	A0A200QA70_9MAGN SubName: Full=Myc-type {ECO:0000313|EMBL:OVA07341.1};	--	GO:0005634,nucleus; GO:0003677,DNA binding; GO:0003700,DNA-binding transcription factor activity; GO:0046983,protein dimerization activity; GO:0006355,regulation of transcription, DNA-templated; GO:0006351,transcription, DNA-templated; GO:0003674,molecular_function; GO:0003676,nucleic acid binding; GO:0005488,binding; GO:0097159,organic cyclic compound binding; GO:1901363,heterocyclic compound bi…	Helix-loop-helix DNA-binding domain	bHLH	TF	bHLH
	Cluster-27241.31555	0	0	0.13	0.66	0.72	0.69	0.19	0.33	0.3	3.96461	1.71e-05	5.09e-05	up	1.25011	0.00634571	0.0158112	up	NA	NA	NA	NA	2047	K13422 transcription factor MYC2 | (RefSeq) transcription factor MYC2 (A)	hypothetical protein AXG93_1992s1010 [Marchantia polymorpha subsp. ruderalis]	BH025_ARATH RecName: Full=Transcription factor bHLH25; AltName: Full=Basic helix-loop-helix protein 25; Short=AtbHLH25; Short=bHLH 25; AltName: Full=Transcription factor EN 29; AltName: Full=bHLH transcription factor bHLH025;	A0A176VHM2_MARPO SubName: Full=Uncharacterized protein {ECO:0000313|EMBL:OAE20370.1};	--	GO:0005634,nucleus; GO:0003677,DNA binding; GO:0003700,DNA-binding transcription factor activity; GO:0046983,protein dimerization activity; GO:0006355,regulation of transcription, DNA-templated; GO:0006351,transcription, DNA-templated; GO:0003674,molecular_function; GO:0003676,nucleic acid binding; GO:0005488,binding; GO:0097159,organic cyclic compound binding; GO:1901363,heterocyclic compound bi…	Helix-loop-helix DNA-binding domain	bHLH	TF	bHLH
	Cluster-27241.81247	3.13	2.75	2.86	9.82	9.55	9.64	4.32	4.33	4.38	1.43845	3.7e-36	5.9e-35	up	1.05012	6.48e-20	1.06e-18	up	0.407473	0.0208132	0.065781	FALSE	NA	NA	NA	NA	NA	NA	NA	NA	NA	NA	NA
	Cluster-27241.104920	0.45	0.47	0.34	1.01	0.93	1.14	0.31	0.34	0.38	0.982596	0.000179027	0.000467587	FALSE	1.47798	3.71e-07	1.94e-06	up	-0.47435	0.246757	0.428732	FALSE	NA	NA	NA	NA	NA	NA	NA	NA	NA	NA	NA
two-component response regulator ARR-B family	Cluster-27241.48452	0.27	0.24	0.1	3.88	1.4	3.35	0.39	0.15	0.15	3.48607	5.57e-14	3.55e-13	up	3.50426	3.37e-12	3.13e-11	up	NA	NA	NA	NA	2971	K14491 two-component response regulator ARR-B family | (RefSeq) two-component response regulator ARR2-like (A)	unknown [Picea sitchensis]	APRR2_ARATH RecName: Full=Two-component response regulator-like APRR2; AltName: Full=Pseudo-response regulator 2; AltName: Full=TOC2 protein;	C0PRL2_PICSI SubName: Full=Uncharacterized protein {ECO:0000313|EMBL:ACN40452.1};	GATA-4/5/6 transcription factors	GO:0005634,nucleus; GO:0003677,DNA binding; GO:0003700,DNA-binding transcription factor activity; GO:0000160,phosphorelay signal transduction system; GO:0006351,transcription, DNA-templated; GO:0003674,molecular_function; GO:0003676,nucleic acid binding; GO:0005488,binding; GO:0097159,organic cyclic compound binding; GO:1901363,heterocyclic compound binding; GO:0140110,transcription regulator act…	Response regulator receiver domain	Others	TR	Others
	Cluster-27241.49238	1.14	0.8	1.47	6.06	4.7	5.61	1.13	2.65	2.11	1.97604	4.08e-21	3.85e-20	up	1.3853	6.57e-07	3.33e-06	up	0.607196	0.122495	0.261864	FALSE	2743	K14491 two-component response regulator ARR-B family | (RefSeq) two-component response regulator ARR2-like (A)	unknown [Picea sitchensis]	APRR2_ARATH RecName: Full=Two-component response regulator-like APRR2; AltName: Full=Pseudo-response regulator 2; AltName: Full=TOC2 protein;	C0PRL2_PICSI SubName: Full=Uncharacterized protein {ECO:0000313|EMBL:ACN40452.1};	GATA-4/5/6 transcription factors	GO:0005634,nucleus; GO:0003677,DNA binding; GO:0003700,DNA-binding transcription factor activity; GO:0000160,phosphorelay signal transduction system; GO:0006351,transcription, DNA-templated; GO:0003674,molecular_function; GO:0003676,nucleic acid binding; GO:0005488,binding; GO:0097159,organic cyclic compound binding; GO:1901363,heterocyclic compound binding; GO:0140110,transcription regulator act…	Response regulator receiver domain	GARP-ARR-B	TF	GARP->GARP-ARR-B
	Cluster-27241.56045	1.7	2.25	2.44	9.07	8.84	10.63	2.17	3.31	3.62	1.89307	5.17e-35	7.94e-34	up	1.55479	6.8e-18	9.69e-17	up	0.338796	0.209286	0.38321	FALSE	2721	K14491 two-component response regulator ARR-B family | (RefSeq) two-component response regulator ARR2-like (A)	unknown [Picea sitchensis]	GLK1_ORYSJ RecName: Full=Probable transcription factor GLK1; AltName: Full=Golden2-like protein 1; Short=OsGLK1;	C0PRL2_PICSI SubName: Full=Uncharacterized protein {ECO:0000313|EMBL:ACN40452.1};	GATA-4/5/6 transcription factors	GO:0005634,nucleus; GO:0003677,DNA binding; GO:0010638,positive regulation of organelle organization; GO:0045893,positive regulation of transcription, DNA-templated; GO:0006351,transcription, DNA-templated; GO:0003674,molecular_function; GO:0003676,nucleic acid binding; GO:0005488,binding; GO:0097159,organic cyclic compound binding; GO:1901363,heterocyclic compound binding; GO:0006996,organelle o…	Response regulator receiver domain	GARP-ARR-B	TF	GARP->GARP-ARR-B
	Cluster-27241.56047	0.84	1.09	1.14	3.14	6.21	4.87	2.01	2.33	2.76	1.93087	1.5e-12	8.71e-12	up	0.901988	0.000539021	0.00171119	FALSE	1.0452	6.33e-05	0.000426958	up	2873	K14491 two-component response regulator ARR-B family | (RefSeq) two-component response regulator ARR2-like (A)	unknown [Picea sitchensis]	APRR2_ARATH RecName: Full=Two-component response regulator-like APRR2; AltName: Full=Pseudo-response regulator 2; AltName: Full=TOC2 protein;	C0PRL2_PICSI SubName: Full=Uncharacterized protein {ECO:0000313|EMBL:ACN40452.1};	GATA-4/5/6 transcription factors	GO:0005634,nucleus; GO:0003677,DNA binding; GO:0003700,DNA-binding transcription factor activity; GO:0000160,phosphorelay signal transduction system; GO:0006351,transcription, DNA-templated; GO:0003674,molecular_function; GO:0003676,nucleic acid binding; GO:0005488,binding; GO:0097159,organic cyclic compound binding; GO:1901363,heterocyclic compound binding; GO:0140110,transcription regulator act…	Response regulator receiver domain	GARP-ARR-B	TF	GARP->GARP-ARR-B
	Cluster-27241.59239	1.83	2.9	2.02	5.52	5.17	6.7	2.32	3.07	3.95	1.09208	1.36e-08	5.68e-08	up	0.800821	7.99e-05	0.000296374	FALSE	0.299778	0.288338	0.476461	FALSE	2734	K14491 two-component response regulator ARR-B family | (RefSeq) two-component response regulator ORR23 (A)	unknown [Picea sitchensis]	ORR23_ORYSI RecName: Full=Two-component response regulator ORR23 {ECO:0000305};	D5A9D6_PICSI SubName: Full=Uncharacterized protein {ECO:0000313|EMBL:ADE76155.1};	GATA-4/5/6 transcription factors	GO:0005634,nucleus; GO:0003677,DNA binding; GO:0003700,DNA-binding transcription factor activity; GO:0009736,cytokinin-activated signaling pathway; GO:0000160,phosphorelay signal transduction system; GO:0006351,transcription, DNA-templated; GO:0003674,molecular_function; GO:0003676,nucleic acid binding; GO:0005488,binding; GO:0097159,organic cyclic compound binding; GO:1901363,heterocyclic compou…	Response regulator receiver domain	Others	TR	Others
	Cluster-27241.84517	3.13	1.85	3.47	9.08	9.14	8.96	3.79	5.61	5.04	1.39592	5.81e-15	3.95e-14	up	0.817364	2.96e-09	2.01e-08	FALSE	0.596891	0.0218795	0.0685967	FALSE	NA	NA	NA	NA	NA	NA	NA	NA	NA	NA	NA
	Cluster-27241.72570	0.21	0	0	1.28	0.93	1.12	0.69	1.06	0.84	3.68104	0.034806	0.0581947	FALSE	0.258009	0.359049	0.475306	FALSE	3.36597	0.00130123	0.0063288	up	NA	NA	NA	NA	NA	NA	NA	NA	NA	NA	NA
