# Supplementary material for: Comparative Transcriptomic and Metabolic Analyses Reveal the Coordinated Mechanisms in Pinus koraiensis under Different Light Stress Conditions
Source: Int J Mol Sci. 2022 Aug 23;23(17):9556. doi: 10.3390/ijms23179556 (PMC9455776; doi:10.3390/ijms23179556)
Supplement: Supplementary file 1 [file ijms-23-09556-s001.zip › Supplementary Tables/Table S13 Statistics of differentially expressed genes involved in photosynthesis.xlsx]

## Sheet: Table S13
Supplemental Table S13. Statistics of differentially expressed genes involved in photosynthesis
Family	ID	TCK-1_fpkm	TCK-2_fpkm	TCK-3_fpkm	THS-1_fpkm	THS-2_fpkm	THS-3_fpkm	TLS-1_fpkm	TLS-2_fpkm	TLS-3_fpkm	TCK_vs_THS_log2FoldChange	TCK_vs_THS_pvalue	TCK_vs_THS_padj	TCK_vs_THS_regulated	TLS_vs_THS_log2FoldChange	TLS_vs_THS_pvalue	TLS_vs_THS_padj	TLS_vs_THS_regulated	TCK_vs_TLS_log2FoldChange	TCK_vs_TLS_pvalue	TCK_vs_TLS_padj	TCK_vs_TLS_regulated	length	KEGG	Nr	Swissprot	TrEMBL	KOG	GO	Pfam	TF-Family	TF-Category	TF-Classification
cytochrome c6	Cluster-27241.85782	13.42	13.42	15.67	5.19	7.19	8.4	11.55	11.53	7.71	-1.31086	6.47e-14	4.1e-13	down	-0.676185	0.00820426	0.0198445	FALSE	-0.62313	0.00366223	0.0155054	FALSE	NA	NA	NA	NA	NA	NA	NA	NA	NA	NA	NA
ferredoxin	Cluster-27241.27906	0.02	0.02	0.01	22.72	23.14	15.86	0	0	0	7.29696	5.63e-09	2.45e-08	up	8.03403	3.29e-10	2.49e-09	up	NA	NA	NA	NA	327	K02639 ferredoxin | (GenBank) 2Fe-2S ferredoxin superfamily protein (A)	putative ferredoxin, partial [Taxodium distichum var. distichum]	FER_LEULE RecName: Full=Ferredoxin;	Q404A4_TAXDI RecName: Full=Ferredoxin {ECO:0000256|RuleBase:RU364001}; Flags: Fragment;	--	GO:0009507,chloroplast; GO:0051537,2 iron, 2 sulfur cluster binding; GO:0009055,electron transfer activity; GO:0046872,metal ion binding; GO:0003674,molecular_function; GO:0005488,binding; GO:0048037,cofactor binding; GO:0051536,iron-sulfur cluster binding; GO:0051540,metal cluster binding; GO:0003824,catalytic activity; GO:0016491,oxidoreductase activity; GO:0043167,ion binding; GO:0043169,catio…	2Fe-2S iron-sulfur cluster binding domain	--	--	--
	Cluster-27241.27907	0.02	0.03	0.01	34.05	37.27	32.79	0	0	0	10.5108	7.05e-19	6.02e-18	up	11.2477	3.13e-21	5.55e-20	up	NA	NA	NA	NA	703	K02639 ferredoxin | (RefSeq) ferredoxin-like (A)	RecName: Full=Ferredoxin prf||0802159A ferredoxin	FER_GLEJA RecName: Full=Ferredoxin;	A7YXT3_KARVE RecName: Full=Ferredoxin {ECO:0000256|RuleBase:RU364001};	--	GO:0009507,chloroplast; GO:0051537,2 iron, 2 sulfur cluster binding; GO:0009055,electron transfer activity; GO:0046872,metal ion binding; GO:0003674,molecular_function; GO:0005488,binding; GO:0048037,cofactor binding; GO:0051536,iron-sulfur cluster binding; GO:0051540,metal cluster binding; GO:0003824,catalytic activity; GO:0016491,oxidoreductase activity; GO:0043167,ion binding; GO:0043169,catio…	--	--	--	--
	Cluster-27241.69952	0.89	0.27	1.48	6.11	5.91	7.15	2.29	1.92	2.64	2.57223	1.03e-11	5.59e-11	up	1.38084	3.74e-11	3.13e-10	up	1.20423	0.0292693	0.0867261	FALSE	NA	NA	NA	NA	NA	NA	NA	NA	NA	NA	NA
	Cluster-27241.77943	45.16	44.76	43.23	10.53	10.26	9.87	16.39	17.03	16.53	-2.39791	2.09e-303	4.67e-301	down	-0.8052	2.1e-15	2.52e-14	FALSE	-1.57873	8.3e-94	3.3e-91	down	NA	NA	NA	NA	NA	NA	NA	NA	NA	NA	NA
ferredoxin--NADP+ reductase [EC:1.18.1.2]	Cluster-27241.70976	0.99	0	1.67	1.13	0.63	1.14	1.67	1.33	2.48	-0.162573	0.913733	0.935455	FALSE	-1.03003	0.00586038	0.0147247	down	0.872592	0.559034	0.728359	FALSE	NA	NA	NA	NA	NA	NA	NA	NA	NA	NA	NA
F-type H+/Na+-transporting ATPase subunit alpha [EC:7.1.2.2 7.2.2.1]	Cluster-27241.78562	0.14	0.12	0.23	1.71	1.48	2.04	0.59	0.93	1.16	3.06983	1.71e-05	5.1e-05	up	0.862013	0.0664745	0.120792	FALSE	NA	NA	NA	NA	NA	NA	NA	NA	NA	NA	NA	NA	NA	NA	NA
	Cluster-27241.78563	0.11	0.17	0.13	0.56	0.61	0.53	0.25	0.48	0.42	1.82227	1.17e-06	3.99e-06	up	0.483931	0.155254	0.244509	FALSE	1.33582	0.0123743	0.0430249	up	NA	NA	NA	NA	NA	NA	NA	NA	NA	NA	NA
	Cluster-27241.72984	2.15	2.35	1.56	1.19	1.34	0.04	0.03	0.59	0.12	-1.51009	0.176254	0.242848	FALSE	1.74926	0.236172	0.342821	FALSE	-3.24241	0.00232884	0.0104923	down	NA	NA	NA	NA	NA	NA	NA	NA	NA	NA	NA
F-type H+-transporting ATPase subunit a	Cluster-27241.78562	0.14	0.12	0.23	1.71	1.48	2.04	0.59	0.93	1.16	3.06983	1.71e-05	5.1e-05	up	0.862013	0.0664745	0.120792	FALSE	NA	NA	NA	NA	NA	NA	NA	NA	NA	NA	NA	NA	NA	NA	NA
	Cluster-27241.78563	0.11	0.17	0.13	0.56	0.61	0.53	0.25	0.48	0.42	1.82227	1.17e-06	3.99e-06	up	0.483931	0.155254	0.244509	FALSE	1.33582	0.0123743	0.0430249	up	NA	NA	NA	NA	NA	NA	NA	NA	NA	NA	NA
	Cluster-27241.81216	5.25	5.81	4.97	12.98	14.06	12.35	12.1	12.75	13.97	1.01886	3.58e-22	3.55e-21	up	-0.0774168	0.438538	0.555133	FALSE	1.10892	2.93e-17	1.07e-15	up	NA	NA	NA	NA	NA	NA	NA	NA	NA	NA	NA
	Cluster-27241.69240	62.09	58.44	53.82	31.68	34.89	32.14	37.77	41.89	40.13	-1.1015	1.68e-79	6.12e-78	down	-0.379156	4.17e-09	2.79e-08	FALSE	-0.708016	9.07e-28	6.64e-26	FALSE	NA	NA	NA	NA	NA	NA	NA	NA	NA	NA	NA
	Cluster-27241.102004	3.03	3.63	2.74	0.77	0.68	0.67	1.99	2.24	2.04	-2.43643	4.22e-14	2.71e-13	down	-1.67251	1.3e-05	5.47e-05	down	-0.749434	0.0167895	0.0553411	FALSE	1063	K02109 F-type H+-transporting ATPase subunit b | (RefSeq) atp8, NnMt_P05, BFS39_gp14; ATPase subunit 8 (A)	atp8 (mitochondrion) [Larix gmelinii]	YMF19_OENBE RecName: Full=Putative ATP synthase protein YMF19; EC=3.6.3.14; AltName: Full=Mitochondrial protein YMF19;	B9VLG6_9SPER SubName: Full=Atp8 {ECO:0000313|EMBL:ACM46785.1};	--	GO:0016021,integral component of membrane; GO:0031966,mitochondrial membrane; GO:0045263,proton-transporting ATP synthase complex, coupling factor F(o); GO:0005524,ATP binding; GO:0006754,ATP biosynthetic process; GO:0015992,NA; GO:0000166,nucleotide binding; GO:0003674,molecular_function; GO:0005488,binding; GO:0008144,drug binding; GO:0017076,purine nucleotide binding; GO:0030554,adenyl nucleot…	Plant ATP synthase F0	--	--	--
	Cluster-27241.65260	1926.89	1915.18	1832.3	1043.4	1085.01	1102.06	1556.96	1474.47	1398.93	-1.09244	2.58e-293	5.5e-291	down	-0.55955	1.14e-18	1.73e-17	FALSE	-0.51946	3.2e-18	1.26e-16	FALSE	1152	K02109 F-type H+-transporting ATPase subunit b | (RefSeq) ATP synthase subunit b', chloroplastic (A)	unknown [Picea sitchensis]	ATPX_SPIOL RecName: Full=ATP synthase subunit b', chloroplastic; AltName: Full=ATP synthase F(0) sector subunit b'; AltName: Full=ATPase subunit II; Flags: Precursor;	A9NNN0_PICSI SubName: Full=Uncharacterized protein {ECO:0000313|EMBL:ABK22241.1};	--	GO:0009535,chloroplast thylakoid membrane; GO:0016021,integral component of membrane; GO:0045263,proton-transporting ATP synthase complex, coupling factor F(o); GO:0005524,ATP binding; GO:0015078,proton transmembrane transporter activity; GO:0015986,ATP synthesis coupled proton transport; GO:0000166,nucleotide binding; GO:0003674,molecular_function; GO:0005488,binding; GO:0008144,drug binding; GO…	ATP synthase B/B' CF(0)	--	--	--
	Cluster-27241.69239	86.14	60.43	70.71	21.92	11.22	11.39	19.35	29.18	19.83	-2.56233	4.93e-22	4.87e-21	down	-0.702771	0.0434721	0.0842648	FALSE	-1.8425	1.16e-15	3.65e-14	down	NA	NA	NA	NA	NA	NA	NA	NA	NA	NA	NA
	Cluster-27241.72984	2.15	2.35	1.56	1.19	1.34	0.04	0.03	0.59	0.12	-1.51009	0.176254	0.242848	FALSE	1.74926	0.236172	0.342821	FALSE	-3.24241	0.00232884	0.0104923	down	NA	NA	NA	NA	NA	NA	NA	NA	NA	NA	NA
F-type H+-transporting ATPase subunit b	Cluster-27241.102004	3.03	3.63	2.74	0.77	0.68	0.67	1.99	2.24	2.04	-2.43643	4.22e-14	2.71e-13	down	-1.67251	1.3e-05	5.47e-05	down	-0.749434	0.0167895	0.0553411	FALSE	1063	K02109 F-type H+-transporting ATPase subunit b | (RefSeq) atp8, NnMt_P05, BFS39_gp14; ATPase subunit 8 (A)	atp8 (mitochondrion) [Larix gmelinii]	YMF19_OENBE RecName: Full=Putative ATP synthase protein YMF19; EC=3.6.3.14; AltName: Full=Mitochondrial protein YMF19;	B9VLG6_9SPER SubName: Full=Atp8 {ECO:0000313|EMBL:ACM46785.1};	--	GO:0016021,integral component of membrane; GO:0031966,mitochondrial membrane; GO:0045263,proton-transporting ATP synthase complex, coupling factor F(o); GO:0005524,ATP binding; GO:0006754,ATP biosynthetic process; GO:0015992,NA; GO:0000166,nucleotide binding; GO:0003674,molecular_function; GO:0005488,binding; GO:0008144,drug binding; GO:0017076,purine nucleotide binding; GO:0030554,adenyl nucleot…	Plant ATP synthase F0	--	--	--
	Cluster-27241.65260	1926.89	1915.18	1832.3	1043.4	1085.01	1102.06	1556.96	1474.47	1398.93	-1.09244	2.58e-293	5.5e-291	down	-0.55955	1.14e-18	1.73e-17	FALSE	-0.51946	3.2e-18	1.26e-16	FALSE	1152	K02109 F-type H+-transporting ATPase subunit b | (RefSeq) ATP synthase subunit b', chloroplastic (A)	unknown [Picea sitchensis]	ATPX_SPIOL RecName: Full=ATP synthase subunit b', chloroplastic; AltName: Full=ATP synthase F(0) sector subunit b'; AltName: Full=ATPase subunit II; Flags: Precursor;	A9NNN0_PICSI SubName: Full=Uncharacterized protein {ECO:0000313|EMBL:ABK22241.1};	--	GO:0009535,chloroplast thylakoid membrane; GO:0016021,integral component of membrane; GO:0045263,proton-transporting ATP synthase complex, coupling factor F(o); GO:0005524,ATP binding; GO:0015078,proton transmembrane transporter activity; GO:0015986,ATP synthesis coupled proton transport; GO:0000166,nucleotide binding; GO:0003674,molecular_function; GO:0005488,binding; GO:0008144,drug binding; GO…	ATP synthase B/B' CF(0)	--	--	--
F-type H+-transporting ATPase subunit c	Cluster-27241.69239	86.14	60.43	70.71	21.92	11.22	11.39	19.35	29.18	19.83	-2.56233	4.93e-22	4.87e-21	down	-0.702771	0.0434721	0.0842648	FALSE	-1.8425	1.16e-15	3.65e-14	down	NA	NA	NA	NA	NA	NA	NA	NA	NA	NA	NA
F-type H+-transporting ATPase subunit delta	Cluster-27241.81216	5.25	5.81	4.97	12.98	14.06	12.35	12.1	12.75	13.97	1.01886	3.58e-22	3.55e-21	up	-0.0774168	0.438538	0.555133	FALSE	1.10892	2.93e-17	1.07e-15	up	NA	NA	NA	NA	NA	NA	NA	NA	NA	NA	NA
photosystem I subunit PsaN	Cluster-27241.76974	0.59	0.25	0.7	2.15	1.77	2.13	0.69	1.62	0.72	1.69393	5.73e-05	0.000159624	up	0.914025	0.0423597	0.0824222	FALSE	NA	NA	NA	NA	NA	NA	NA	NA	NA	NA	NA	NA	NA	NA	NA
	Cluster-27241.81774	0.4	0.77	0	1.67	1.78	1.23	1.01	0.39	1.3	1.73958	0.0162919	0.0295653	up	0.717529	0.182615	0.279262	FALSE	NA	NA	NA	NA	NA	NA	NA	NA	NA	NA	NA	NA	NA	NA	NA
photosystem I subunit PsaO	Cluster-27241.69109	1.29	1.37	0.87	4.49	4.89	5.65	1.4	1.88	2.23	1.79015	2.02e-14	1.32e-13	up	1.35592	1.36e-08	8.54e-08	up	0.458378	0.227285	0.40518	FALSE	NA	NA	NA	NA	NA	NA	NA	NA	NA	NA	NA
photosystem I subunit V	Cluster-27241.63119	0.05	0	0.04	0.86	1.37	1.41	0.24	0.79	0.81	4.98654	2.29e-10	1.12e-09	up	0.904138	0.0233166	0.0494702	FALSE	4.09377	9.98e-09	1.32e-07	up	9611	K08905 photosystem I subunit V | (RefSeq) photosystem I reaction center subunit V, chloroplastic-like (A)	unknown [Picea sitchensis]	PSAG_ARATH RecName: Full=Photosystem I reaction center subunit V, chloroplastic; AltName: Full=PSI-G; Flags: Precursor;	B8LNE8_PICSI SubName: Full=Uncharacterized protein {ECO:0000313|EMBL:ABR17178.1};	--	GO:0009507,chloroplast; GO:0009941,chloroplast envelope; GO:0031969,chloroplast membrane; GO:0030093,chloroplast photosystem I; GO:0009534,chloroplast thylakoid; GO:0009535,chloroplast thylakoid membrane; GO:0016021,integral component of membrane; GO:0009579,thylakoid; GO:0016168,chlorophyll binding; GO:0015979,photosynthesis; GO:0009773,photosynthetic electron transport in photosystem I; GO:0009…	Photosystem I psaG / psaK	--	--	--
	Cluster-27241.61778	557.05	519.59	494.27	309.69	314.85	310.11	334.86	328.47	300.24	-1.03141	1.02e-158	9.34e-157	down	-0.150621	0.0186827	0.0408592	FALSE	-0.867174	2.49e-42	3.28e-40	FALSE	4348	K08905 photosystem I subunit V | (RefSeq) photosystem I reaction center subunit V, chloroplastic-like (A)	unknown [Picea sitchensis]	PSAG_ARATH RecName: Full=Photosystem I reaction center subunit V, chloroplastic; AltName: Full=PSI-G; Flags: Precursor;	B8LNE8_PICSI SubName: Full=Uncharacterized protein {ECO:0000313|EMBL:ABR17178.1};	--	GO:0009507,chloroplast; GO:0009941,chloroplast envelope; GO:0031969,chloroplast membrane; GO:0030093,chloroplast photosystem I; GO:0009534,chloroplast thylakoid; GO:0009535,chloroplast thylakoid membrane; GO:0016021,integral component of membrane; GO:0009579,thylakoid; GO:0016168,chlorophyll binding; GO:0015979,photosynthesis; GO:0009773,photosynthetic electron transport in photosystem I; GO:0009…	Photosystem I psaG / psaK	--	--	--
photosystem I subunit VII	Cluster-27241.86678	4.8	5.87	5.21	3.04	2.74	3	2.02	2.56	2.39	-1.13105	2.81e-09	1.26e-08	down	0.232271	0.361098	0.477376	FALSE	-1.35159	1e-07	1.13e-06	down	NA	NA	NA	NA	NA	NA	NA	NA	NA	NA	NA
photosystem II 22kDa protein	Cluster-27241.75162	159.78	399.57	491.24	182.7	141.64	131.22	483.75	120.19	211.37	-1.49187	0.000762786	0.00179834	down	-0.967814	0.126855	0.206836	FALSE	-0.515726	0.439137	0.629263	FALSE	NA	NA	NA	NA	NA	NA	NA	NA	NA	NA	NA
	Cluster-27241.75769	2194.19	1951.65	2088.51	652.41	667.62	669.44	1948.36	1911.68	1720.23	-1.91788	0	0	down	-1.58155	2.23e-140	4.81e-138	down	-0.322152	6e-07	5.96e-06	FALSE	NA	NA	NA	NA	NA	NA	NA	NA	NA	NA	NA
	Cluster-27241.76451	896.26	1302.7	1261.41	343.02	373.3	355.21	1067.63	775.79	978.34	-1.93631	1.4e-35	2.19e-34	down	-1.48019	1.33e-27	3.22e-26	down	-0.442982	0.00666387	0.0256984	FALSE	NA	NA	NA	NA	NA	NA	NA	NA	NA	NA	NA
photosystem II CP43 chlorophyll apoprotein	Cluster-27241.63632	51.89	41.38	50.45	29.09	23.78	27.01	19.16	13.77	23.66	-1.13103	5.25e-32	7.45e-31	down	0.39352	0.0263446	0.0549342	FALSE	-1.50849	8.78e-18	3.33e-16	down	2668	K02705 photosystem II CP43 chlorophyll apoprotein | (RefSeq) psbC, AT063_gp070; photosystem II 44 kDa protein (A)	photosytem II 44 kDa protein (chloroplast) [Pinus fenzeliana var. dabeshanensis]	PSBC_PINKO RecName: Full=Photosystem II CP43 reaction center protein {ECO:0000255|HAMAP-Rule:MF_01496}; AltName: Full=PSII 43 kDa protein {ECO:0000255|HAMAP-Rule:MF_01496}; AltName: Full=Protein CP-43 {ECO:0000255|HAMAP-Rule:MF_01496}; Flags: Precursor;	G8J4R5_9SPER RecName: Full=Photosystem II CP43 reaction center protein {ECO:0000256|RuleBase:RU004533, ECO:0000256|SAAS:SAAS00200243};	--	GO:0009535,chloroplast thylakoid membrane; GO:0016021,integral component of membrane; GO:0009523,photosystem II; GO:0016168,chlorophyll binding; GO:0045156,electron transporter, transferring electrons within the cyclic electron transport pathway of photosynthesis activity; GO:0046872,metal ion binding; GO:0009772,photosynthetic electron transport in photosystem II; GO:0018298,protein-chromophore …	Photosynthetic reaction centre protein	--	--	--
	Cluster-27241.89084	7.73	6.25	7.17	4.32	4.47	3.98	3.23	2.18	3.94	-1.00988	5.55e-13	3.3e-12	down	0.350004	0.183701	0.280552	FALSE	-1.34281	3.18e-07	3.31e-06	down	NA	NA	NA	NA	NA	NA	NA	NA	NA	NA	NA
photosystem II CP47 chlorophyll apoprotein	Cluster-27241.72948	26.45	29.6	27.53	17.1	19.17	15.92	10.64	14.28	14.56	-0.956455	3.27e-32	4.67e-31	FALSE	0.307494	0.013157	0.0300935	FALSE	-1.25226	2.7e-26	1.84e-24	down	NA	NA	NA	NA	NA	NA	NA	NA	NA	NA	NA
photosystem II oxygen-evolving enhancer protein 3	Cluster-27241.65089	0.79	1.41	0.49	3.07	2.11	2.51	1	1.73	1.18	1.24894	0.00662007	0.0131054	up	0.897731	0.0289783	0.0596283	FALSE	NA	NA	NA	NA	885	K08901 photosystem II oxygen-evolving enhancer protein 3 | (RefSeq) oxygen-evolving enhancer protein 3, chloroplastic-like (A)	unknown [Picea sitchensis]	PSBQ1_ARATH RecName: Full=Oxygen-evolving enhancer protein 3-1, chloroplastic; Short=OEE3; AltName: Full=16 kDa subunit of oxygen evolving system of photosystem II; AltName: Full=OEC 16 kDa subunit; Flags: Precursor;	A9NT58_PICSI SubName: Full=Uncharacterized protein {ECO:0000313|EMBL:ABK23819.1};	--	GO:0009507,chloroplast; GO:0009570,chloroplast stroma; GO:0009534,chloroplast thylakoid; GO:0009535,chloroplast thylakoid membrane; GO:0019898,extrinsic component of membrane; GO:0009654,photosystem II oxygen evolving complex; GO:0009579,thylakoid; GO:0031977,thylakoid lumen; GO:0005509,calcium ion binding; GO:0015979,photosynthesis; GO:0003674,molecular_function; GO:0005488,binding; GO:0046872,m…	--	--	--	--
photosystem II P680 reaction center D1 protein [EC:1.10.3.9]	Cluster-27241.60527	4.19	4.3	3.37	3.6	3.08	3.64	2.04	1.8	2.07	-0.486238	5.9e-06	1.86e-05	FALSE	0.696383	7.45e-08	4.25e-07	FALSE	-1.1669	1.7e-16	5.79e-15	down	6841	K02703 photosystem II P680 reaction center D1 protein [EC:1.10.3.9] | (GenBank) photosystem II Q(B) protein (A)	maturase K (chloroplast) [Pinus morrisonicola]	MATK_PINKO RecName: Full=Maturase K {ECO:0000255|HAMAP-Rule:MF_01390}; AltName: Full=Intron maturase {ECO:0000255|HAMAP-Rule:MF_01390};	G8IYF0_9SPER RecName: Full=Maturase K {ECO:0000256|HAMAP-Rule:MF_01390, ECO:0000256|SAAS:SAAS00959639}; AltName: Full=Intron maturase {ECO:0000256|HAMAP-Rule:MF_01390};	--	GO:0009507,chloroplast; GO:0003723,RNA binding; GO:0006397,mRNA processing; GO:0008033,tRNA processing; GO:0003674,molecular_function; GO:0003676,nucleic acid binding; GO:0005488,binding; GO:0097159,organic cyclic compound binding; GO:1901363,heterocyclic compound binding; GO:0008152,metabolic process; GO:0006139,nucleobase-containing compound metabolic process; GO:0006396,RNA processing; GO:0006…	Photosynthetic reaction centre protein	--	--	--
photosystem II PsbZ protein	Cluster-27241.71004	760.08	672.32	768.16	282.16	293.68	261.32	362.99	396.14	340.62	-1.66695	1.12e-181	1.23e-179	down	-0.48896	3.68e-11	3.08e-10	FALSE	-1.16438	1.79e-64	4.26e-62	down	NA	NA	NA	NA	NA	NA	NA	NA	NA	NA	NA
