# Supplementary material for: Comparative Transcriptomic and Metabolic Analyses Reveal the Coordinated Mechanisms in Pinus koraiensis under Different Light Stress Conditions
Source: Int J Mol Sci. 2022 Aug 23;23(17):9556. doi: 10.3390/ijms23179556 (PMC9455776; doi:10.3390/ijms23179556)
Supplement: Supplementary file 1 [file ijms-23-09556-s001.zip › Supplementary Tables/Table S14 Statistics of differentially expressed genes involved in photosynthesis - antenna protein.xlsx]

## Sheet: Table S14
Supplemental Table S14. Statistics of differentially expressed genes involved in photosynthesis - antenna protein
Family	ID	TCK-1_fpkm	TCK-2_fpkm	TCK-3_fpkm	THS-1_fpkm	THS-2_fpkm	THS-3_fpkm	TLS-1_fpkm	TLS-2_fpkm	TLS-3_fpkm	TCK_vs_THS_log2FoldChange	TCK_vs_THS_pvalue	TCK_vs_THS_padj	TCK_vs_THS_regulated	TLS_vs_THS_log2FoldChange	TLS_vs_THS_pvalue	TLS_vs_THS_padj	TLS_vs_THS_regulated	TCK_vs_TLS_log2FoldChange	TCK_vs_TLS_pvalue	TCK_vs_TLS_padj	TCK_vs_TLS_regulated	length	KEGG	Nr	Swissprot	TrEMBL	KOG	GO	Pfam	TF-Family	TF-Category	TF-Classification
light-harvesting complex I chlorophyll a/b binding protein 1	Cluster-27241.70292	2.47	4.96	0	14.41	14.4	14.74	4.57	5.36	3.5	2.27241	0.18779	0.256566	FALSE	1.59067	8.47e-24	1.75e-22	up	0.693374	0.68936	0.823649	FALSE	NA	NA	NA	NA	NA	NA	NA	NA	NA	NA	NA
light-harvesting complex II chlorophyll a/b binding protein 1	Cluster-27241.64116	1.72	1.33	1.01	5.38	4.43	5.02	1.02	1.6	1.69	1.54058	6.17e-10	2.92e-09	up	1.68832	3.08e-10	2.34e-09	up	-0.107944	0.798186	0.892849	FALSE	1303	K08912 light-harvesting complex II chlorophyll a/b binding protein 1 | (RefSeq) LOW QUALITY PROTEIN: chlorophyll a-b binding protein 151, chloroplastic-like (A)	light-harvesting chlorophyll a/b binding protein of photosystem II, partial [Pseudotsuga menziesii]	CB21_GOSHI RecName: Full=Chlorophyll a-b binding protein 151, chloroplastic; AltName: Full=LHCII type II CAB-151; Short=LHCP; Flags: Precursor;	Q40934_PSEMZ RecName: Full=Chlorophyll a-b binding protein, chloroplastic {ECO:0000256|RuleBase:RU363080}; Flags: Fragment;	--	GO:0009535,chloroplast thylakoid membrane; GO:0016021,integral component of membrane; GO:0009522,photosystem I; GO:0009523,photosystem II; GO:0016168,chlorophyll binding; GO:0046872,metal ion binding; GO:0009765,photosynthesis, light harvesting; GO:0018298,protein-chromophore linkage; GO:0003674,molecular_function; GO:0005488,binding; GO:0043167,ion binding; GO:0043168,anion binding; GO:0046906,t…	Chlorophyll A-B binding protein	--	--	--
	Cluster-27241.64322	384.56	701.22	653.94	1618.75	1518.91	1516.14	599.32	282.82	385.21	1.13628	9.2e-06	2.83e-05	up	1.76052	7.23e-07	3.65e-06	up	-0.613492	0.154662	0.310702	FALSE	1277	K08912 light-harvesting complex II chlorophyll a/b binding protein 1 | (RefSeq) chlorophyll a-b binding protein of LHCII type 1 (A)	light harvesting chlorophyll a /b-binding protein Lhcb1*2-1 [Picea abies]	CB2B_PINSY RecName: Full=Chlorophyll a-b binding protein type 2 member 1B, chloroplastic; AltName: Full=Chlorophyll a-b binding protein type II 1B; Short=CAB; AltName: Full=LHCP; Flags: Precursor;	Q40770_PICAB RecName: Full=Chlorophyll a-b binding protein, chloroplastic {ECO:0000256|RuleBase:RU363080};	--	GO:0009535,chloroplast thylakoid membrane; GO:0016021,integral component of membrane; GO:0009522,photosystem I; GO:0009523,photosystem II; GO:0016168,chlorophyll binding; GO:0046872,metal ion binding; GO:0009765,photosynthesis, light harvesting; GO:0018298,protein-chromophore linkage; GO:0003674,molecular_function; GO:0005488,binding; GO:0043167,ion binding; GO:0043168,anion binding; GO:0046906,t…	Chlorophyll A-B binding protein	--	--	--
	Cluster-27241.65270	3571.3	6212.88	5891.33	3056.87	2955.94	2788.96	5053.91	2540.86	3233.19	-1.11647	1.3e-09	5.95e-09	down	-0.414797	0.220597	0.324935	FALSE	-0.690735	0.0903088	0.208326	FALSE	1447	K08912 light-harvesting complex II chlorophyll a/b binding protein 1 | (RefSeq) chlorophyll a-b binding protein of LHCII type 1 (A)	light harvesting chlorophyll a /b-binding protein Lhcb1*2-1 [Picea abies]	CB2B_PINSY RecName: Full=Chlorophyll a-b binding protein type 2 member 1B, chloroplastic; AltName: Full=Chlorophyll a-b binding protein type II 1B; Short=CAB; AltName: Full=LHCP; Flags: Precursor;	Q40770_PICAB RecName: Full=Chlorophyll a-b binding protein, chloroplastic {ECO:0000256|RuleBase:RU363080};	--	GO:0009535,chloroplast thylakoid membrane; GO:0016021,integral component of membrane; GO:0009522,photosystem I; GO:0009523,photosystem II; GO:0016168,chlorophyll binding; GO:0046872,metal ion binding; GO:0009765,photosynthesis, light harvesting; GO:0018298,protein-chromophore linkage; GO:0003674,molecular_function; GO:0005488,binding; GO:0043167,ion binding; GO:0043168,anion binding; GO:0046906,t…	Chlorophyll A-B binding protein	--	--	--
	Cluster-27241.70294	8.67	24.88	4.97	36.44	31.36	40.43	2.56	14.37	7.73	1.20724	0.0615782	0.0967182	FALSE	2.05328	0.00136402	0.00398347	up	-0.830321	0.36113	0.554351	FALSE	NA	NA	NA	NA	NA	NA	NA	NA	NA	NA	NA
	Cluster-27241.64866	3104.05	5601.49	5659.83	7265.64	6792.82	6299.52	4086.66	1926.11	2394.76	0.21902	0.298179	0.379972	FALSE	1.15823	0.00233	0.00644635	up	-0.928719	0.040441	0.112498	FALSE	1434	K08912 light-harvesting complex II chlorophyll a/b binding protein 1 | (RefSeq) chlorophyll a-b binding protein of LHCII type 1 (A)	light harvesting chlorophyll a /b-binding protein Lhcb1*2-1 [Picea abies]	CB2B_PINSY RecName: Full=Chlorophyll a-b binding protein type 2 member 1B, chloroplastic; AltName: Full=Chlorophyll a-b binding protein type II 1B; Short=CAB; AltName: Full=LHCP; Flags: Precursor;	Q40770_PICAB RecName: Full=Chlorophyll a-b binding protein, chloroplastic {ECO:0000256|RuleBase:RU363080};	--	GO:0009535,chloroplast thylakoid membrane; GO:0016021,integral component of membrane; GO:0009522,photosystem I; GO:0009523,photosystem II; GO:0016168,chlorophyll binding; GO:0046872,metal ion binding; GO:0009765,photosynthesis, light harvesting; GO:0018298,protein-chromophore linkage; GO:0003674,molecular_function; GO:0005488,binding; GO:0043167,ion binding; GO:0043168,anion binding; GO:0046906,t…	Chlorophyll A-B binding protein	--	--	--
	Cluster-27241.72909	155.63	848.95	1028.77	2056.93	1672.43	1495.48	851.61	104.02	203.9	1.13673	0.112236	0.163829	FALSE	2.0701	0.0177856	0.0391524	up	-0.927867	0.38741	0.580489	FALSE	NA	NA	NA	NA	NA	NA	NA	NA	NA	NA	NA
	Cluster-27241.70687	3.6	0.17	0.26	0.33	0.48	0.57	2.97	1.67	1.41	NA	NA	NA	NA	-2.24935	9.18e-05	0.00033695	down	0.426701	0.677772	0.815795	FALSE	NA	NA	NA	NA	NA	NA	NA	NA	NA	NA	NA
light-harvesting complex II chlorophyll a/b binding protein 2	Cluster-27241.93154	0.01	0	0	0.6	0.41	0.54	0.05	0	0.31	6.50858	1.35e-07	5.1e-07	up	2.0506	0.0453838	0.0874408	FALSE	NA	NA	NA	NA	NA	NA	NA	NA	NA	NA	NA	NA	NA	NA	NA
	Cluster-27241.62744	0	0	0.12	11.37	11.56	12.39	0.1	0.06	0.06	7.8921	1.89e-14	1.24e-13	up	7.26532	5.52e-27	1.3e-25	up	NA	NA	NA	NA	1008	K08913 light-harvesting complex II chlorophyll a/b binding protein 2 | (RefSeq) chlorophyll a-b binding protein 151, chloroplastic (A)	unknown [Picea sitchensis]	CB21_PINTH RecName: Full=Chlorophyll a-b binding protein type I, chloroplastic; Short=CAB; Short=LHCP; Flags: Precursor;	A9NMJ8_PICSI RecName: Full=Chlorophyll a-b binding protein, chloroplastic {ECO:0000256|RuleBase:RU363080};	--	GO:0009535,chloroplast thylakoid membrane; GO:0016021,integral component of membrane; GO:0009522,photosystem I; GO:0009523,photosystem II; GO:0016168,chlorophyll binding; GO:0046872,metal ion binding; GO:0009765,photosynthesis, light harvesting; GO:0018298,protein-chromophore linkage; GO:0003674,molecular_function; GO:0005488,binding; GO:0043167,ion binding; GO:0043168,anion binding; GO:0046906,t…	Chlorophyll A-B binding protein	--	--	--
	Cluster-27241.64420	4.13	5.51	2.79	29.95	28.08	28.57	0.01	0.02	0.03	2.52743	5.32e-54	1.27e-52	up	12.2307	4.94e-25	1.08e-23	up	-9.69088	9.49e-15	2.68e-13	down	1313	K08913 light-harvesting complex II chlorophyll a/b binding protein 2 | (RefSeq) chlorophyll a-b binding protein 151, chloroplastic (A)	chlorophyll a/b-binding protein [Pinus thunbergii]	CB21_PINTH RecName: Full=Chlorophyll a-b binding protein type I, chloroplastic; Short=CAB; Short=LHCP; Flags: Precursor;	Q00984_PINTH RecName: Full=Chlorophyll a-b binding protein, chloroplastic {ECO:0000256|RuleBase:RU363080};	--	GO:0009535,chloroplast thylakoid membrane; GO:0016021,integral component of membrane; GO:0009522,photosystem I; GO:0009523,photosystem II; GO:0016168,chlorophyll binding; GO:0046872,metal ion binding; GO:0009765,photosynthesis, light harvesting; GO:0018298,protein-chromophore linkage; GO:0003674,molecular_function; GO:0005488,binding; GO:0043167,ion binding; GO:0043168,anion binding; GO:0046906,t…	Chlorophyll A-B binding protein	--	--	--
	Cluster-27241.64542	1288.07	1453.69	1322.36	3379.12	3676.56	3481.96	1781.42	1700.28	1654.64	1.09375	1.48e-71	4.71e-70	up	0.932816	4.06e-55	2.42e-53	FALSE	0.174311	0.00948609	0.034483	FALSE	1313	K08913 light-harvesting complex II chlorophyll a/b binding protein 2 | (RefSeq) chlorophyll a-b binding protein 5, chloroplastic (A)	chlorophyll a/b-binding protein [Pinus thunbergii]	CB21_PINTH RecName: Full=Chlorophyll a-b binding protein type I, chloroplastic; Short=CAB; Short=LHCP; Flags: Precursor;	Q00984_PINTH RecName: Full=Chlorophyll a-b binding protein, chloroplastic {ECO:0000256|RuleBase:RU363080};	--	GO:0009535,chloroplast thylakoid membrane; GO:0016021,integral component of membrane; GO:0009522,photosystem I; GO:0009523,photosystem II; GO:0016168,chlorophyll binding; GO:0046872,metal ion binding; GO:0009765,photosynthesis, light harvesting; GO:0018298,protein-chromophore linkage; GO:0003674,molecular_function; GO:0005488,binding; GO:0043167,ion binding; GO:0043168,anion binding; GO:0046906,t…	Chlorophyll A-B binding protein	--	--	--
	Cluster-27241.64670	17.67	21.59	24.93	59.98	66.11	60.15	0.12	0.15	0	1.26377	3.72e-28	4.59e-27	up	9.35024	2.52e-81	2.57e-79	up	-8.08187	1.19e-53	2.24e-51	down	1342	K08913 light-harvesting complex II chlorophyll a/b binding protein 2 | (RefSeq) chlorophyll a-b binding protein 151, chloroplastic (A)	chlorophyll a/b-binding protein [Pinus thunbergii]	CB21_PINTH RecName: Full=Chlorophyll a-b binding protein type I, chloroplastic; Short=CAB; Short=LHCP; Flags: Precursor;	Q00984_PINTH RecName: Full=Chlorophyll a-b binding protein, chloroplastic {ECO:0000256|RuleBase:RU363080};	--	GO:0009535,chloroplast thylakoid membrane; GO:0016021,integral component of membrane; GO:0009522,photosystem I; GO:0009523,photosystem II; GO:0016168,chlorophyll binding; GO:0046872,metal ion binding; GO:0009765,photosynthesis, light harvesting; GO:0018298,protein-chromophore linkage; GO:0003674,molecular_function; GO:0005488,binding; GO:0043167,ion binding; GO:0043168,anion binding; GO:0046906,t…	Chlorophyll A-B binding protein	--	--	--
	Cluster-27241.76770	0.1	0	0	309.56	323.52	336.52	0.15	0	0	12.6241	9.04e-52	2.06e-50	up	12.5767	4.01e-84	4.35e-82	up	NA	NA	NA	NA	NA	NA	NA	NA	NA	NA	NA	NA	NA	NA	NA
	Cluster-27241.76324	545.94	1042.04	943	1567.68	1755.99	1639.03	681.19	405.47	540.95	0.688045	0.0109593	0.0206763	FALSE	1.49768	1.36e-09	9.65e-09	up	-0.797837	0.0261582	0.0793567	FALSE	NA	NA	NA	NA	NA	NA	NA	NA	NA	NA	NA
light-harvesting complex II chlorophyll a/b binding protein 7	Cluster-27241.65456	1.6	1.23	2.05	0.25	0.47	0.26	0.74	0.7	0.47	-2.56708	8.72e-07	3.03e-06	down	NA	NA	NA	NA	-1.50237	0.00457269	0.0186592	down	998	K14172 light-harvesting complex II chlorophyll a/b binding protein 7 | (RefSeq) chlorophyll a-b binding protein of LHCII type I, chloroplastic isoform X1 (A)	Chlorophyll A-B binding protein, plant [Corchorus olitorius]	CB7_ARATH RecName: Full=Chlorophyll a-b binding protein 7, chloroplastic; AltName: Full=Light-harvesting chlorophyll B-binding protein 7; Short=AtLHCB7 {ECO:0000303|PubMed:24119415}; Short=Lhcb7 {ECO:0000305}; Flags: Precursor;	A0A1R3HME1_9ROSI RecName: Full=Chlorophyll a-b binding protein, chloroplastic {ECO:0000256|RuleBase:RU363080};	--	GO:0009941,chloroplast envelope; GO:0009535,chloroplast thylakoid membrane; GO:0016021,integral component of membrane; GO:0009522,photosystem I; GO:0009523,photosystem II; GO:0010287,plastoglobule; GO:0016168,chlorophyll binding; GO:0031409,pigment binding; GO:0009768,photosynthesis, light harvesting in photosystem I; GO:0018298,protein-chromophore linkage; GO:0009637,response to blue light; GO:0…	Chlorophyll A-B binding protein	--	--	--
