# Supplementary material for: Comparative Transcriptomic and Metabolic Analyses Reveal the Coordinated Mechanisms in Pinus koraiensis under Different Light Stress Conditions
Source: Int J Mol Sci. 2022 Aug 23;23(17):9556. doi: 10.3390/ijms23179556 (PMC9455776; doi:10.3390/ijms23179556)
Supplement: Supplementary file 1 [file ijms-23-09556-s001.zip › Supplementary Tables/Table S15 Statistics of differentially expressed genes involved in porphyrin and chlorophyll metabolism.xlsx]

## Sheet: Table S15
Supplemental Table S15. Statistics of differentially expressed genes involved in porphyrin and chlorophyll metabolism
Family	ID	TCK-1_fpkm	TCK-2_fpkm	TCK-3_fpkm	THS-1_fpkm	THS-2_fpkm	THS-3_fpkm	TLS-1_fpkm	TLS-2_fpkm	TLS-3_fpkm	TCK_vs_THS_log2FoldChange	TCK_vs_THS_pvalue	TCK_vs_THS_padj	TCK_vs_THS_regulated	TLS_vs_THS_log2FoldChange	TLS_vs_THS_pvalue	TLS_vs_THS_padj	TLS_vs_THS_regulated	TCK_vs_TLS_log2FoldChange	TCK_vs_TLS_pvalue	TCK_vs_TLS_padj	TCK_vs_TLS_regulated	length	KEGG	Nr	Swissprot	TrEMBL	KOG	GO	Pfam	TF-Family	TF-Category	TF-Classification
chlorophyllase [EC:3.1.1.14]	Cluster-27241.67536	0.63	0.19	0.51	1.86	2.06	0.81	0.32	1.06	1.11	1.54959	0.000777984	0.00183138	up	0.853747	0.0826707	0.144935	FALSE	0.721106	0.226025	0.403696	FALSE	NA	NA	NA	NA	NA	NA	NA	NA	NA	NA	NA
	Cluster-27241.77074	7.69	7.41	7.88	57.34	58.33	58.54	3.29	2.94	3.11	2.64342	8.84e-270	1.66e-267	up	4.11455	0	0	up	-1.46083	9.97e-15	2.8e-13	down	NA	NA	NA	NA	NA	NA	NA	NA	NA	NA	NA
	Cluster-27241.83118	19.98	19.39	21.75	11.88	8.78	8.31	18.46	14.14	15.87	-1.35565	3.34e-21	3.17e-20	down	-0.848242	1.88e-05	7.72e-05	FALSE	-0.492866	0.00151041	0.0072224	FALSE	NA	NA	NA	NA	NA	NA	NA	NA	NA	NA	NA
	Cluster-27241.83119	6.2	4.82	3.76	1.86	2.51	2.68	3.73	4.72	2.72	-1.35196	4.23e-08	1.68e-07	down	-0.762491	0.0122635	0.028323	FALSE	-0.571492	0.0663578	0.165208	FALSE	NA	NA	NA	NA	NA	NA	NA	NA	NA	NA	NA
	Cluster-27241.83120	16.27	18.83	14.38	8.53	8.34	5.77	13.72	13.06	11.63	-1.39918	1.23e-15	8.71e-15	down	-0.861445	1.93e-05	7.9e-05	FALSE	-0.525011	0.00148617	0.00712183	FALSE	NA	NA	NA	NA	NA	NA	NA	NA	NA	NA	NA
	Cluster-27241.77846	0.84	1.21	0.9	1.33	1.5	1.55	0.52	0.69	0.51	0.305129	0.162409	0.226437	FALSE	1.24595	1.34e-06	6.52e-06	up	-0.937842	0.00564812	0.0223651	FALSE	NA	NA	NA	NA	NA	NA	NA	NA	NA	NA	NA
coproporphyrinogen III oxidase [EC:1.3.3.3]	Cluster-27241.61854	0.62	9.83	10.78	3.88	2.89	6.25	2.84	0.54	0.92	-0.987047	0.343795	0.427853	FALSE	1.46444	0.0216101	0.046317	up	-2.4479	0.00640667	0.0248368	down	917	K00228 coproporphyrinogen III oxidase [EC:1.3.3.3] | (RefSeq) oxygen-dependent coproporphyrinogen-III oxidase, chloroplastic (A)	unknown [Picea sitchensis]	HEM62_ARATH RecName: Full=Coproporphyrinogen-III oxidase 2, chloroplastic; Short=AtCPO-II; Short=Coprogen oxidase; Short=Coproporphyrinogenase; EC=1.3.3.3; Flags: Precursor;	B8LL28_PICSI SubName: Full=Uncharacterized protein {ECO:0000313|EMBL:ABR16358.1};	Coproporphyrinogen III oxidase CPO/HEM13	GO:0009570,chloroplast stroma; GO:0004109,coproporphyrinogen oxidase activity; GO:0015995,chlorophyll biosynthetic process; GO:0006782,protoporphyrinogen IX biosynthetic process; GO:0003674,molecular_function; GO:0003824,catalytic activity; GO:0016491,oxidoreductase activity; GO:0016627,oxidoreductase activity, acting on the CH-CH group of donors; GO:0016634,oxidoreductase activity, acting on the…	Coproporphyrinogen III oxidase	--	--	--
magnesium dechelatase [EC:4.99.1.10]	Cluster-27241.58710	1.34	1.41	1.42	4.3	5.07	4.75	1.64	1.28	1.43	1.49024	3.13e-10	1.52e-09	up	1.59179	1.36e-09	9.62e-09	up	-0.0956335	0.80579	0.897028	FALSE	1209	K22013 magnesium dechelatase [EC:4.99.1.10] | (RefSeq) protein STAY-GREEN, chloroplastic (A)	unknown [Picea sitchensis]	SGRW_PEA RecName: Full=Protein STAY-GREEN, chloroplastic; AltName: Full=Protein STAYGREEN; Flags: Precursor;	A9NNY3_PICSI SubName: Full=Uncharacterized protein {ECO:0000313|EMBL:ABK22344.1};	--	GO:0009507,chloroplast; GO:0010271,regulation of chlorophyll catabolic process; GO:0008152,metabolic process; GO:0006725,cellular aromatic compound metabolic process; GO:0006778,porphyrin-containing compound metabolic process; GO:0006787,porphyrin-containing compound catabolic process; GO:0006807,nitrogen compound metabolic process; GO:0008150,biological_process; GO:0009056,catabolic process; GO:…	Staygreen protein	--	--	--
	Cluster-27241.74317	1.65	0	0.99	2.88	2.9	2.97	0.6	0.47	1.6	1.44989	0.251839	0.329808	FALSE	1.6448	0.000719021	0.00222619	up	-0.173812	0.87553	0.936956	FALSE	NA	NA	NA	NA	NA	NA	NA	NA	NA	NA	NA
magnesium-protoporphyrin O-methyltransferase [EC:2.1.1.11]	Cluster-27241.69218	0	0	0	4.42	5.12	4.97	12.36	12.12	12.16	10.0241	3.02e-17	2.36e-16	up	-1.43885	5.63e-41	2.24e-39	down	11.478	3.69e-22	1.94e-20	up	NA	NA	NA	NA	NA	NA	NA	NA	NA	NA	NA
	Cluster-27241.82721	16.91	11.72	14.55	7.98	7.8	7.42	8.02	9.67	7.69	-1.1816	3.02e-22	3.01e-21	down	-0.232424	0.0611686	0.112639	FALSE	-0.932987	4.03e-09	5.66e-08	FALSE	NA	NA	NA	NA	NA	NA	NA	NA	NA	NA	NA
pheophorbidase [EC:3.1.1.82]	Cluster-27241.87826	3.35	3.72	2.5	6.94	9.55	8.55	2.62	4.67	4.47	1.1044	1.99e-07	7.41e-07	up	1.00532	0.000112021	0.000405256	up	0.115895	0.729368	0.850514	FALSE	NA	NA	NA	NA	NA	NA	NA	NA	NA	NA	NA
	Cluster-27241.76735	23.68	20.87	18.46	1.76	2.14	1.64	10.87	10.97	11.97	-3.77631	2.97e-88	1.26e-86	down	-2.69938	5.82e-33	1.75e-31	down	-1.06648	1.3e-11	2.58e-10	down	NA	NA	NA	NA	NA	NA	NA	NA	NA	NA	NA
	Cluster-27241.59641	20.58	22.53	22.95	25.57	26.04	28.39	54.18	55.61	51.54	0.00338216	0.970172	0.9774	FALSE	-1.11527	1.6e-35	5.32e-34	down	1.12986	2.17e-26	1.49e-24	up	991	K13544 pheophorbidase [EC:3.1.1.82] | (RefSeq) pheophorbidase isoform X1 (A)	unknown [Picea sitchensis]	MES13_ARATH RecName: Full=Putative methylesterase 13, chloroplastic; Short=AtMES13; EC=3.1.1.-; Flags: Precursor;	A9NSC2_PICSI SubName: Full=Uncharacterized protein {ECO:0000313|EMBL:ABK23533.1};	--	GO:0009507,chloroplast; GO:0016787,hydrolase activity; GO:0003674,molecular_function; GO:0003824,catalytic activity; GO:0005622,intracellular; GO:0005575,cellular_component; GO:0005623,cell; GO:0005737,cytoplasm; GO:0043231,intracellular membrane-bounded organelle; GO:0009536,plastid; GO:0043226,organelle; GO:0043227,membrane-bounded organelle; GO:0043229,intracellular organelle; GO:0044424,intra…	alpha/beta hydrolase fold	--	--	--
	Cluster-27241.76739	1.46	1.73	1.38	2.41	3.13	3.69	4.2	3.53	4.19	0.728375	0.0302273	0.0513707	FALSE	-0.475315	0.11057	0.184672	FALSE	1.21633	0.00112012	0.00556637	up	NA	NA	NA	NA	NA	NA	NA	NA	NA	NA	NA
	Cluster-27241.59639	29.06	28.94	30.59	22.93	22.76	21.53	7.67	6.57	5.48	-0.671068	4.27e-15	2.92e-14	FALSE	1.66075	4.45e-20	7.38e-19	up	-2.32227	1.52e-38	1.78e-36	down	879	K13544 pheophorbidase [EC:3.1.1.82] | (RefSeq) pheophorbidase isoform X1 (A)	unknown [Picea sitchensis]	MES13_ARATH RecName: Full=Putative methylesterase 13, chloroplastic; Short=AtMES13; EC=3.1.1.-; Flags: Precursor;	A9NSC2_PICSI SubName: Full=Uncharacterized protein {ECO:0000313|EMBL:ABK23533.1};	--	GO:0009507,chloroplast; GO:0016787,hydrolase activity; GO:0003674,molecular_function; GO:0003824,catalytic activity; GO:0005622,intracellular; GO:0005575,cellular_component; GO:0005623,cell; GO:0005737,cytoplasm; GO:0043231,intracellular membrane-bounded organelle; GO:0009536,plastid; GO:0043226,organelle; GO:0043227,membrane-bounded organelle; GO:0043229,intracellular organelle; GO:0044424,intra…	alpha/beta hydrolase fold	--	--	--
	Cluster-27241.90722	0.7	0.83	0.96	1.54	2.06	1.9	0.48	0.67	0.49	0.878462	0.0141507	0.0260249	FALSE	1.6546	7.13e-05	0.000266838	up	NA	NA	NA	NA	NA	NA	NA	NA	NA	NA	NA	NA	NA	NA	NA
	Cluster-27241.76736	8.59	7.79	9.82	5.39	6.13	5.22	12.34	12.15	10.79	-0.915866	2.44e-09	1.09e-08	FALSE	-1.17608	1.47e-12	1.42e-11	down	0.271527	0.119036	0.256561	FALSE	NA	NA	NA	NA	NA	NA	NA	NA	NA	NA	NA
pheophorbide a oxygenase [EC:1.14.15.17]	Cluster-27241.59932	0.45	0.26	1.19	0.49	0.31	0	0.82	1.42	1.24	NA	NA	NA	NA	-2.16206	0.0114728	0.0267022	down	0.706611	0.250705	0.433499	FALSE	1690	K13071 pheophorbide a oxygenase [EC:1.14.15.17] | (RefSeq) pheophorbide a oxygenase, chloroplastic (A)	unknown [Picea sitchensis]	PTC52_ARATH RecName: Full=Protochlorophyllide-dependent translocon component 52, chloroplastic; AltName: Full=ACD1-like protein; AltName: Full=Protein TIC 55-IV; AltName: Full=Translocon at the inner envelope membrane of chloroplasts 55-IV; Flags: Precursor;	D5AEJ2_PICSI SubName: Full=Uncharacterized protein {ECO:0000313|EMBL:ADE77961.1};	--	GO:0009507,chloroplast; GO:0009941,chloroplast envelope; GO:0009706,chloroplast inner membrane; GO:0016021,integral component of membrane; GO:0009536,plastid; GO:0051537,2 iron, 2 sulfur cluster binding; GO:0010277,chlorophyllide a oxygenase [overall] activity; GO:0046872,metal ion binding; GO:0015031,protein transport; GO:0003674,molecular_function; GO:0005488,binding; GO:0048037,cofactor bindin…	Pheophorbide a oxygenase	--	--	--
protochlorophyllide reductase [EC:1.3.1.33]	Cluster-27241.104119	0	0	0.1	4.06	4.1	4.59	0.35	0.78	0.59	6.92874	1.01e-08	4.27e-08	up	2.81434	3.84e-11	3.21e-10	up	NA	NA	NA	NA	NA	NA	NA	NA	NA	NA	NA	NA	NA	NA	NA
	Cluster-27241.54291	15.95	12.77	12.86	107.15	112.86	113.17	38.22	34.95	37.35	2.70055	1.51e-126	9.81e-125	up	1.49597	3.76e-50	1.94e-48	up	1.23565	1.34e-10	2.34e-09	up	567	K00218 protochlorophyllide reductase [EC:1.3.1.33] | (RefSeq) protochlorophyllide reductase B, chloroplastic (A)	NADPH:protochlorophyllide oxidoreductase porA, partial [Pinus strobus]	PORB_ORYSJ RecName: Full=Protochlorophyllide reductase B, chloroplastic; Short=PCR B; EC=1.3.1.33; AltName: Full=NADPH-protochlorophyllide oxidoreductase B; Short=POR B; Flags: Precursor;	O22599_PINST RecName: Full=NADPH-protochlorophyllide oxidoreductase {ECO:0000256|RuleBase:RU365001}; EC=1.3.1.33 {ECO:0000256|RuleBase:RU365001}; Flags: Fragment;	Dehydrogenases with different specificities (related to short-chain alcohol dehydrogenases)	GO:0009507,chloroplast; GO:0016630,protochlorophyllide reductase activity; GO:0015995,chlorophyll biosynthetic process; GO:0015979,photosynthesis; GO:0003674,molecular_function; GO:0003824,catalytic activity; GO:0016491,oxidoreductase activity; GO:0016627,oxidoreductase activity, acting on the CH-CH group of donors; GO:0016628,oxidoreductase activity, acting on the CH-CH group of donors, NAD or N…	--	--	--	--
	Cluster-27241.59495	26.31	25.61	25.67	155.94	161.35	159.61	48.25	48.71	51.12	2.3385	0	0	up	1.58438	0	0	up	0.768012	2.59e-36	2.77e-34	FALSE	2096	K00218 protochlorophyllide reductase [EC:1.3.1.33] | (RefSeq) protochlorophyllide reductase, chloroplastic-like (A)	unknown [Picea sitchensis]	PORA_CUCSA RecName: Full=Protochlorophyllide reductase, chloroplastic; Short=PCR; EC=1.3.1.33; AltName: Full=NADPH-protochlorophyllide oxidoreductase; Short=POR; Flags: Precursor;	C0PRX9_PICSI RecName: Full=NADPH-protochlorophyllide oxidoreductase {ECO:0000256|RuleBase:RU365001}; EC=1.3.1.33 {ECO:0000256|RuleBase:RU365001};	Dehydrogenases with different specificities (related to short-chain alcohol dehydrogenases)	GO:0009507,chloroplast; GO:0016630,protochlorophyllide reductase activity; GO:0015995,chlorophyll biosynthetic process; GO:0015979,photosynthesis; GO:0003674,molecular_function; GO:0003824,catalytic activity; GO:0016491,oxidoreductase activity; GO:0016627,oxidoreductase activity, acting on the CH-CH group of donors; GO:0016628,oxidoreductase activity, acting on the CH-CH group of donors, NAD or N…	short chain dehydrogenase	--	--	--
	Cluster-27241.59496	23.9	13.99	19.36	199.87	192.18	162.92	54.71	49.01	69.61	3.00654	1.32e-15	9.33e-15	up	1.63416	2.55e-07	1.36e-06	up	NA	NA	NA	NA	236	K00218 protochlorophyllide reductase [EC:1.3.1.33] | (RefSeq) protochlorophyllide reductase, chloroplastic (A)	NADPH:protochlorophyllide oxidoreductase porA, partial [Pinus strobus]	PORC_ARATH RecName: Full=Protochlorophyllide reductase C, chloroplastic; Short=PCR C; EC=1.3.1.33; AltName: Full=NADPH-protochlorophyllide oxidoreductase C; Short=POR C; Flags: Precursor;	O22599_PINST RecName: Full=NADPH-protochlorophyllide oxidoreductase {ECO:0000256|RuleBase:RU365001}; EC=1.3.1.33 {ECO:0000256|RuleBase:RU365001}; Flags: Fragment;	Dehydrogenases with different specificities (related to short-chain alcohol dehydrogenases)	GO:0009507,chloroplast; GO:0009941,chloroplast envelope; GO:0031969,chloroplast membrane; GO:0009534,chloroplast thylakoid; GO:0009535,chloroplast thylakoid membrane; GO:0003959,NADPH dehydrogenase activity; GO:0016630,protochlorophyllide reductase activity; GO:0015995,chlorophyll biosynthetic process; GO:0015979,photosynthesis; GO:0003674,molecular_function; GO:0003824,catalytic activity; GO:001…	--	--	--	--
	Cluster-27241.60230	2.76	2.07	2.34	1.36	1.92	1.49	3.01	2.78	3.94	-0.874796	0.000103695	0.000279566	FALSE	-1.1252	8.67e-06	3.76e-05	down	0.264814	0.288268	0.476415	FALSE	1967	K00218 protochlorophyllide reductase [EC:1.3.1.33] | (RefSeq) protochlorophyllide reductase (A)	NADPH-protochlorophyllide-oxidoreductase [Pinus mugo]	PORA_CUCSA RecName: Full=Protochlorophyllide reductase, chloroplastic; Short=PCR; EC=1.3.1.33; AltName: Full=NADPH-protochlorophyllide oxidoreductase; Short=POR; Flags: Precursor;	Q41202_PINMU RecName: Full=NADPH-protochlorophyllide oxidoreductase {ECO:0000256|RuleBase:RU365001}; EC=1.3.1.33 {ECO:0000256|RuleBase:RU365001};	Dehydrogenases with different specificities (related to short-chain alcohol dehydrogenases)	GO:0009507,chloroplast; GO:0016630,protochlorophyllide reductase activity; GO:0015995,chlorophyll biosynthetic process; GO:0015979,photosynthesis; GO:0003674,molecular_function; GO:0003824,catalytic activity; GO:0016491,oxidoreductase activity; GO:0016627,oxidoreductase activity, acting on the CH-CH group of donors; GO:0016628,oxidoreductase activity, acting on the CH-CH group of donors, NAD or N…	short chain dehydrogenase	--	--	--
red chlorophyll catabolite reductase [EC:1.3.7.12]	Cluster-27241.78282	1.89	1.54	2.39	4.79	4.92	4.2	2.04	2.16	1.76	0.981733	1.56e-07	5.85e-07	FALSE	1.11635	2.4e-09	1.65e-08	up	-0.12469	0.656061	0.801555	FALSE	NA	NA	NA	NA	NA	NA	NA	NA	NA	NA	NA
