# Supplementary material for: Comparative Transcriptomic and Metabolic Analyses Reveal the Coordinated Mechanisms in Pinus koraiensis under Different Light Stress Conditions
Source: Int J Mol Sci. 2022 Aug 23;23(17):9556. doi: 10.3390/ijms23179556 (PMC9455776; doi:10.3390/ijms23179556)
Supplement: Supplementary file 1 [file ijms-23-09556-s001.zip › Supplementary Tables/Table S16 Statistics of differentially expressed genes involved in carotenoid biosynthesis.xlsx]

## Sheet: Table S16
Supplemental Table S16. Statistics of differentially expressed genes involved in carotenoid biosynthesis
Family	ID	TCK-1_fpkm	TCK-2_fpkm	TCK-3_fpkm	THS-1_fpkm	THS-2_fpkm	THS-3_fpkm	TLS-1_fpkm	TLS-2_fpkm	TLS-3_fpkm	TCK_vs_THS_log2FoldChange	TCK_vs_THS_pvalue	TCK_vs_THS_padj	TCK_vs_THS_regulated	TLS_vs_THS_log2FoldChange	TLS_vs_THS_pvalue	TLS_vs_THS_padj	TLS_vs_THS_regulated	TCK_vs_TLS_log2FoldChange	TCK_vs_TLS_pvalue	TCK_vs_TLS_padj	TCK_vs_TLS_regulated	length	KEGG	Nr	Swissprot	TrEMBL	KOG	GO	Pfam	TF-Family	TF-Category	TF-Classification
15-cis-phytoene synthase [EC:2.5.1.32]	Cluster-27241.73426	0.5	0.24	0.45	0.01	0.01	0.02	0.38	0.57	0.54	-8.19852	1.63e-10	8.12e-10	down	-8.33909	4.31e-11	3.59e-10	down	0.151704	0.727577	0.849334	FALSE	NA	NA	NA	NA	NA	NA	NA	NA	NA	NA	NA
beta-carotene 3-hydroxylase [EC:1.14.15.24]	Cluster-27241.69829	0.01	0.02	0.03	0.32	0.59	0.33	0.02	0.01	0.01	7.267	1.45e-08	6.07e-08	up	8.00362	9.48e-10	6.83e-09	up	NA	NA	NA	NA	NA	NA	NA	NA	NA	NA	NA	NA	NA	NA	NA
beta-carotene 3-hydroxylase [EC:1.14.15.24]	Cluster-27241.69847	0.26	0.17	0.31	0.19	0.2	0.28	0.02	0.04	0	-0.426268	0.295066	0.376744	FALSE	NA	NA	NA	NA	-3.70539	3.52e-05	0.000249613	down	NA	NA	NA	NA	NA	NA	NA	NA	NA	NA	NA
beta-ring hydroxylase [EC:1.14.-.-]	Cluster-27241.66729	16.12	16.02	16.58	2.98	2.96	4.06	16.34	18.19	17.91	-2.57688	2.07e-127	1.36e-125	down	-2.50061	2.1e-88	2.46e-86	down	-0.059057	0.398719	0.59172	FALSE	3204	K15747 beta-ring hydroxylase [EC:1.14.-.-] | (RefSeq) protein LUTEIN DEFICIENT 5, chloroplastic-like (A)	CYP97A57 [Taxus wallichiana var. chinensis]	LUT5_ARATH RecName: Full=Protein LUTEIN DEFICIENT 5, chloroplastic; EC=1.14.-.-; AltName: Full=Cytochrome P450 97A3; Flags: Precursor;	A0A0G7ZNU1_PICGL SubName: Full=Cytochrome P450 CYP97A46 {ECO:0000313|EMBL:JAI17636.1};	Cytochrome P450 CYP4/CYP19/CYP26 subfamilies	GO:0009507,chloroplast; GO:0009941,chloroplast envelope; GO:0010291,carotene beta-ring hydroxylase activity; GO:0020037,heme binding; GO:0005506,iron ion binding; GO:0016705,oxidoreductase activity, acting on paired donors, with incorporation or reduction of molecular oxygen; GO:0016117,carotenoid biosynthetic process; GO:0016123,xanthophyll biosynthetic process; GO:0003674,molecular_function; GO…	Cytochrome P450	--	--	--
carotenoid epsilon hydroxylase [EC:1.14.14.158]	Cluster-27241.60681	28.19	28.52	28.18	16.28	16.92	16.91	28.22	30.86	31.58	-1.03915	3.4e-107	1.83e-105	down	-0.956124	2.23e-61	1.53e-59	FALSE	-0.070279	0.245712	0.427572	FALSE	2574	K09837 carotenoid epsilon hydroxylase [EC:1.14.14.158] | (RefSeq) carotene epsilon-monooxygenase, chloroplastic (A)	hypothetical protein AQUCO_00901071v1 [Aquilegia coerulea]	LUT1_ARATH RecName: Full=Carotene epsilon-monooxygenase, chloroplastic; EC=1.14.99.45; AltName: Full=Cytochrome P450 97C1; AltName: Full=Protein LUTEIN DEFICIENT 1; Flags: Precursor;	A0A0G7ZNS0_PICGL SubName: Full=Cytochrome P450 CYP97C8 {ECO:0000313|EMBL:JAI17675.1};	Cytochrome P450 CYP4/CYP19/CYP26 subfamilies	GO:0009507,chloroplast; GO:0009941,chloroplast envelope; GO:0020037,heme binding; GO:0005506,iron ion binding; GO:0009974,zeinoxanthin epsilon hydroxylase activity; GO:0016117,carotenoid biosynthetic process; GO:0003674,molecular_function; GO:0005488,binding; GO:0046906,tetrapyrrole binding; GO:0048037,cofactor binding; GO:0097159,organic cyclic compound binding; GO:1901363,heterocyclic compound …	Cytochrome P450	--	--	--
violaxanthin de-epoxidase [EC:1.23.5.1]	Cluster-27241.67946	35.29	35.4	34.25	15.45	16.47	15.87	34.98	36.96	35.54	-1.41293	6.73e-206	8.87e-204	down	-1.27129	1.07e-95	1.4e-93	down	-0.129342	0.0183311	0.0593814	FALSE	NA	NA	NA	NA	NA	NA	NA	NA	NA	NA	NA
zeaxanthin epoxidase [EC:1.14.15.21]	Cluster-27241.99846	0.26	0.22	0.23	0.71	0.52	0.52	0.24	0.66	0.51	1.02622	0.0115898	0.0217327	up	0.241494	0.604418	0.705597	FALSE	0.810907	0.170498	0.332832	FALSE	NA	NA	NA	NA	NA	NA	NA	NA	NA	NA	NA
zeaxanthin epoxidase [EC:1.14.15.21]	Cluster-27241.76753	2.28	2.61	2.71	6.44	6.8	6.76	3.58	2.99	3.2	1.13546	9.76e-15	6.53e-14	up	0.925255	1.67e-08	1.04e-07	FALSE	0.212725	0.365835	0.558891	FALSE	NA	NA	NA	NA	NA	NA	NA	NA	NA	NA	NA
zeaxanthin epoxidase [EC:1.14.15.21]	Cluster-27241.79542	7.4	5.55	6.75	15.64	15.25	19.49	15.75	18.87	19.6	1.06334	8.93e-16	6.38e-15	up	-0.208365	0.0864574	0.150581	FALSE	1.28756	1.39e-19	6.13e-18	up	NA	NA	NA	NA	NA	NA	NA	NA	NA	NA	NA
zeaxanthin epoxidase [EC:1.14.15.21]	Cluster-27241.79543	0.62	0	1.22	7.93	8.07	10.07	4.62	5.73	7.66	3.55208	0.00944807	0.0181026	up	0.435822	0.0239935	0.0506805	FALSE	3.13164	0.0232269	0.0720269	FALSE	NA	NA	NA	NA	NA	NA	NA	NA	NA	NA	NA
zeaxanthin epoxidase [EC:1.14.15.21]	Cluster-27241.48337	27.23	25.56	24.49	10.88	12.51	12.3	26.36	27.35	25.73	-1.39514	4.41e-77	1.55e-75	down	-1.25575	2.24e-40	8.72e-39	down	-0.125741	0.129615	0.272934	FALSE	1679	K09838 zeaxanthin epoxidase [EC:1.14.15.21] | (RefSeq) zeaxanthin epoxidase, chloroplastic (A)	uncharacterized protein LOC18429200 [Amborella trichopoda]	MO2_ARATH RecName: Full=Monooxygenase 2 {ECO:0000303|PubMed:10216258}; Short=AtMO2 {ECO:0000303|PubMed:10216258}; EC=1.14.13.-;	W1NZM1_AMBTC SubName: Full=Uncharacterized protein {ECO:0000313|EMBL:ERN01123.1};	Kynurenine 3-monooxygenase and related flavoprotein monooxygenases	GO:0071949,FAD binding; GO:0004497,monooxygenase activity; GO:0002239,response to oomycetes; GO:0044550,secondary metabolite biosynthetic process; GO:0000166,nucleotide binding; GO:0003674,molecular_function; GO:0005488,binding; GO:0036094,small molecule binding; GO:0043167,ion binding; GO:0043168,anion binding; GO:0048037,cofactor binding; GO:0050660,flavin adenine dinucleotide binding; GO:00506…	FAD binding domain	--	--	--
zeaxanthin epoxidase [EC:1.14.15.21]	Cluster-27241.58198	5.29	6.63	4.97	1.44	1.25	0.5	0.01	0.01	0.02	-2.6779	1.14e-16	8.62e-16	down	7.79192	1.12e-08	7.07e-08	up	-10.4642	5.31e-18	2.05e-16	down	1583	K09838 zeaxanthin epoxidase [EC:1.14.15.21] | (RefSeq) zeaxanthin epoxidase, chloroplastic-like isoform X1 (A)	unknown [Picea sitchensis]	MO2_ARATH RecName: Full=Monooxygenase 2 {ECO:0000303|PubMed:10216258}; Short=AtMO2 {ECO:0000303|PubMed:10216258}; EC=1.14.13.-;	B8LKW3_PICSI SubName: Full=Uncharacterized protein {ECO:0000313|EMBL:ABR16293.1};	Kynurenine 3-monooxygenase and related flavoprotein monooxygenases	GO:0071949,FAD binding; GO:0004497,monooxygenase activity; GO:0002239,response to oomycetes; GO:0044550,secondary metabolite biosynthetic process; GO:0000166,nucleotide binding; GO:0003674,molecular_function; GO:0005488,binding; GO:0036094,small molecule binding; GO:0043167,ion binding; GO:0043168,anion binding; GO:0048037,cofactor binding; GO:0050660,flavin adenine dinucleotide binding; GO:00506…	FAD binding domain	--	--	--
zeaxanthin epoxidase [EC:1.14.15.21]	Cluster-27241.58907	63.09	62.39	64.65	28.7	31.25	30.2	59.46	60.89	62.54	-1.35341	7.81e-184	8.77e-182	down	-1.12131	1.18e-82	1.24e-80	down	-0.219656	4.05e-05	0.000283521	FALSE	1791	K09838 zeaxanthin epoxidase [EC:1.14.15.21] | (RefSeq) zeaxanthin epoxidase, chloroplastic-like (A)	unknown [Picea sitchensis]	MO2_ARATH RecName: Full=Monooxygenase 2 {ECO:0000303|PubMed:10216258}; Short=AtMO2 {ECO:0000303|PubMed:10216258}; EC=1.14.13.-;	B8LKW3_PICSI SubName: Full=Uncharacterized protein {ECO:0000313|EMBL:ABR16293.1};	Kynurenine 3-monooxygenase and related flavoprotein monooxygenases	GO:0071949,FAD binding; GO:0004497,monooxygenase activity; GO:0002239,response to oomycetes; GO:0044550,secondary metabolite biosynthetic process; GO:0000166,nucleotide binding; GO:0003674,molecular_function; GO:0005488,binding; GO:0036094,small molecule binding; GO:0043167,ion binding; GO:0043168,anion binding; GO:0048037,cofactor binding; GO:0050660,flavin adenine dinucleotide binding; GO:00506…	FAD binding domain	--	--	--
zeaxanthin epoxidase [EC:1.14.15.21]	Cluster-27241.79536	20.06	17.3	16.93	8.44	8.76	7.86	53.18	55.47	53.44	-1.3972	1.38e-42	2.58e-41	down	-2.79019	2.1e-226	9.17e-224	down	1.40787	8.56e-55	1.66e-52	up	NA	NA	NA	NA	NA	NA	NA	NA	NA	NA	NA
zeaxanthin epoxidase [EC:1.14.15.21]	Cluster-27241.79533	0.33	0.21	0	0.65	1.07	0.9	0.85	1.35	1.43	NA	NA	NA	NA	-0.552053	0.212686	0.31579	FALSE	2.4098	0.00354641	0.0150978	up	NA	NA	NA	NA	NA	NA	NA	NA	NA	NA	NA
zeaxanthin epoxidase [EC:1.14.15.21]	Cluster-27241.79534	7.11	7.78	8.77	5.55	6.38	5.51	0	0	0.36	-0.705847	6.37e-07	2.24e-06	FALSE	5.58318	0.00245077	0.00674847	up	-6.28213	0.000685371	0.00361119	down	NA	NA	NA	NA	NA	NA	NA	NA	NA	NA	NA
zeaxanthin epoxidase [EC:1.14.15.21]	Cluster-27241.72210	1.27	0.24	0.7	0.91	0.83	0.48	1.34	1.64	1.77	-0.277088	0.603222	0.679208	FALSE	-1.18762	7.41e-05	0.000276217	down	0.930692	0.070379	0.172678	FALSE	NA	NA	NA	NA	NA	NA	NA	NA	NA	NA	NA
