# Supplementary material for: Comparative Transcriptomic and Metabolic Analyses Reveal the Coordinated Mechanisms in Pinus koraiensis under Different Light Stress Conditions
Source: Int J Mol Sci. 2022 Aug 23;23(17):9556. doi: 10.3390/ijms23179556 (PMC9455776; doi:10.3390/ijms23179556)
Supplement: Supplementary file 1 [file ijms-23-09556-s001.zip › Supplementary Tables/Table S17 Statistics of differentially expressed genes involved in flavonoid biosynthesis.xlsx]

## Sheet: Table S17
Supplemental Table S17. Statistics of differentially expressed genes involved inflavonoid biosynthesis
Family	ID	TCK-1_fpkm	TCK-2_fpkm	TCK-3_fpkm	THS-1_fpkm	THS-2_fpkm	THS-3_fpkm	TLS-1_fpkm	TLS-2_fpkm	TLS-3_fpkm	TCK_vs_THS_log2FoldChange	TCK_vs_THS_pvalue	TCK_vs_THS_padj	TCK_vs_THS_regulated	TLS_vs_THS_log2FoldChange	TLS_vs_THS_pvalue	TLS_vs_THS_padj	TLS_vs_THS_regulated	TCK_vs_TLS_log2FoldChange	TCK_vs_TLS_pvalue	TCK_vs_TLS_padj	TCK_vs_TLS_regulated	length	KEGG	Nr	Swissprot	TrEMBL	KOG	GO	Pfam	TF-Family	TF-Category	TF-Classification
anthocyanidin synthase [EC:1.14.20.4]	Cluster-27241.75907	0.1	0.36	0	0.91	1.36	0.98	0	0.1	0.05	2.58756	0.000162661	0.00042728	up	4.313	2.23e-08	1.36e-07	up	NA	NA	NA	NA	NA	NA	NA	NA	NA	NA	NA	NA	NA	NA	NA
	Cluster-27241.57665	187.26	162.28	166.21	64.22	63.29	77.11	120.27	129.23	116.09	-1.55445	1.61e-10	8.03e-10	down	-0.871218	0.000746854	0.00230388	FALSE	-0.664594	0.0115762	0.0407413	FALSE	250	K05277 anthocyanidin synthase [EC:1.14.20.4] | (RefSeq) leucoanthocyanidin dioxygenase (A)	unknown [Picea sitchensis]	LDOX_PERFR RecName: Full=Leucoanthocyanidin dioxygenase; Short=LDOX; Short=Leucocyanidin oxygenase; EC=1.14.11.19 {ECO:0000269|PubMed:10074715}; AltName: Full=Leucoanthocyanidin hydroxylase;	A9NVW2_PICSI SubName: Full=Uncharacterized protein {ECO:0000313|EMBL:ABK24773.1};	Iron/ascorbate family oxidoreductases	GO:0031418,L-ascorbic acid binding; GO:0050589,leucocyanidin oxygenase activity; GO:0046872,metal ion binding; GO:0009718,anthocyanin-containing compound biosynthetic process; GO:0003674,molecular_function; GO:0030246,carbohydrate binding; GO:0005488,binding; GO:0019842,vitamin binding; GO:0031406,carboxylic acid binding; GO:0036094,small molecule binding; GO:0043167,ion binding; GO:0043168,anion…	--	--	--	--
	Cluster-27241.58773	169.35	159.19	162.45	42.3	43.36	43.6	108.97	114.4	113.86	-2.20526	0	0	down	-1.48281	4.08e-140	8.74e-138	down	-0.707525	3.37e-45	4.83e-43	FALSE	936	K05277 anthocyanidin synthase [EC:1.14.20.4] | (RefSeq) leucoanthocyanidin dioxygenase (A)	GA2ox10 [Pinus tabuliformis]	LDOX_MALDO RecName: Full=Leucoanthocyanidin dioxygenase; Short=LDOX; Short=Leucocyanidin oxygenase; EC=1.14.11.19 {ECO:0000250|UniProtKB:Q96323}; AltName: Full=Anthocyanidin synthase; AltName: Full=Leucoanthocyanidin hydroxylase;	X5CY97_PINTB SubName: Full=GA2ox10 {ECO:0000313|EMBL:AHW42460.1};	Iron/ascorbate family oxidoreductases	GO:0031418,L-ascorbic acid binding; GO:0050589,leucocyanidin oxygenase activity; GO:0046872,metal ion binding; GO:0009718,anthocyanin-containing compound biosynthetic process; GO:0003674,molecular_function; GO:0030246,carbohydrate binding; GO:0005488,binding; GO:0019842,vitamin binding; GO:0031406,carboxylic acid binding; GO:0036094,small molecule binding; GO:0043167,ion binding; GO:0043168,anion…	2OG-Fe(II) oxygenase superfamily	--	--	--
	Cluster-27241.59850	559.18	483.42	607.79	189.91	182	191.68	614.41	657.78	581.6	-1.79452	1.04e-124	6.66e-123	down	-1.78964	5.99e-129	1.18e-126	down	0.0103519	0.89582	0.947445	FALSE	340	K05277 anthocyanidin synthase [EC:1.14.20.4] | (RefSeq) leucoanthocyanidin dioxygenase (A)	GA2ox10 [Pinus tabuliformis]	LDOX_PETHY RecName: Full=Leucoanthocyanidin dioxygenase; Short=LDOX; Short=Leucocyanidin oxygenase; EC=1.14.11.19 {ECO:0000250|UniProtKB:Q96323}; AltName: Full=Leucoanthocyanidin hydroxylase;	X5CY97_PINTB SubName: Full=GA2ox10 {ECO:0000313|EMBL:AHW42460.1};	Iron/ascorbate family oxidoreductases	GO:0031418,L-ascorbic acid binding; GO:0050589,leucocyanidin oxygenase activity; GO:0046872,metal ion binding; GO:0009718,anthocyanin-containing compound biosynthetic process; GO:0003674,molecular_function; GO:0030246,carbohydrate binding; GO:0005488,binding; GO:0019842,vitamin binding; GO:0031406,carboxylic acid binding; GO:0036094,small molecule binding; GO:0043167,ion binding; GO:0043168,anion…	--	--	--	--
	Cluster-27241.64624	89.02	93.6	97.14	28.34	33.01	29.14	105.39	115.46	103.84	-1.90646	5.73e-180	6.18e-178	down	-1.94386	3.3e-142	7.29e-140	down	0.0503817	0.449422	0.638269	FALSE	2047	K05277 anthocyanidin synthase [EC:1.14.20.4] | (RefSeq) leucoanthocyanidin dioxygenase (A)	GA2ox10 [Pinus tabuliformis]	LDOX_PETHY RecName: Full=Leucoanthocyanidin dioxygenase; Short=LDOX; Short=Leucocyanidin oxygenase; EC=1.14.11.19 {ECO:0000250|UniProtKB:Q96323}; AltName: Full=Leucoanthocyanidin hydroxylase;	X5CY97_PINTB SubName: Full=GA2ox10 {ECO:0000313|EMBL:AHW42460.1};	Iron/ascorbate family oxidoreductases	GO:0031418,L-ascorbic acid binding; GO:0050589,leucocyanidin oxygenase activity; GO:0046872,metal ion binding; GO:0009718,anthocyanin-containing compound biosynthetic process; GO:0003674,molecular_function; GO:0030246,carbohydrate binding; GO:0005488,binding; GO:0019842,vitamin binding; GO:0031406,carboxylic acid binding; GO:0036094,small molecule binding; GO:0043167,ion binding; GO:0043168,anion…	2OG-Fe(II) oxygenase superfamily	--	--	--
	Cluster-27241.75715	69	68.42	51.07	6.76	8.97	7.01	8.81	7.67	24.05	-3.32786	2.08e-71	6.61e-70	down	-0.92314	0.0792516	0.139854	FALSE	-2.3899	5.95e-06	4.93e-05	down	NA	NA	NA	NA	NA	NA	NA	NA	NA	NA	NA
	Cluster-27241.76052	397.56	373.88	407.93	87.73	82.62	90.5	243.84	231.58	202.29	-2.41239	4.72e-92	2.13e-90	down	-1.43699	5.84e-21	1.02e-19	down	-0.956583	2.76e-13	6.63e-12	FALSE	NA	NA	NA	NA	NA	NA	NA	NA	NA	NA	NA
	Cluster-27241.51456	11.81	12.34	10.97	5.74	6.42	6.82	22.9	20.98	19.12	NA	NA	NA	NA	-1.78496	1.22e-05	5.18e-05	down	0.67269	0.103769	0.23138	FALSE	322	K05277 anthocyanidin synthase [EC:1.14.20.4] | (RefSeq) leucoanthocyanidin dioxygenase (A)	unknown [Picea sitchensis]	LDOX_PERFR RecName: Full=Leucoanthocyanidin dioxygenase; Short=LDOX; Short=Leucocyanidin oxygenase; EC=1.14.11.19 {ECO:0000269|PubMed:10074715}; AltName: Full=Leucoanthocyanidin hydroxylase;	A9NVW2_PICSI SubName: Full=Uncharacterized protein {ECO:0000313|EMBL:ABK24773.1};	Iron/ascorbate family oxidoreductases	GO:0031418,L-ascorbic acid binding; GO:0050589,leucocyanidin oxygenase activity; GO:0046872,metal ion binding; GO:0009718,anthocyanin-containing compound biosynthetic process; GO:0003674,molecular_function; GO:0030246,carbohydrate binding; GO:0005488,binding; GO:0019842,vitamin binding; GO:0031406,carboxylic acid binding; GO:0036094,small molecule binding; GO:0043167,ion binding; GO:0043168,anion…	non-haem dioxygenase in morphine synthesis N-terminal	--	--	--
bifunctional dihydroflavonol 4-reductase/flavanone 4-reductase [EC:1.1.1.219 1.1.1.234]	Cluster-21450.0	0.19	0.42	0	1.54	1.62	2.23	0.48	0.42	0.35	2.89405	1.32e-06	4.5e-06	up	1.97966	2.94e-06	1.37e-05	up	NA	NA	NA	NA	1340	K13082 bifunctional dihydroflavonol 4-reductase/flavanone 4-reductase [EC:1.1.1.219 1.1.1.234] | (RefSeq) dihydroflavonol 4-reductase-like isoform X1 (A)	unknown [Picea sitchensis]	ANR_GINBI RecName: Full=Putative anthocyanidin reductase {ECO:0000303|PubMed:16399014}; Short=GbANR {ECO:0000303|PubMed:16399014}; EC=1.3.1.- {ECO:0000250|UniProtKB:Q5FB34};	B8LRT5_PICSI SubName: Full=Uncharacterized protein {ECO:0000313|EMBL:ABR18365.1};	Flavonol reductase/cinnamoyl-CoA reductase	GO:0050662,coenzyme binding; GO:0016491,oxidoreductase activity; GO:0009813,flavonoid biosynthetic process; GO:0003674,molecular_function; GO:0005488,binding; GO:0048037,cofactor binding; GO:0003824,catalytic activity; GO:0008152,metabolic process; GO:0008150,biological_process; GO:0009058,biosynthetic process; GO:0009812,flavonoid metabolic process; GO:0071704,organic substance metabolic process…	NAD dependent epimerase/dehydratase family	--	--	--
	Cluster-27241.57438	98.32	99.64	99.87	263.78	266.31	265.19	146.08	167.91	140.82	1.14716	2.49e-128	1.66e-126	up	0.712829	4.76e-24	9.96e-23	FALSE	0.446961	6.1e-07	6.05e-06	FALSE	584	K13082 bifunctional dihydroflavonol 4-reductase/flavanone 4-reductase [EC:1.1.1.219 1.1.1.234] | (RefSeq) dihydroflavonol 4-reductase (A)	unknown [Picea sitchensis]	ANR_GINBI RecName: Full=Putative anthocyanidin reductase {ECO:0000303|PubMed:16399014}; Short=GbANR {ECO:0000303|PubMed:16399014}; EC=1.3.1.- {ECO:0000250|UniProtKB:Q5FB34};	A9P186_PICSI SubName: Full=Uncharacterized protein {ECO:0000313|EMBL:ABK26647.1};	Flavonol reductase/cinnamoyl-CoA reductase	GO:0050662,coenzyme binding; GO:0016491,oxidoreductase activity; GO:0009813,flavonoid biosynthetic process; GO:0003674,molecular_function; GO:0005488,binding; GO:0048037,cofactor binding; GO:0003824,catalytic activity; GO:0008152,metabolic process; GO:0008150,biological_process; GO:0009058,biosynthetic process; GO:0009812,flavonoid metabolic process; GO:0071704,organic substance metabolic process…	3-beta hydroxysteroid dehydrogenase/isomerase family	--	--	--
	Cluster-27241.57840	6.37	2.7	7.08	25.78	30.12	29.4	1.73	6.62	4.85	2.11226	4.42e-17	3.42e-16	up	2.612	2.8e-13	2.86e-12	up	-0.474855	0.367385	0.560462	FALSE	1024	K13082 bifunctional dihydroflavonol 4-reductase/flavanone 4-reductase [EC:1.1.1.219 1.1.1.234] | (RefSeq) dihydroflavonol 4-reductase (A)	unknown [Picea sitchensis]	ANR_GINBI RecName: Full=Putative anthocyanidin reductase {ECO:0000303|PubMed:16399014}; Short=GbANR {ECO:0000303|PubMed:16399014}; EC=1.3.1.- {ECO:0000250|UniProtKB:Q5FB34};	A9P186_PICSI SubName: Full=Uncharacterized protein {ECO:0000313|EMBL:ABK26647.1};	Flavonol reductase/cinnamoyl-CoA reductase	GO:0050662,coenzyme binding; GO:0016491,oxidoreductase activity; GO:0009813,flavonoid biosynthetic process; GO:0003674,molecular_function; GO:0005488,binding; GO:0048037,cofactor binding; GO:0003824,catalytic activity; GO:0008152,metabolic process; GO:0008150,biological_process; GO:0009058,biosynthetic process; GO:0009812,flavonoid metabolic process; GO:0071704,organic substance metabolic process…	NAD dependent epimerase/dehydratase family	--	--	--
	Cluster-27241.70345	2.64	1.98	1.4	5.96	7.05	9.35	4.59	6.82	6.79	1.57679	5.63e-07	1.99e-06	up	0.203646	0.45407	0.569819	FALSE	1.39928	0.000248194	0.00146288	up	NA	NA	NA	NA	NA	NA	NA	NA	NA	NA	NA
	Cluster-27241.78806	0	0	0	0.5	0.34	0	32.86	32.93	31.05	NA	NA	NA	NA	-6.87609	9.34e-28	2.26e-26	down	9.47871	3.88e-15	1.14e-13	up	NA	NA	NA	NA	NA	NA	NA	NA	NA	NA	NA
	Cluster-27241.56852	2.95	3.5	3.38	3.2	3.32	4.04	1.49	2.07	1.76	-0.16863	0.521796	0.604964	FALSE	0.897034	0.0079707	0.0193443	FALSE	-1.05563	0.00529212	0.0211785	down	821	K13082 bifunctional dihydroflavonol 4-reductase/flavanone 4-reductase [EC:1.1.1.219 1.1.1.234] | (RefSeq) bifunctional dihydroflavonol 4-reductase/flavanone 4-reductase (A)	unknown [Picea sitchensis]	ANR_GINBI RecName: Full=Putative anthocyanidin reductase {ECO:0000303|PubMed:16399014}; Short=GbANR {ECO:0000303|PubMed:16399014}; EC=1.3.1.- {ECO:0000250|UniProtKB:Q5FB34};	A9P186_PICSI SubName: Full=Uncharacterized protein {ECO:0000313|EMBL:ABK26647.1};	Flavonol reductase/cinnamoyl-CoA reductase	GO:0050662,coenzyme binding; GO:0016491,oxidoreductase activity; GO:0009813,flavonoid biosynthetic process; GO:0003674,molecular_function; GO:0005488,binding; GO:0048037,cofactor binding; GO:0003824,catalytic activity; GO:0008152,metabolic process; GO:0008150,biological_process; GO:0009058,biosynthetic process; GO:0009812,flavonoid metabolic process; GO:0071704,organic substance metabolic process…	NAD dependent epimerase/dehydratase family	--	--	--
	Cluster-27241.44551	75.88	86.81	88.43	173.7	181.1	179.01	77.33	86.6	72.24	0.864061	4.09e-12	2.3e-11	FALSE	1.11818	4.82e-16	6.03e-15	up	-0.243681	0.211294	0.385749	FALSE	311	K13082 bifunctional dihydroflavonol 4-reductase/flavanone 4-reductase [EC:1.1.1.219 1.1.1.234] | (RefSeq) dihydroflavonol 4-reductase (A)	unknown [Picea sitchensis]	DFRA_PETHY RecName: Full=Dihydroflavonol 4-reductase; Short=DFR; EC=1.1.1.219 {ECO:0000250|UniProtKB:Q9XES5}; AltName: Full=Dihydrokaempferol 4-reductase; AltName: Full=Flavanone 4-reductase; Short=FNR; EC=1.1.1.234 {ECO:0000250|UniProtKB:Q9XES5};	B8LRT5_PICSI SubName: Full=Uncharacterized protein {ECO:0000313|EMBL:ABR18365.1};	Flavonol reductase/cinnamoyl-CoA reductase	GO:0050662,coenzyme binding; GO:0045552,dihydrokaempferol 4-reductase activity; GO:0047890,flavanone 4-reductase activity; GO:0009718,anthocyanin-containing compound biosynthetic process; GO:0003674,molecular_function; GO:0005488,binding; GO:0048037,cofactor binding; GO:0003824,catalytic activity; GO:0016491,oxidoreductase activity; GO:0016614,oxidoreductase activity, acting on CH-OH group of don…	--	--	--	--
	Cluster-27241.57107	6.62	6.42	4.47	9.83	11.66	14.2	4.53	5.15	4.52	0.737237	0.000277549	0.000703399	FALSE	1.22641	2e-09	1.39e-08	up	-0.47207	0.0641636	0.161077	FALSE	1012	K13082 bifunctional dihydroflavonol 4-reductase/flavanone 4-reductase [EC:1.1.1.219 1.1.1.234] | (RefSeq) dihydroflavonol 4-reductase (A)	unknown [Picea sitchensis]	ANR_GINBI RecName: Full=Putative anthocyanidin reductase {ECO:0000303|PubMed:16399014}; Short=GbANR {ECO:0000303|PubMed:16399014}; EC=1.3.1.- {ECO:0000250|UniProtKB:Q5FB34};	A9P186_PICSI SubName: Full=Uncharacterized protein {ECO:0000313|EMBL:ABK26647.1};	Flavonol reductase/cinnamoyl-CoA reductase	GO:0050662,coenzyme binding; GO:0016491,oxidoreductase activity; GO:0009813,flavonoid biosynthetic process; GO:0003674,molecular_function; GO:0005488,binding; GO:0048037,cofactor binding; GO:0003824,catalytic activity; GO:0008152,metabolic process; GO:0008150,biological_process; GO:0009058,biosynthetic process; GO:0009812,flavonoid metabolic process; GO:0071704,organic substance metabolic process…	NAD dependent epimerase/dehydratase family	--	--	--
	Cluster-27241.57437	1.02	1.61	1.04	2.33	2.41	3.47	0.67	1.05	1.31	0.895065	0.0064571	0.0128169	FALSE	1.33978	0.000405869	0.00131943	up	-0.436766	0.375393	0.56873	FALSE	1215	K13082 bifunctional dihydroflavonol 4-reductase/flavanone 4-reductase [EC:1.1.1.219 1.1.1.234] | (RefSeq) dihydroflavonol 4-reductase (A)	unknown [Picea sitchensis]	ANR_GINBI RecName: Full=Putative anthocyanidin reductase {ECO:0000303|PubMed:16399014}; Short=GbANR {ECO:0000303|PubMed:16399014}; EC=1.3.1.- {ECO:0000250|UniProtKB:Q5FB34};	A9P186_PICSI SubName: Full=Uncharacterized protein {ECO:0000313|EMBL:ABK26647.1};	Flavonol reductase/cinnamoyl-CoA reductase	GO:0050662,coenzyme binding; GO:0016491,oxidoreductase activity; GO:0009813,flavonoid biosynthetic process; GO:0003674,molecular_function; GO:0005488,binding; GO:0048037,cofactor binding; GO:0003824,catalytic activity; GO:0008152,metabolic process; GO:0008150,biological_process; GO:0009058,biosynthetic process; GO:0009812,flavonoid metabolic process; GO:0071704,organic substance metabolic process…	NAD dependent epimerase/dehydratase family	--	--	--
	Cluster-27241.59230	5.67	9.1	6.05	17.73	16.36	15.77	9.21	4.75	6.97	0.993533	8.81e-08	3.4e-07	FALSE	1.14069	1.07e-05	4.56e-05	up	-0.146237	0.670281	0.811103	FALSE	1024	K13082 bifunctional dihydroflavonol 4-reductase/flavanone 4-reductase [EC:1.1.1.219 1.1.1.234] | (RefSeq) dihydroflavonol 4-reductase (A)	unknown [Picea sitchensis]	ANR_GINBI RecName: Full=Putative anthocyanidin reductase {ECO:0000303|PubMed:16399014}; Short=GbANR {ECO:0000303|PubMed:16399014}; EC=1.3.1.- {ECO:0000250|UniProtKB:Q5FB34};	A9P186_PICSI SubName: Full=Uncharacterized protein {ECO:0000313|EMBL:ABK26647.1};	Flavonol reductase/cinnamoyl-CoA reductase	GO:0050662,coenzyme binding; GO:0016491,oxidoreductase activity; GO:0009813,flavonoid biosynthetic process; GO:0003674,molecular_function; GO:0005488,binding; GO:0048037,cofactor binding; GO:0003824,catalytic activity; GO:0008152,metabolic process; GO:0008150,biological_process; GO:0009058,biosynthetic process; GO:0009812,flavonoid metabolic process; GO:0071704,organic substance metabolic process…	NAD dependent epimerase/dehydratase family	--	--	--
chalcone isomerase [EC:5.5.1.6]	Cluster-27241.17622	3.55	5.31	7.12	2.83	2.67	3.11	7.66	7.48	7.69	-1.13139	0.0064734	0.0128437	down	-1.50457	3.81e-05	0.000149216	down	0.382498	0.356199	0.549243	FALSE	NA	NA	NA	NA	NA	NA	NA	NA	NA	NA	NA
	Cluster-27241.71651	36.44	37.76	30.71	17.31	14.86	17.09	16.05	16.14	20.39	-1.37507	1.72e-57	4.34e-56	down	-0.196214	0.0795959	0.140347	FALSE	-1.16305	2.23e-24	1.36e-22	down	NA	NA	NA	NA	NA	NA	NA	NA	NA	NA	NA
	Cluster-27241.59504	0.42	0.32	0.15	0.62	0.53	0.57	0.71	0.9	1.31	0.673643	0.144021	0.203721	FALSE	-0.852724	0.0184525	0.0404211	FALSE	1.55511	0.00393311	0.0164644	up	2364	K01859 chalcone isomerase [EC:5.5.1.6] | (RefSeq) chalcone--flavonone isomerase (A)	unknown [Picea sitchensis]	CFI2_VITVI RecName: Full=Chalcone--flavonone isomerase 2; Short=Chalcone isomerase 2; EC=5.5.1.6;	D5ADH5_PICSI SubName: Full=Uncharacterized protein {ECO:0000313|EMBL:ADE77594.1};	--	GO:0045430,chalcone isomerase activity; GO:0009813,flavonoid biosynthetic process; GO:0003674,molecular_function; GO:0003824,catalytic activity; GO:0016853,isomerase activity; GO:0016872,intramolecular lyase activity; GO:0008152,metabolic process; GO:0008150,biological_process; GO:0009058,biosynthetic process; GO:0009812,flavonoid metabolic process; GO:0071704,organic substance metabolic process;…	Chalcone-flavanone isomerase	--	--	--
	Cluster-27241.88120	2.52	1.48	2.02	1.58	1.36	3.02	0	0	0	-0.306716	0.364293	0.44926	FALSE	9.32918	1.45e-13	1.52e-12	up	-9.61643	9.49e-15	2.68e-13	down	NA	NA	NA	NA	NA	NA	NA	NA	NA	NA	NA
	Cluster-27241.82216	35.62	37.04	39	31.47	30.09	28.9	61.91	63.6	68.04	-0.570562	1.99e-08	8.19e-08	FALSE	-1.1916	6e-29	1.53e-27	down	0.633846	5.22e-08	6.18e-07	FALSE	NA	NA	NA	NA	NA	NA	NA	NA	NA	NA	NA
	Cluster-27241.82218	22.2	19.5	19.28	17.56	20.44	18.24	38.14	43.99	39.07	-0.392983	0.00893319	0.0172084	FALSE	-1.19462	4.84e-17	6.51e-16	down	0.817701	2.91e-07	3.05e-06	FALSE	NA	NA	NA	NA	NA	NA	NA	NA	NA	NA	NA
chalcone synthase [EC:2.3.1.74]	Cluster-27241.59995	2.6	2.65	3.7	10.2	7.8	8.55	1.86	1.58	2.3	1.31838	0.0001	0.000270088	up	2.11505	9.54e-08	5.37e-07	up	NA	NA	NA	NA	513	K00660 chalcone synthase [EC:2.3.1.74] | (RefSeq) chalcone synthase (A)	unknown [Picea sitchensis]	CHS7_PICMA RecName: Full=Chalcone synthase 7; EC=2.3.1.74; AltName: Full=Naregenin-chalcone synthase 7;	Q2EN92_ABIAL SubName: Full=Chalcone synthase {ECO:0000313|EMBL:ABD24255.1};	--	GO:0016210,naringenin-chalcone synthase activity; GO:0009813,flavonoid biosynthetic process; GO:0003674,molecular_function; GO:0003824,catalytic activity; GO:0016740,transferase activity; GO:0016746,transferase activity, transferring acyl groups; GO:0016747,transferase activity, transferring acyl groups other than amino-acyl groups; GO:0008152,metabolic process; GO:0008150,biological_process; GO:…	--	--	--	--
	Cluster-27241.67716	0	0	0.35	32.85	36.63	30.49	107.19	103.84	93.54	8.01204	2.15e-21	2.05e-20	up	-1.7014	2.74e-48	1.35e-46	down	9.72932	7.26e-31	6.14e-29	up	NA	NA	NA	NA	NA	NA	NA	NA	NA	NA	NA
	Cluster-27241.64632	54.04	55.43	56.98	19.32	23.43	25.64	68.79	59.77	69.63	-1.54214	1.75e-24	1.9e-23	down	-1.62367	1.04e-17	1.47e-16	down	0.0950389	0.561295	0.730107	FALSE	422	K00660 chalcone synthase [EC:2.3.1.74] | (RefSeq) chalcone synthase 9-like (A)	pinocembrin chalcone synthase [Pinus densiflora]	CHSY_PINST RecName: Full=Chalcone synthase; EC=2.3.1.74; AltName: Full=Naringenin-chalcone synthase;	T1WVA3_9SPER SubName: Full=Pinocembrin chalcone synthase {ECO:0000313|EMBL:AGU43679.1};	--	GO:0016210,naringenin-chalcone synthase activity; GO:0009813,flavonoid biosynthetic process; GO:0003674,molecular_function; GO:0003824,catalytic activity; GO:0016740,transferase activity; GO:0016746,transferase activity, transferring acyl groups; GO:0016747,transferase activity, transferring acyl groups other than amino-acyl groups; GO:0008152,metabolic process; GO:0008150,biological_process; GO:…	--	--	--	--
	Cluster-27241.68655	91.34	95.39	92.95	45.72	40.63	38.13	91.39	115.28	86.28	-1.38585	2.34e-10	1.15e-09	down	-1.27061	9.49e-08	5.35e-07	down	-0.0987888	0.675835	0.814479	FALSE	NA	NA	NA	NA	NA	NA	NA	NA	NA	NA	NA
	Cluster-27241.71770	3.9	7.39	6.49	3.74	2.91	2.07	13.48	10.1	6.76	-1.29947	1.46e-05	4.38e-05	down	-1.91208	3.64e-09	2.45e-08	down	0.621037	0.06545	0.16348	FALSE	NA	NA	NA	NA	NA	NA	NA	NA	NA	NA	NA
	Cluster-27241.71778	93.5	82.31	57.45	33.32	42.08	29.96	65.23	85.63	91.68	-1.42499	2.6e-09	1.17e-08	down	-1.29704	5.62e-20	9.24e-19	down	-0.111626	0.493927	0.67569	FALSE	NA	NA	NA	NA	NA	NA	NA	NA	NA	NA	NA
	Cluster-27241.83739	23.27	42.38	39.97	15.12	12.58	10.15	24.54	26.69	27.03	-1.71392	8.5e-08	3.29e-07	down	-1.1274	0.000321217	0.00106746	down	-0.575278	0.0827768	0.19543	FALSE	NA	NA	NA	NA	NA	NA	NA	NA	NA	NA	NA
	Cluster-27241.42973	29.05	27.67	25.76	14.73	15.3	13.08	16.22	19.58	20.09	-1.20752	1.33e-17	1.06e-16	down	-0.460959	0.011723	0.0272267	FALSE	-0.731873	3.27e-05	0.000233261	FALSE	586	K08243 chalcone reductase | (RefSeq) NAD(P)H-dependent 6'-deoxychalcone synthase isoform X1 (A)	hypothetical protein AMTR_s00055p00172380 [Amborella trichopoda]	--	U5D755_AMBTC SubName: Full=Uncharacterized protein {ECO:0000313|EMBL:ERN18299.1};	--	--	--	--	--	--
	Cluster-27241.67714	72.82	75.81	71.41	64.75	69.36	70.28	32.11	35.39	33.38	-0.379583	7.9e-09	3.39e-08	FALSE	0.922228	1.11e-23	2.27e-22	FALSE	-1.28896	6e-38	6.79e-36	down	NA	NA	NA	NA	NA	NA	NA	NA	NA	NA	NA
	Cluster-27241.70123	69.94	67.98	75.74	129.31	136.57	115.49	42	39.07	24.72	0.665721	0.104884	0.154226	FALSE	1.87103	0.000217479	0.000746307	up	NA	NA	NA	NA	NA	NA	NA	NA	NA	NA	NA	NA	NA	NA	NA
	Cluster-27241.71072	9.96	22.99	37.77	65.09	58.52	64.48	28.21	5.83	12.45	1.12372	0.0356828	0.0594758	FALSE	1.88461	0.00382752	0.0100747	up	-0.75337	0.35765	0.550751	FALSE	NA	NA	NA	NA	NA	NA	NA	NA	NA	NA	NA
flavonoid 3',5'-hydroxylase [EC:1.14.14.81]	Cluster-27241.96057	0	0.97	0.69	7.98	6.7	6.76	0.86	1.94	1.18	3.66368	5.28e-06	1.68e-05	up	2.3631	1.7e-05	7.03e-05	up	NA	NA	NA	NA	NA	NA	NA	NA	NA	NA	NA	NA	NA	NA	NA
	Cluster-27241.92664	5.76	4.43	6.53	24.4	26.06	24.45	10.78	10.47	9.52	1.88442	9.59e-41	1.71e-39	up	1.18069	5.67e-19	8.72e-18	up	0.718337	0.00192009	0.00889623	FALSE	NA	NA	NA	NA	NA	NA	NA	NA	NA	NA	NA
	Cluster-27241.92665	2.46	2.89	1.73	5.31	6.75	6.62	3.61	4.26	4.26	1.1184	2e-05	5.91e-05	up	0.531506	0.0231912	0.0492618	FALSE	0.603719	0.082677	0.195221	FALSE	NA	NA	NA	NA	NA	NA	NA	NA	NA	NA	NA
	Cluster-27241.66029	3.03	4.03	2.26	1.27	1.26	0.79	2.28	2.24	1.66	-1.7501	3.41e-06	1.11e-05	down	-0.989352	0.0230668	0.0490207	FALSE	-0.750649	0.0635607	0.159869	FALSE	887	K13083 flavonoid 3',5'-hydroxylase [EC:1.14.14.81] | (RefSeq) flavonoid 3',5'-hydroxylase 2-like (A)	unknown [Picea sitchensis]	C75A2_SOLME RecName: Full=Flavonoid 3',5'-hydroxylase; Short=F3'5'H; EC=1.14.13.88; AltName: Full=CYPLXXVA2; AltName: Full=Cytochrome P450 75A2; AltName: Full=P-450EG1;	A0A0K8TTH2_PICGL SubName: Full=Cytochrome P450 CYP75B91 {ECO:0000313|EMBL:JAI17764.1};	Cytochrome P450 CYP2 subfamily	GO:0033772,flavonoid 3',5'-hydroxylase activity; GO:0020037,heme binding; GO:0005506,iron ion binding; GO:0009718,anthocyanin-containing compound biosynthetic process; GO:0003674,molecular_function; GO:0003824,catalytic activity; GO:0004497,monooxygenase activity; GO:0016491,oxidoreductase activity; GO:0016705,oxidoreductase activity, acting on paired donors, with incorporation or reduction of mo…	Cytochrome P450	--	--	--
	Cluster-27241.66183	121.37	88.43	96.03	51.37	57.99	62.3	56.21	81.5	57	-1.11368	5.45e-24	5.78e-23	down	-0.278363	0.054621	0.102401	FALSE	-0.819184	2.69e-07	2.83e-06	FALSE	981	K13083 flavonoid 3',5'-hydroxylase [EC:1.14.14.81] | (RefSeq) flavonoid 3',5'-hydroxylase 2-like (A)	unknown [Picea sitchensis]	C75A5_EUSER RecName: Full=Flavonoid 3',5'-hydroxylase; Short=F3'5'H; EC=1.14.13.88; AltName: Full=Cytochrome P450 75A5;	A0A0G7ZNZ0_PICGL SubName: Full=Cytochrome P450 CYP75A14v2 {ECO:0000313|EMBL:JAI17649.1};	Cytochrome P450 CYP2 subfamily	GO:0033772,flavonoid 3',5'-hydroxylase activity; GO:0020037,heme binding; GO:0005506,iron ion binding; GO:0009718,anthocyanin-containing compound biosynthetic process; GO:0003674,molecular_function; GO:0003824,catalytic activity; GO:0004497,monooxygenase activity; GO:0016491,oxidoreductase activity; GO:0016705,oxidoreductase activity, acting on paired donors, with incorporation or reduction of mo…	Cytochrome P450	--	--	--
	Cluster-27241.72704	264.43	282.41	264.2	113.36	127.43	125.81	66.8	62.3	63.23	-1.40764	1.18e-88	5.04e-87	down	0.842004	3.36e-14	3.69e-13	FALSE	-2.23736	8.25e-106	3.93e-103	down	NA	NA	NA	NA	NA	NA	NA	NA	NA	NA	NA
	Cluster-27241.64435	868.66	836.44	867.86	519.51	486.03	545.15	507.23	473.12	439.44	-0.979159	1.33e-48	2.83e-47	FALSE	0.0535504	0.553105	0.661233	FALSE	-1.01672	6.35e-32	5.72e-30	down	345	K13083 flavonoid 3',5'-hydroxylase [EC:1.14.14.81] | (RefSeq) flavonoid 3',5'-hydroxylase 2-like (A)	unknown [Picea sitchensis]	C75A6_CAMME RecName: Full=Flavonoid 3',5'-hydroxylase; Short=F3'5'H; EC=1.14.13.88; AltName: Full=Cytochrome P450 75A6;	A0A0K8TU13_PICGL SubName: Full=Cytochrome P450 CYP75B95 {ECO:0000313|EMBL:JAI17736.1};	Cytochrome P450 CYP2 subfamily	GO:0033772,flavonoid 3',5'-hydroxylase activity; GO:0020037,heme binding; GO:0005506,iron ion binding; GO:0009718,anthocyanin-containing compound biosynthetic process; GO:0003674,molecular_function; GO:0003824,catalytic activity; GO:0004497,monooxygenase activity; GO:0016491,oxidoreductase activity; GO:0016705,oxidoreductase activity, acting on paired donors, with incorporation or reduction of mo…	Cytochrome P450	--	--	--
	Cluster-27241.66189	416.46	462.09	436.11	291.48	314.22	309.97	234.5	227.71	226.29	-0.803938	2.71e-58	6.95e-57	FALSE	0.306479	1.02e-08	6.47e-08	FALSE	-1.09711	6.53e-72	1.75e-69	down	2136	K13083 flavonoid 3',5'-hydroxylase [EC:1.14.14.81] | (RefSeq) flavonoid 3',5'-hydroxylase 2-like (A)	unknown [Picea sitchensis]	C75A5_EUSER RecName: Full=Flavonoid 3',5'-hydroxylase; Short=F3'5'H; EC=1.14.13.88; AltName: Full=Cytochrome P450 75A5;	C0PRW5_PICSI SubName: Full=Uncharacterized protein {ECO:0000313|EMBL:ACN40555.1};	Cytochrome P450 CYP2 subfamily	GO:0033772,flavonoid 3',5'-hydroxylase activity; GO:0020037,heme binding; GO:0005506,iron ion binding; GO:0009718,anthocyanin-containing compound biosynthetic process; GO:0003674,molecular_function; GO:0003824,catalytic activity; GO:0004497,monooxygenase activity; GO:0016491,oxidoreductase activity; GO:0016705,oxidoreductase activity, acting on paired donors, with incorporation or reduction of mo…	Cytochrome P450	--	--	--
	Cluster-27241.66186	2.15	8.89	8.6	16.41	14.45	14.8	9.06	2.47	3.76	0.933927	0.116419	0.169189	FALSE	1.44896	0.000457991	0.00147377	up	-0.507602	0.394097	0.587102	FALSE	1310	K13083 flavonoid 3',5'-hydroxylase [EC:1.14.14.81] | (RefSeq) flavonoid 3',5'-hydroxylase 2-like (A)	unknown [Picea sitchensis]	C75A5_EUSER RecName: Full=Flavonoid 3',5'-hydroxylase; Short=F3'5'H; EC=1.14.13.88; AltName: Full=Cytochrome P450 75A5;	A0A0G7ZNZ0_PICGL SubName: Full=Cytochrome P450 CYP75A14v2 {ECO:0000313|EMBL:JAI17649.1};	Cytochrome P450 CYP2 subfamily	GO:0033772,flavonoid 3',5'-hydroxylase activity; GO:0020037,heme binding; GO:0005506,iron ion binding; GO:0009718,anthocyanin-containing compound biosynthetic process; GO:0003674,molecular_function; GO:0003824,catalytic activity; GO:0004497,monooxygenase activity; GO:0016491,oxidoreductase activity; GO:0016705,oxidoreductase activity, acting on paired donors, with incorporation or reduction of mo…	Cytochrome P450	--	--	--
	Cluster-27241.66182	173.77	191.36	192.9	122.35	130.92	131.81	244.32	259.12	238.49	-0.814465	2.58e-50	5.76e-49	FALSE	-1.0485	1.54e-84	1.7e-82	down	0.246911	0.000204054	0.00122541	FALSE	1366	K13083 flavonoid 3',5'-hydroxylase [EC:1.14.14.81] | (RefSeq) flavonoid 3',5'-hydroxylase 2-like (A)	unknown [Picea sitchensis]	C75A3_PETHY RecName: Full=Flavonoid 3',5'-hydroxylase 2; Short=F3'5'H; EC=1.14.13.88; AltName: Full=CYPLXXVA3; AltName: Full=Cytochrome P450 75A3;	A0A0G7ZNZ0_PICGL SubName: Full=Cytochrome P450 CYP75A14v2 {ECO:0000313|EMBL:JAI17649.1};	Cytochrome P450 CYP2 subfamily	GO:0005783,endoplasmic reticulum; GO:0033772,flavonoid 3',5'-hydroxylase activity; GO:0020037,heme binding; GO:0005506,iron ion binding; GO:0009718,anthocyanin-containing compound biosynthetic process; GO:0003674,molecular_function; GO:0003824,catalytic activity; GO:0004497,monooxygenase activity; GO:0016491,oxidoreductase activity; GO:0016705,oxidoreductase activity, acting on paired donors, wit…	Cytochrome P450	--	--	--
flavonoid 3'-monooxygenase [EC:1.14.14.82]	Cluster-27241.101996	1.62	1.24	1.54	4.13	4.06	4.17	1.61	1.34	1.22	1.19499	5.35e-11	2.76e-10	up	1.45533	2.52e-11	2.16e-10	up	-0.239751	0.451847	0.640207	FALSE	1891	K05280 flavonoid 3'-monooxygenase [EC:1.14.14.82] | (RefSeq) flavonoid 3'-monooxygenase-like (A)	unknown [Picea sitchensis]	C76BA_SWEMU RecName: Full=Geraniol 8-hydroxylase; EC=1.14.13.152; AltName: Full=Cytochrome P450 76B10; AltName: Full=Geraniol 10-hydroxylase; Short=SmG10H;	A0A0G7ZP23_PICGL SubName: Full=Cytochrome P450 CYP76Z1 {ECO:0000313|EMBL:JAI17692.1};	Cytochrome P450 CYP2 subfamily	GO:0005789,endoplasmic reticulum membrane; GO:0016021,integral component of membrane; GO:0102811,geraniol 10-hydroxylase activity; GO:0020037,heme binding; GO:0005506,iron ion binding; GO:0016709,oxidoreductase activity, acting on paired donors, with incorporation or reduction of molecular oxygen, NAD(P)H as one donor, and incorporation of one atom of oxygen; GO:0016099,monoterpenoid biosynthetic…	Cytochrome P450	--	--	--
	Cluster-27241.25913	0.4	0.19	0.1	3.89	3.96	4.15	1.31	0.51	0.36	3.67902	3e-11	1.58e-10	up	2.32587	1.18e-05	5.01e-05	up	NA	NA	NA	NA	839	K05280 flavonoid 3'-monooxygenase [EC:1.14.14.82] | (RefSeq) flavonoid 3'-monooxygenase-like (A)	unknown [Picea sitchensis]	C75A1_PINTA RecName: Full=Cytochrome P450 750A1; EC=1.14.-.-; AltName: Full=Cytochrome P450 CYPC;	C0PS63_PICSI SubName: Full=Uncharacterized protein {ECO:0000313|EMBL:ACN40653.1};	Cytochrome P450 CYP2 subfamily	GO:0016021,integral component of membrane; GO:0020037,heme binding; GO:0005506,iron ion binding; GO:0004497,monooxygenase activity; GO:0016705,oxidoreductase activity, acting on paired donors, with incorporation or reduction of molecular oxygen; GO:0003674,molecular_function; GO:0005488,binding; GO:0046906,tetrapyrrole binding; GO:0048037,cofactor binding; GO:0097159,organic cyclic compound bindi…	Cytochrome P450	--	--	--
	Cluster-27241.38971	0.12	0.8	0.63	4.41	6.7	4.3	0.16	0.12	0.49	3.19298	4.24e-06	1.36e-05	up	4.14693	2.92e-08	1.76e-07	up	NA	NA	NA	NA	538	K05280 flavonoid 3'-monooxygenase [EC:1.14.14.82] | (RefSeq) flavonoid 3'-monooxygenase CYP75B137-like (A)	unknown [Picea sitchensis]	F3PH_PETHY RecName: Full=Flavonoid 3'-monooxygenase; EC=1.14.13.21; AltName: Full=Cytochrome P450 75B2; AltName: Full=Flavonoid 3'-hydroxylase;	A0A0K8TU13_PICGL SubName: Full=Cytochrome P450 CYP75B95 {ECO:0000313|EMBL:JAI17736.1};	Cytochrome P450 CYP2 subfamily	GO:0005789,endoplasmic reticulum membrane; GO:0016021,integral component of membrane; GO:0016711,flavonoid 3'-monooxygenase activity; GO:0020037,heme binding; GO:0005506,iron ion binding; GO:0009813,flavonoid biosynthetic process; GO:0003674,molecular_function; GO:0003824,catalytic activity; GO:0004497,monooxygenase activity; GO:0016491,oxidoreductase activity; GO:0016705,oxidoreductase activity,…	Cytochrome P450	--	--	--
	Cluster-27241.69732	0.18	0.16	0.15	1.76	1.25	1.62	0.21	0.13	0.28	2.94941	7.51e-09	3.23e-08	up	2.85218	6.97e-09	4.55e-08	up	NA	NA	NA	NA	NA	NA	NA	NA	NA	NA	NA	NA	NA	NA	NA
	Cluster-27241.72688	0.04	0.12	0.28	0.53	0.63	0.54	0.16	0.08	0	1.75806	0.0109477	0.0206576	up	2.63032	0.00150454	0.00434574	up	NA	NA	NA	NA	NA	NA	NA	NA	NA	NA	NA	NA	NA	NA	NA
	Cluster-27241.72706	18.09	16.7	16.99	2.86	3.5	4.89	5.72	5.55	8.85	-2.49005	1.6e-53	3.78e-52	down	-0.938309	0.000963858	0.00290491	FALSE	-1.53246	7.31e-14	1.86e-12	down	NA	NA	NA	NA	NA	NA	NA	NA	NA	NA	NA
	Cluster-27241.72707	15.17	15.87	12.51	4.9	4.44	3.97	10.11	9.43	8.38	-1.99053	5.24e-46	1.07e-44	down	-1.17481	1.38e-10	1.09e-09	down	-0.801597	1.46e-06	1.35e-05	FALSE	NA	NA	NA	NA	NA	NA	NA	NA	NA	NA	NA
	Cluster-27241.72708	96.73	97.97	72.91	35.88	50.21	46.32	96.82	108.87	105.03	-1.23537	0.000296898	0.000748397	down	-1.24629	0.000100983	0.000368494	down	0.0291707	0.934989	0.968161	FALSE	NA	NA	NA	NA	NA	NA	NA	NA	NA	NA	NA
	Cluster-27241.67338	34.1	41.53	42.06	44.68	40.01	42.75	19.95	15.04	19.72	-0.122004	0.485673	0.571151	FALSE	1.13531	5.59e-06	2.5e-05	up	-1.24818	1.35e-05	0.000104617	down	NA	NA	NA	NA	NA	NA	NA	NA	NA	NA	NA
	Cluster-27241.69736	44.86	54.33	55.16	44.66	43.21	43.51	27.31	22.55	22.93	-0.512707	9.07e-10	4.23e-09	FALSE	0.743179	5.49e-12	5e-11	FALSE	-1.24513	1.96e-21	9.92e-20	down	NA	NA	NA	NA	NA	NA	NA	NA	NA	NA	NA
	Cluster-27241.72686	192.94	189.92	184.79	116.45	118.82	118.99	103.2	104.72	99.38	-0.961931	0	0	FALSE	0.100564	0.0476125	0.0910653	FALSE	-1.04887	8.27e-110	4.18e-107	down	NA	NA	NA	NA	NA	NA	NA	NA	NA	NA	NA
	Cluster-27241.72709	99.79	135.86	82.72	33.86	60.04	90.72	40	55.98	37.48	-0.989298	0.062687	0.0982436	FALSE	NA	NA	NA	NA	-1.46021	0.0113726	0.0401259	down	NA	NA	NA	NA	NA	NA	NA	NA	NA	NA	NA
flavonol synthase [EC:1.14.20.6]	Cluster-27241.53439	2.11	1.41	1.53	5.57	5.64	5.56	0.93	0.97	1.25	1.41894	7.73e-12	4.27e-11	up	2.32433	6.88e-23	1.34e-21	up	-0.865478	0.0237965	0.0735036	FALSE	1411	K05278 flavonol synthase [EC:1.14.20.6] | (RefSeq) flavonol synthase/flavanone 3-hydroxylase-like (A)	unknown [Picea sitchensis]	DIOX5_ARATH RecName: Full=Probable 2-oxoglutarate-dependent dioxygenase At5g05600 {ECO:0000305}; EC=1.14.11.- {ECO:0000305};	C0PQX5_PICSI SubName: Full=Uncharacterized protein {ECO:0000313|EMBL:ACN40215.1};	Iron/ascorbate family oxidoreductases	GO:0005829,cytosol; GO:0051213,dioxygenase activity; GO:0120091,jasmonic acid hydrolase; GO:0046872,metal ion binding; GO:0097237,cellular response to toxic substance; GO:0009813,flavonoid biosynthetic process; GO:2000022,regulation of jasmonic acid mediated signaling pathway; GO:0080167,response to karrikin; GO:0003674,molecular_function; GO:0003824,catalytic activity; GO:0016491,oxidoreductase …	2OG-Fe(II) oxygenase superfamily	--	--	--
	Cluster-27241.56521	0.93	0.57	0.31	2.35	1.72	2.29	0.14	0.64	0.3	1.49798	0.000586424	0.00140935	up	2.44189	7.26e-06	3.19e-05	up	NA	NA	NA	NA	1176	K05278 flavonol synthase [EC:1.14.20.6] | (RefSeq) flavonol synthase/flavanone 3-hydroxylase-like (A)	unknown [Picea sitchensis]	LDOX_MALDO RecName: Full=Leucoanthocyanidin dioxygenase; Short=LDOX; Short=Leucocyanidin oxygenase; EC=1.14.11.19 {ECO:0000250|UniProtKB:Q96323}; AltName: Full=Anthocyanidin synthase; AltName: Full=Leucoanthocyanidin hydroxylase;	A9NLF0_PICSI SubName: Full=Uncharacterized protein {ECO:0000313|EMBL:ABK21461.1};	Iron/ascorbate family oxidoreductases	GO:0031418,L-ascorbic acid binding; GO:0050589,leucocyanidin oxygenase activity; GO:0046872,metal ion binding; GO:0009718,anthocyanin-containing compound biosynthetic process; GO:0003674,molecular_function; GO:0030246,carbohydrate binding; GO:0005488,binding; GO:0019842,vitamin binding; GO:0031406,carboxylic acid binding; GO:0036094,small molecule binding; GO:0043167,ion binding; GO:0043168,anion…	2OG-Fe(II) oxygenase superfamily	--	--	--
	Cluster-27241.67238	0	0	0	4.59	4.47	4.26	4.23	6.53	4.71	8.93639	7.54e-14	4.76e-13	up	-0.311167	0.145589	0.23177	FALSE	9.26188	3.81e-14	9.97e-13	up	NA	NA	NA	NA	NA	NA	NA	NA	NA	NA	NA
	Cluster-27241.66634	15.47	15.52	14.47	6.76	5.92	6.89	6.77	5.92	6.79	-1.50252	7.63e-35	1.16e-33	down	-0.100355	0.588224	0.691567	FALSE	-1.3827	1.02e-17	3.85e-16	down	1095	K05278 flavonol synthase [EC:1.14.20.6] | (RefSeq) flavonol synthase/flavanone 3-hydroxylase (A)	unknown [Picea sitchensis]	DIOX4_ARATH RecName: Full=Probable 2-oxoglutarate-dependent dioxygenase ANS {ECO:0000305}; EC=1.14.11.- {ECO:0000305}; AltName: Full=Anthocyanidin synthase {ECO:0000305};	C0PSL2_PICSI SubName: Full=Uncharacterized protein {ECO:0000313|EMBL:ACN40802.1};	Iron/ascorbate family oxidoreductases	GO:0005829,cytosol; GO:0051213,dioxygenase activity; GO:0120091,jasmonic acid hydrolase; GO:0046872,metal ion binding; GO:0009813,flavonoid biosynthetic process; GO:2000022,regulation of jasmonic acid mediated signaling pathway; GO:0003674,molecular_function; GO:0003824,catalytic activity; GO:0016491,oxidoreductase activity; GO:0016787,hydrolase activity; GO:0016810,hydrolase activity, acting on …	2OG-Fe(II) oxygenase superfamily	--	--	--
	Cluster-27241.80930	199.71	191.43	191.25	104.85	106.78	105.88	150.64	160.48	152.03	-1.15603	0	0	down	-0.646254	5.1e-47	2.44e-45	FALSE	-0.495338	3.61e-32	3.29e-30	FALSE	NA	NA	NA	NA	NA	NA	NA	NA	NA	NA	NA
	Cluster-27241.90199	15.02	13.42	12.82	4.78	5.12	5.26	11.58	10.44	8.99	-1.73381	1.11e-28	1.39e-27	down	-1.13891	1.27e-07	7.06e-07	down	-0.578162	0.00341515	0.0146033	FALSE	NA	NA	NA	NA	NA	NA	NA	NA	NA	NA	NA
	Cluster-27241.56523	2.05	2.51	2.96	2.09	4.17	5.12	0.01	0.32	0.98	0.315456	0.334823	0.41857	FALSE	3.04617	0.0411746	0.0804538	FALSE	-2.72023	0.00418988	0.0173609	down	1775	K05278 flavonol synthase [EC:1.14.20.6] | (RefSeq) flavonol synthase/flavanone 3-hydroxylase-like (A)	unknown [Picea sitchensis]	LDOX_MALDO RecName: Full=Leucoanthocyanidin dioxygenase; Short=LDOX; Short=Leucocyanidin oxygenase; EC=1.14.11.19 {ECO:0000250|UniProtKB:Q96323}; AltName: Full=Anthocyanidin synthase; AltName: Full=Leucoanthocyanidin hydroxylase;	A9NLF0_PICSI SubName: Full=Uncharacterized protein {ECO:0000313|EMBL:ABK21461.1};	Iron/ascorbate family oxidoreductases	GO:0031418,L-ascorbic acid binding; GO:0050589,leucocyanidin oxygenase activity; GO:0046872,metal ion binding; GO:0009718,anthocyanin-containing compound biosynthetic process; GO:0003674,molecular_function; GO:0030246,carbohydrate binding; GO:0005488,binding; GO:0019842,vitamin binding; GO:0031406,carboxylic acid binding; GO:0036094,small molecule binding; GO:0043167,ion binding; GO:0043168,anion…	2OG-Fe(II) oxygenase superfamily	--	--	--
	Cluster-27241.56533	5.79	6.74	3.38	4.17	5.21	2.09	1.85	2.67	1.88	-0.745307	0.0313002	0.0529847	FALSE	0.747288	0.0414283	0.0808884	FALSE	-1.47849	2.48e-06	2.19e-05	down	1727	K05278 flavonol synthase [EC:1.14.20.6] | (RefSeq) flavonol synthase/flavanone 3-hydroxylase-like (A)	unknown [Picea sitchensis]	LDOX_MALDO RecName: Full=Leucoanthocyanidin dioxygenase; Short=LDOX; Short=Leucocyanidin oxygenase; EC=1.14.11.19 {ECO:0000250|UniProtKB:Q96323}; AltName: Full=Anthocyanidin synthase; AltName: Full=Leucoanthocyanidin hydroxylase;	A9NLF0_PICSI SubName: Full=Uncharacterized protein {ECO:0000313|EMBL:ABK21461.1};	Iron/ascorbate family oxidoreductases	GO:0031418,L-ascorbic acid binding; GO:0050589,leucocyanidin oxygenase activity; GO:0046872,metal ion binding; GO:0009718,anthocyanin-containing compound biosynthetic process; GO:0003674,molecular_function; GO:0030246,carbohydrate binding; GO:0005488,binding; GO:0019842,vitamin binding; GO:0031406,carboxylic acid binding; GO:0036094,small molecule binding; GO:0043167,ion binding; GO:0043168,anion…	2OG-Fe(II) oxygenase superfamily	--	--	--
	Cluster-27241.51033	0.34	0.81	1.31	1.24	1.68	1.06	0.35	0.34	0.6	0.471842	0.39901	0.484542	FALSE	1.53117	0.0037482	0.0098911	up	NA	NA	NA	NA	1084	K05278 flavonol synthase [EC:1.14.20.6] | (RefSeq) flavonol synthase/flavanone 3-hydroxylase-like (A)	unknown [Picea sitchensis]	LDOX_MALDO RecName: Full=Leucoanthocyanidin dioxygenase; Short=LDOX; Short=Leucocyanidin oxygenase; EC=1.14.11.19 {ECO:0000250|UniProtKB:Q96323}; AltName: Full=Anthocyanidin synthase; AltName: Full=Leucoanthocyanidin hydroxylase;	C0PQX5_PICSI SubName: Full=Uncharacterized protein {ECO:0000313|EMBL:ACN40215.1};	Iron/ascorbate family oxidoreductases	GO:0031418,L-ascorbic acid binding; GO:0050589,leucocyanidin oxygenase activity; GO:0046872,metal ion binding; GO:0009718,anthocyanin-containing compound biosynthetic process; GO:0003674,molecular_function; GO:0030246,carbohydrate binding; GO:0005488,binding; GO:0019842,vitamin binding; GO:0031406,carboxylic acid binding; GO:0036094,small molecule binding; GO:0043167,ion binding; GO:0043168,anion…	2OG-Fe(II) oxygenase superfamily	--	--	--
	Cluster-27241.55414	13.5	15.15	12.9	25.52	28.17	26.53	10.73	11.46	12.82	0.674647	4.1e-16	2.99e-15	FALSE	1.09837	1.89e-29	4.97e-28	up	-0.412585	0.00179464	0.00837928	FALSE	1497	K05278 flavonol synthase [EC:1.14.20.6] | (RefSeq) flavonol synthase/flavanone 3-hydroxylase-like (A)	unknown [Picea sitchensis]	DIOX5_ARATH RecName: Full=Probable 2-oxoglutarate-dependent dioxygenase At5g05600 {ECO:0000305}; EC=1.14.11.- {ECO:0000305};	A0A0G7ZNS1_PICGL SubName: Full=Putative flavanone 3-dioxygenase {ECO:0000313|EMBL:JAI17680.1}; EC=1.14.11.9 {ECO:0000313|EMBL:JAI17680.1};	Iron/ascorbate family oxidoreductases	GO:0005829,cytosol; GO:0051213,dioxygenase activity; GO:0120091,jasmonic acid hydrolase; GO:0046872,metal ion binding; GO:0097237,cellular response to toxic substance; GO:0009813,flavonoid biosynthetic process; GO:2000022,regulation of jasmonic acid mediated signaling pathway; GO:0080167,response to karrikin; GO:0003674,molecular_function; GO:0003824,catalytic activity; GO:0016491,oxidoreductase …	2OG-Fe(II) oxygenase superfamily	--	--	--
	Cluster-27241.55416	1.01	1.22	1.14	1.98	2.6	2.2	0.91	0.78	0.55	0.752197	0.0070164	0.0138132	FALSE	1.48074	3.69e-05	0.000144918	up	-0.72968	0.110002	0.241929	FALSE	1411	K05278 flavonol synthase [EC:1.14.20.6] | (RefSeq) flavonol synthase/flavanone 3-hydroxylase-like (A)	unknown [Picea sitchensis]	FLS_CITUN RecName: Full=Flavonol synthase/flavanone 3-hydroxylase; EC=1.14.11.23 {ECO:0000250|UniProtKB:Q7XZQ6}; EC=1.14.11.9 {ECO:0000250|UniProtKB:Q7XZQ6}; AltName: Full=CitFLS; Short=FLS;	C0PQX5_PICSI SubName: Full=Uncharacterized protein {ECO:0000313|EMBL:ACN40215.1};	Iron/ascorbate family oxidoreductases	GO:0005737,cytoplasm; GO:0045431,flavonol synthase activity; GO:0031418,L-ascorbic acid binding; GO:0046872,metal ion binding; GO:0045486,naringenin 3-dioxygenase activity; GO:0003674,molecular_function; GO:0003824,catalytic activity; GO:0016491,oxidoreductase activity; GO:0016705,oxidoreductase activity, acting on paired donors, with incorporation or reduction of molecular oxygen; GO:0016706,oxi…	2OG-Fe(II) oxygenase superfamily	--	--	--
leucoanthocyanidin reductase [EC:1.17.1.3]	Cluster-27241.75820	0.78	0.94	1.6	1.6	1.59	2.09	2.88	2.35	2.47	0.393772	0.255374	0.333789	FALSE	-0.656999	0.0130026	0.0297985	FALSE	1.05504	0.00660271	0.0254796	up	NA	NA	NA	NA	NA	NA	NA	NA	NA	NA	NA
	Cluster-27241.50521	16.14	17.59	16.62	51.78	53.97	55.84	10.68	9.93	10.63	1.4076	4.28e-137	3.15e-135	up	2.26549	4.09e-191	1.37e-188	up	-0.849962	1.16e-14	3.22e-13	FALSE	1917	K13081 leucoanthocyanidin reductase [EC:1.17.1.3] | (RefSeq) leucoanthocyanidin reductase (A)	TPA: leucoanthocyanidin reductase [Pinus taeda]	LAR_DESUN RecName: Full=Leucoanthocyanidin reductase; Short=Leucocyanidin reductase; EC=1.17.1.3;	Q3KN81_PINTA SubName: Full=Leucoanthocyanidin reductase {ECO:0000313|EMBL:CAI56321.1}; EC=1.17.1.3 {ECO:0000313|EMBL:CAI56321.1};	--	GO:0033788,leucoanthocyanidin reductase activity; GO:0010023,proanthocyanidin biosynthetic process; GO:0003674,molecular_function; GO:0003824,catalytic activity; GO:0016491,oxidoreductase activity; GO:0016725,oxidoreductase activity, acting on CH or CH2 groups; GO:0016726,oxidoreductase activity, acting on CH or CH2 groups, NAD or NADP as acceptor; GO:0008152,metabolic process; GO:0006725,cellula…	NmrA-like family	--	--	--
naringenin 3-dioxygenase [EC:1.14.11.9]	Cluster-27241.75670	35.62	29.11	28.61	16.8	18.17	21.49	12.31	15.71	16.25	-1.00748	1.73e-08	7.16e-08	down	0.264845	0.249847	0.358613	FALSE	-1.2511	7.9e-08	9.07e-07	down	NA	NA	NA	NA	NA	NA	NA	NA	NA	NA	NA
