# Supplementary material for: Comparative Transcriptomic and Metabolic Analyses Reveal the Coordinated Mechanisms in Pinus koraiensis under Different Light Stress Conditions
Source: Int J Mol Sci. 2022 Aug 23;23(17):9556. doi: 10.3390/ijms23179556 (PMC9455776; doi:10.3390/ijms23179556)
Supplement: Supplementary file 1 [file ijms-23-09556-s001.zip › Supplementary Tables/Table S18 Specific primers used for qRT-PCR analysis.xlsx]

## Sheet: Table S18
Supplemental Table S18. Specific primers used for qRT-PCR analysis
Name	Strand	Sequence
Cluster_27241_57665	+	CAGATTCCAGTGGTAGACGTTG
Cluster_27241_57665	-	CCAGAGTCTCAGATATGCCATG
Cluster_27241_58068	+	ACCCTCAATGTTCTCAAGTCC
Cluster_27241_58068	-	AAATCCACGTCTGTCCAGC
Cluster_27241_58717	+	TGCTCTCCACATCCTCAAATG
Cluster_27241_58717	-	TCCGCTTTATCACCTTTTCCTC
Cluster_27241_59850	+	TTCCAGTGGTAGATGTTGCC
Cluster_27241_59850	-	CCAGAGTCTCAGATATGCCATG
Cluster_27241_71004	+	AGTGATTGGCGTACCTGTTG
Cluster_27241_71004	-	CCGATCCATAATGATACACCCG
Cluster_27241_72672	+	GTGGCGGATTATGAGATGGAG
Cluster_27241_72672	-	AACGCTGGCAGTAGAGATTATG
Cluster_27241_75769	+	CGGTTCGAGGTCAGTTATGG
Cluster_27241_75769	-	AATCGCCTTCTCCATTATCGG
Cluster_27241_76052	+	GAAAGGAGTGGAAGACGAAGG
Cluster_27241_76052	-	TCCTCGTCTCCAGAATCCC
Cluster_27241_77007	+	CAGTAGAGATTATGGTGCCCTTC
Cluster_27241_77007	-	GTGGCGGATTATGAGATGGAG
18S	+	GAGGTAGCTTCGGGCGCAACT
18S	-	GCAGGTTAGCGAAATGCGATAC
