# Supplementary material for: Comparative Transcriptomic and Metabolic Analyses Reveal the Coordinated Mechanisms in Pinus koraiensis under Different Light Stress Conditions
Source: Int J Mol Sci. 2022 Aug 23;23(17):9556. doi: 10.3390/ijms23179556 (PMC9455776; doi:10.3390/ijms23179556)
Supplement: Supplementary file 1 [file ijms-23-09556-s001.zip › Supplementary Tables/Table S2 BUSCO assessment results.xlsx]

## Sheet: Table S2
Supplemental Table S2. BUSCO assessment results
Item	Number	Percentage
Complete BUSCOs (C)	1482	0.919
Complete and single-copy BUSCOs (S)	1129	0.7
Complete and duplicated BUSCOs (D)	353	0.219
Fragmented BUSCOs (F)	37	0.023
Missing BUSCOs (M)	95	0.058
Total BUSCO groups searched	1614
