# Supplementary material for: Comparative Transcriptomic and Metabolic Analyses Reveal the Coordinated Mechanisms in Pinus koraiensis under Different Light Stress Conditions
Source: Int J Mol Sci. 2022 Aug 23;23(17):9556. doi: 10.3390/ijms23179556 (PMC9455776; doi:10.3390/ijms23179556)
Supplement: Supplementary file 1 [file ijms-23-09556-s001.zip › Supplementary Tables/Table S3 GO functional annotation of differentially expressed genes (DEGs).xlsx]

## Sheet: Table S3
Supplemental Table S3. GO functional annotation of differentially expressed genes (DEGs)
ID	KEGG	Nr	Swissprot	TrEMBL	KOG	GO	Pfam	TF-Family	TF-Category	TF-Classification
Cluster-10.1	--	--	--	--	--	--	--	--	--	--
Cluster-10204.2	K13420 LRR receptor-like serine/threonine-protein kinase FLS2 [EC:2.7.11.1] | (RefSeq) LRR receptor-like serine/threonine-protein kinase FLS2 isoform X1 (A)	unknown [Picea sitchensis]	MDIS2_ARATH RecName: Full=Protein MALE DISCOVERER 2; Short=AtMDIS2; AltName: Full=Probable LRR receptor-like serine/threonine-protein kinase MRH1 {ECO:0000303|PubMed:16367956}; EC=2.7.11.1 {ECO:0000305}; AltName: Full=Protein MORPHOGENESIS OF ROOT HAIR 1 {ECO:0000303|PubMed:16367956}; Flags: Precursor;	B8LQX6_PICSI SubName: Full=Uncharacterized protein {ECO:0000313|EMBL:ABR18056.1};	--	GO:0012505,endomembrane system; GO:0016021,integral component of membrane; GO:0005886,plasma membrane; GO:0090406,pollen tube; GO:0005524,ATP binding; GO:0004675,transmembrane receptor protein serine/threonine kinase activity; GO:0007166,cell surface receptor signaling pathway; GO:0006468,protein phosphorylation; GO:0048765,root hair cell differentiation; GO:0000166,nucleotide binding; GO:0003674…	Leucine rich repeat	--	--	--
Cluster-12.0	--	--	--	--	--	--	--	--	--	--
Cluster-12504.1	K22804 structural maintenance of chromosomes protein 6 | (RefSeq) structural maintenance of chromosomes protein 6B-like (A)	ribonuclease H, partial [Trifolium pratense]	--	A0A0V0J0I6_SOLCH SubName: Full=Putative ovule protein {ECO:0000313|EMBL:JAP38225.1};	FOG: Reverse transcriptase	--	Reverse transcriptase-like	--	--	--
Cluster-13109.0	--	--	--	--	--	--	--	--	--	--
Cluster-13135.0	--	--	--	--	--	--	--	--	--	--
Cluster-13687.0	--	--	--	--	--	--	Protein of unknown function (DUF1397)	--	--	--
Cluster-13840.1	K20285 Rab9 effector protein with kelch motifs | (RefSeq) acyl-CoA-binding domain-containing protein 4-like (A)	Kelch_2 domain-containing protein/Kelch_4 domain-containing protein [Cephalotus follicularis]	ACBP4_ARATH RecName: Full=Acyl-CoA-binding domain-containing protein 4; Short=Acyl-CoA binding protein 4;	A0A1Q3BZ34_CEPFO SubName: Full=Kelch_2 domain-containing protein/Kelch_4 domain-containing protein {ECO:0000313|EMBL:GAV73151.1};	Kelch repeat-containing proteins	GO:0005737,cytoplasm; GO:0005829,cytosol; GO:0005634,nucleus; GO:0000062,fatty-acyl-CoA binding; GO:0008289,lipid binding; GO:0006869,lipid transport; GO:0009723,response to ethylene; GO:0009753,response to jasmonic acid; GO:0009416,response to light stimulus; GO:0000166,nucleotide binding; GO:0003674,molecular_function; GO:0005488,binding; GO:0017076,purine nucleotide binding; GO:0030554,adenyl …	Galactose oxidase, central domain	--	--	--
Cluster-13931.1	K10406 kinesin family member C2/C3 | (RefSeq) LOW QUALITY PROTEIN: disease resistance protein RPS6-like (A)	unknown [Picea sitchensis]	DSC1_ARATH RecName: Full=Disease resistance-like protein DSC1 {ECO:0000305}; AltName: Full=Protein DOMINANT SUPPRESSOR OF CAMTA3 NUMBER 1 {ECO:0000303|PubMed:28407487};	B8LMX8_PICSI SubName: Full=Uncharacterized protein {ECO:0000313|EMBL:ABR17008.1};	--	GO:0043531,ADP binding; GO:0005524,ATP binding; GO:0042742,defense response to bacterium; GO:0009626,plant-type hypersensitive response; GO:0007165,signal transduction; GO:0000166,nucleotide binding; GO:0003674,molecular_function; GO:0005488,binding; GO:0017076,purine nucleotide binding; GO:0030554,adenyl nucleotide binding; GO:0032553,ribonucleotide binding; GO:0032555,purine ribonucleotide bind…	NB-ARC domain	--	--	--
Cluster-14022.0	--	--	--	--	--	--	--	--	--	--
Cluster-14178.0	K13457 disease resistance protein RPM1 | (RefSeq) disease resistance protein RPM1-like (A)	disease resistance RPP13-like protein 4 [Jatropha curcas]	R13L4_ARATH RecName: Full=Disease resistance RPP13-like protein 4; AltName: Full=Disease resistance protein ZAR1 {ECO:0000305}; AltName: Full=Protein HOPZ-ACTIVATED RESISTANCE 1;	A0A0D6QS67_ARACU SubName: Full=Uncharacterized protein {ECO:0000313|EMBL:JAG93171.1};	Apoptotic ATPase	GO:0005886,plasma membrane; GO:0043531,ADP binding; GO:0005524,ATP binding; GO:0043621,protein self-association; GO:0006952,defense response; GO:0050829,defense response to Gram-negative bacterium; GO:0007165,signal transduction; GO:0000166,nucleotide binding; GO:0003674,molecular_function; GO:0005488,binding; GO:0017076,purine nucleotide binding; GO:0030554,adenyl nucleotide binding; GO:0032553,…	NB-ARC domain	--	--	--
Cluster-14499.2	K10436 microtubule-associated protein, RP/EB family | (RefSeq) microtubule-associated protein RP/EB family member 1C (A)	unknown [Picea sitchensis]	EB1B_ARATH RecName: Full=Microtubule-associated protein RP/EB family member 1B; AltName: Full=APC-binding protein EB1B; AltName: Full=End-binding protein 1; Short=AtEB1; AltName: Full=End-binding protein 1B; Short=AtEB1B; AltName: Full=Protein ATEB1 homolog 2; Short=ATEB1H2;	A9NUA3_PICSI SubName: Full=Uncharacterized protein {ECO:0000313|EMBL:ABK24214.1};	Microtubule-binding protein involved in cell cycle control	GO:0010005,cortical microtubule, transverse to long axis; GO:0005874,microtubule; GO:0005815,microtubule organizing center; GO:0005634,nucleus; GO:0009524,phragmoplast; GO:0005819,spindle; GO:0000922,spindle pole; GO:0008017,microtubule binding; GO:0007049,cell cycle; GO:0051301,cell division; GO:0009958,positive gravitropism; GO:0009652,thigmotropism; GO:0005515,protein binding; GO:0003674,molec…	EB1-like C-terminal motif	--	--	--
Cluster-14754.0	--	--	--	--	--	--	--	--	--	--
Cluster-15484.0	--	--	--	--	--	--	--	--	--	--
Cluster-15730.0	--	--	--	--	--	--	--	--	--	--
Cluster-1583.1	K02927 ubiquitin-large subunit ribosomal protein L40e | (RefSeq) ubiquitin-like (A)	ubiquitin-like [Chenopodium quinoa]	UBIQP_AGLNE RecName: Full=Polyubiquitin; Contains: RecName: Full=Ubiquitin-related 1; Contains: RecName: Full=Ubiquitin; Contains: RecName: Full=Ubiquitin-related 2; Contains: RecName: Full=Ubiquitin-related 3; Flags: Precursor;	K0RSN2_THAOC SubName: Full=Uncharacterized protein {ECO:0000313|EMBL:EJK55364.1};	Ubiquitin and ubiquitin-like proteins	GO:0005737,cytoplasm; GO:0005634,nucleus; GO:0005622,intracellular; GO:0005575,cellular_component; GO:0005623,cell; GO:0044424,intracellular part; GO:0044464,cell part; GO:0043231,intracellular membrane-bounded organelle; GO:0043226,organelle; GO:0043227,membrane-bounded organelle; GO:0043229,intracellular organelle	Ubiquitin family	--	--	--
Cluster-15893.0	--	--	--	--	--	--	--	--	--	--
Cluster-17287.0	--	--	--	--	--	--	--	--	--	--
Cluster-17362.0	--	--	--	--	--	--	--	--	--	--
Cluster-17792.1	K14490 histidine-containing phosphotransfer peotein | (RefSeq) histidine-containing phosphotransfer protein 1 (A)	unknown [Picea sitchensis]	AHP1_ARATH RecName: Full=Histidine-containing phosphotransfer protein 1;	A0A0C9S635_9SPER SubName: Full=TSA: Wollemia nobilis Ref_Wollemi_Transcript_15662_1000 transcribed RNA sequence {ECO:0000313|EMBL:JAG86388.1};	Two-component phosphorelay intermediate involved in MAP kinase cascade regulation	GO:0005737,cytoplasm; GO:0005829,cytosol; GO:0005634,nucleus; GO:0009927,histidine phosphotransfer kinase activity; GO:0043424,protein histidine kinase binding; GO:0009736,cytokinin-activated signaling pathway; GO:0000160,phosphorelay signal transduction system; GO:0003674,molecular_function; GO:0003824,catalytic activity; GO:0004672,protein kinase activity; GO:0016301,kinase activity; GO:0016740…	Hpt domain	--	--	--
Cluster-18890.1	K18789 xylogalacturonan beta-1,3-xylosyltransferase [EC:2.4.2.41] | (RefSeq) probable glycosyltransferase At5g20260 (A)	putative glycosyltransferase [Ananas comosus]	GLYT3_ARATH RecName: Full=Probable glycosyltransferase At5g03795; EC=2.4.-.-;	A0A1D1Z9U4_9ARAE SubName: Full=Putative glycosyltransferase At5g03795 {ECO:0000313|EMBL:JAT63674.1};	Acetylglucosaminyltransferase EXT1/exostosin 1	GO:0000139,Golgi membrane; GO:0016021,integral component of membrane; GO:0016757,transferase activity, transferring glycosyl groups; GO:0071555,cell wall organization; GO:0006486,protein glycosylation; GO:0003674,molecular_function; GO:0003824,catalytic activity; GO:0016740,transferase activity; GO:0008150,biological_process; GO:0009987,cellular process; GO:0016043,cellular component organization…	Exostosin family	--	--	--
Cluster-18890.2	K18789 xylogalacturonan beta-1,3-xylosyltransferase [EC:2.4.2.41] | (RefSeq) probable glycosyltransferase At5g20260 (A)	putative glycosyltransferase [Ananas comosus]	GLYT3_ARATH RecName: Full=Probable glycosyltransferase At5g03795; EC=2.4.-.-;	A0A1D1Z9U4_9ARAE SubName: Full=Putative glycosyltransferase At5g03795 {ECO:0000313|EMBL:JAT63674.1};	Acetylglucosaminyltransferase EXT1/exostosin 1	GO:0000139,Golgi membrane; GO:0016021,integral component of membrane; GO:0016757,transferase activity, transferring glycosyl groups; GO:0071555,cell wall organization; GO:0006486,protein glycosylation; GO:0003674,molecular_function; GO:0003824,catalytic activity; GO:0016740,transferase activity; GO:0008150,biological_process; GO:0009987,cellular process; GO:0016043,cellular component organization…	Exostosin family	--	--	--
Cluster-19782.0	K11153 retinol dehydrogenase 12 [EC:1.1.1.300] | (RefSeq) retinol dehydrogenase 12-like (A)	PREDICTED: retinol dehydrogenase 12-like isoform X1 [Nelumbo nucifera]	FEY_ARATH RecName: Full=Dehydrogenase/reductase SDR family member FEY {ECO:0000305}; EC=1.1.-.- {ECO:0000305}; AltName: Full=Protein FOREVER YOUNG {ECO:0000303|PubMed:7849756};	A0A1U8B2V8_NELNU SubName: Full=retinol dehydrogenase 12-like isoform X1 {ECO:0000313|RefSeq:XP_010275076.1};	Dehydrogenases with different specificities (related to short-chain alcohol dehydrogenases)	GO:0005783,endoplasmic reticulum; GO:0016491,oxidoreductase activity; GO:0010073,meristem maintenance; GO:2000024,regulation of leaf development; GO:0003674,molecular_function; GO:0003824,catalytic activity; GO:0009888,tissue development; GO:0008150,biological_process; GO:0032501,multicellular organismal process; GO:0032502,developmental process; GO:0048507,meristem development; GO:0048856,anatom…	short chain dehydrogenase	--	--	--
Cluster-20068.1	K06180 23S rRNA pseudouridine1911/1915/1917 synthase [EC:5.4.99.23] | (RefSeq) pentatricopeptide repeat-containing protein At1g20230 isoform X1 (A)	unknown [Picea sitchensis]	PPR53_ARATH RecName: Full=Pentatricopeptide repeat-containing protein At1g20230;	D5ADG9_PICSI SubName: Full=Uncharacterized protein {ECO:0000313|EMBL:ADE77588.1};	FOG: PPR repeat	GO:0043231,intracellular membrane-bounded organelle; GO:0004519,endonuclease activity; GO:0003723,RNA binding; GO:0008270,zinc ion binding; GO:0009451,RNA modification; GO:0003674,molecular_function; GO:0003824,catalytic activity; GO:0004518,nuclease activity; GO:0016787,hydrolase activity; GO:0016788,hydrolase activity, acting on ester bonds; GO:0003676,nucleic acid binding; GO:0005488,binding; …	DYW family of nucleic acid deaminases	--	--	--
Cluster-20499.1	K15382 solute carrier family 50 (sugar transporter) | (RefSeq) bidirectional sugar transporter SWEET1-like (A)	PREDICTED: bidirectional sugar transporter SWEET1 [Brassica rapa]	SWET1_ARATH RecName: Full=Bidirectional sugar transporter SWEET1 {ECO:0000303|PubMed:21107422}; Short=AtSWEET1 {ECO:0000303|PubMed:21107422}; AltName: Full=Protein SUGARS WILL EVENTUALLY BE EXPORTED TRANSPORTERS 1 {ECO:0000303|PubMed:21107422};	M4DN29_BRARP RecName: Full=Bidirectional sugar transporter SWEET {ECO:0000256|RuleBase:RU910715};	Multitransmembrane protein	GO:0005783,endoplasmic reticulum; GO:0005789,endoplasmic reticulum membrane; GO:0005887,integral component of plasma membrane; GO:0005886,plasma membrane; GO:0051119,sugar transmembrane transporter activity; GO:0051260,protein homooligomerization; GO:0003674,molecular_function; GO:0005215,transporter activity; GO:0022857,transmembrane transporter activity; GO:0015144,carbohydrate transmembrane tr…	Sugar efflux transporter for intercellular exchange	--	--	--
Cluster-21253.0	--	--	--	--	--	--	--	--	--	--
Cluster-21334.0	K15196 transcription factor IIIB 90 kDa subunit | (RefSeq) hypothetical protein (A)	hypothetical protein 0_18435_01, partial [Pinus radiata]	FBX6_ARATH RecName: Full=F-box only protein 6;	H9X618_PINTA SubName: Full=Uncharacterized protein {ECO:0000313|EMBL:AFG69711.1}; Flags: Fragment;	--	GO:0004842,ubiquitin-protein transferase activity; GO:0010305,leaf vascular tissue pattern formation; GO:0010928,regulation of auxin mediated signaling pathway; GO:0031146,SCF-dependent proteasomal ubiquitin-dependent protein catabolic process; GO:0060776,simple leaf morphogenesis; GO:0003674,molecular_function; GO:0003824,catalytic activity; GO:0016740,transferase activity; GO:0019787,ubiquitin-…	Kelch motif	--	--	--
Cluster-21450.0	K13082 bifunctional dihydroflavonol 4-reductase/flavanone 4-reductase [EC:1.1.1.219 1.1.1.234] | (RefSeq) dihydroflavonol 4-reductase-like isoform X1 (A)	unknown [Picea sitchensis]	ANR_GINBI RecName: Full=Putative anthocyanidin reductase {ECO:0000303|PubMed:16399014}; Short=GbANR {ECO:0000303|PubMed:16399014}; EC=1.3.1.- {ECO:0000250|UniProtKB:Q5FB34};	B8LRT5_PICSI SubName: Full=Uncharacterized protein {ECO:0000313|EMBL:ABR18365.1};	Flavonol reductase/cinnamoyl-CoA reductase	GO:0050662,coenzyme binding; GO:0016491,oxidoreductase activity; GO:0009813,flavonoid biosynthetic process; GO:0003674,molecular_function; GO:0005488,binding; GO:0048037,cofactor binding; GO:0003824,catalytic activity; GO:0008152,metabolic process; GO:0008150,biological_process; GO:0009058,biosynthetic process; GO:0009812,flavonoid metabolic process; GO:0071704,organic substance metabolic process…	NAD dependent epimerase/dehydratase family	--	--	--
Cluster-21499.0	K01725 cyanate lyase [EC:4.2.1.104] | (RefSeq) cyanate hydratase-like (A)	cyanate hydratase [Quercus suber]	CYNS_PHATC RecName: Full=Cyanate hydratase {ECO:0000255|HAMAP-Rule:MF_03139}; Short=Cyanase {ECO:0000255|HAMAP-Rule:MF_03139}; EC=4.2.1.104 {ECO:0000255|HAMAP-Rule:MF_03139}; AltName: Full=Cyanate hydrolase {ECO:0000255|HAMAP-Rule:MF_03139}; AltName: Full=Cyanate lyase {ECO:0000255|HAMAP-Rule:MF_03139};	A0A1D1XN69_9ARAE RecName: Full=Cyanate hydratase {ECO:0000256|HAMAP-Rule:MF_03139}; Short=Cyanase {ECO:0000256|HAMAP-Rule:MF_03139}; EC=4.2.1.104 {ECO:0000256|HAMAP-Rule:MF_03139}; AltName: Full=Cyanate hydrolase {ECO:0000256|HAMAP-Rule:MF_03139}; AltName: Full=Cyanate lyase {ECO:0000256|HAMAP-Rule:MF_03139};	--	GO:0008824,cyanate hydratase activity; GO:0043565,sequence-specific DNA binding; GO:0009439,cyanate metabolic process; GO:0003674,molecular_function; GO:0003824,catalytic activity; GO:0016829,lyase activity; GO:0016840,carbon-nitrogen lyase activity; GO:0003676,nucleic acid binding; GO:0003677,DNA binding; GO:0005488,binding; GO:0097159,organic cyclic compound binding; GO:1901363,heterocyclic com…	Cyanate lyase C-terminal domain	--	--	--
Cluster-21535.0	--	unknown [Picea sitchensis]	--	A9NK17_PICSI SubName: Full=Uncharacterized protein {ECO:0000313|EMBL:ABK20978.1};	--	--	Methyltransferase FkbM domain	--	--	--
Cluster-21540.0	K21820 unspecific peroxygenase [EC:1.11.2.1] | (RefSeq) aromatic peroxygenase-like (A)	aromatic peroxygenase [Quercus suber]	--	--	--	--	Peroxidase, family 2	--	--	--
Cluster-21595.0	--	unknown [Picea sitchensis]	--	A9NZM8_PICSI SubName: Full=Uncharacterized protein {ECO:0000313|EMBL:ABK26089.1};	--	GO:0006950,response to stress; GO:0008150,biological_process; GO:0050896,response to stimulus	Late embryogenesis abundant protein	--	--	--
Cluster-21631.0	K00234 succinate dehydrogenase (ubiquinone) flavoprotein subunit [EC:1.3.5.1] | (RefSeq) succinate dehydrogenase [ubiquinone] flavoprotein subunit 1, mitochondrial (A)	fumarate reductase [Quercus suber]	SDHA2_ARATH RecName: Full=Succinate dehydrogenase [ubiquinone] flavoprotein subunit 2, mitochondrial; EC=1.3.5.1 {ECO:0000250|UniProtKB:P31040}; AltName: Full=Flavoprotein subunit 2 of complex II; Short=FP; Flags: Precursor;	A0A0D6R7T5_ARACU SubName: Full=Uncharacterized protein {ECO:0000313|EMBL:JAG98909.1};	Fumarate reductase, flavoprotein subunit	GO:0005749,mitochondrial respiratory chain complex II, succinate dehydrogenase complex (ubiquinone); GO:0005739,mitochondrion; GO:0045273,respiratory chain complex II; GO:0009055,electron transfer activity; GO:0050660,flavin adenine dinucleotide binding; GO:0008177,succinate dehydrogenase (ubiquinone) activity; GO:0000104,succinate dehydrogenase activity; GO:0009061,anaerobic respiration; GO:0006…	FAD binding domain	--	--	--
Cluster-21683.0	--	--	--	--	--	--	--	--	--	--
Cluster-21690.0	K03247 translation initiation factor 3 subunit H | (RefSeq) eukaryotic translation initiation factor 3 subunit H-like (A)	protein XRI1 isoform X2 [Amborella trichopoda]	XRI1_ARATH RecName: Full=Protein XRI1; AltName: Full=Protein X-RAY INDUCED 1;	W1P6J5_AMBTC SubName: Full=Uncharacterized protein {ECO:0000313|EMBL:ERN02605.1};	--	GO:0005634,nucleus; GO:0006281,DNA repair; GO:0007143,female meiotic nuclear division; GO:0007140,male meiotic nuclear division; GO:0009555,pollen development; GO:0010165,response to X-ray; GO:0008152,metabolic process; GO:0006139,nucleobase-containing compound metabolic process; GO:0006259,DNA metabolic process; GO:0006725,cellular aromatic compound metabolic process; GO:0006807,nitrogen compoun…	--	--	--	--
Cluster-21716.0	--	--	--	--	--	--	--	--	--	--
Cluster-21762.0	--	--	--	--	--	--	--	--	--	--
Cluster-21784.0	K10752 histone-binding protein RBBP4 | (RefSeq) LOW QUALITY PROTEIN: WD-40 repeat-containing protein MSI3 (A)	PREDICTED: heavy metal-associated isoprenylated plant protein 28 [Elaeis guineensis]	HIP45_ARATH RecName: Full=Heavy metal-associated isoprenylated plant protein 45 {ECO:0000303|PubMed:21072340, ECO:0000303|PubMed:23368984}; Short=AtHIP45 {ECO:0000303|PubMed:21072340, ECO:0000303|PubMed:23368984}; Flags: Precursor;	B9I1M3_POPTR SubName: Full=Uncharacterized protein {ECO:0000313|EMBL:EEE98038.2};	Copper chaperone	GO:0005737,cytoplasm; GO:0046914,transition metal ion binding; GO:0046916,cellular transition metal ion homeostasis; GO:0030001,metal ion transport; GO:0003674,molecular_function; GO:0005488,binding; GO:0046872,metal ion binding; GO:0043167,ion binding; GO:0043169,cation binding; GO:0006873,cellular ion homeostasis; GO:0006875,cellular metal ion homeostasis; GO:0008150,biological_process; GO:0009…	Heavy-metal-associated domain	--	--	--
Cluster-21863.0	--	--	--	--	--	--	--	--	--	--
Cluster-21909.2	--	--	--	--	--	--	--	--	--	--
Cluster-22179.0	--	--	--	--	--	--	Membrane-associating domain	--	--	--
Cluster-22216.1	K07904 Ras-related protein Rab-11A | (RefSeq) Rab11;A1b-1; rab family GTPase (A)	hypothetical protein VITISV_018876 [Vitis vinifera]	RB11E_LOTJA RecName: Full=Ras-related protein Rab11E;	A5AUV6_VITVI SubName: Full=Uncharacterized protein {ECO:0000313|EMBL:CAN60629.1};	GTPase Rab11/YPT3, small G protein superfamily	GO:0005886,plasma membrane; GO:0005525,GTP binding; GO:0003924,GTPase activity; GO:0000166,nucleotide binding; GO:0001882,nucleoside binding; GO:0001883,purine nucleoside binding; GO:0003674,molecular_function; GO:0005488,binding; GO:0017076,purine nucleotide binding; GO:0019001,guanyl nucleotide binding; GO:0032549,ribonucleoside binding; GO:0032550,purine ribonucleoside binding; GO:0032553,ribo…	--	--	--	--
Cluster-22336.2	--	--	--	--	--	--	--	--	--	--
Cluster-22360.0	K05765 cofilin | (RefSeq) uncharacterized LOC105781290 (A)	transcription factor [Quercus suber]	BH112_ARATH RecName: Full=Transcription factor bHLH112; AltName: Full=Basic helix-loop-helix protein 112; Short=AtbHLH112; Short=bHLH 112; AltName: Full=Transcription factor EN 64; AltName: Full=bHLH transcription factor bHLH112;	A0A1U8AJM0_NELNU SubName: Full=transcription factor bHLH112-like {ECO:0000313|RefSeq:XP_010267864.1};	--	GO:0005634,nucleus; GO:0003700,DNA-binding transcription factor activity; GO:0046983,protein dimerization activity; GO:0000978,RNA polymerase II proximal promoter sequence-specific DNA binding; GO:0043565,sequence-specific DNA binding; GO:0001228,DNA-binding transcription activator activity, RNA polymerase II-specific; GO:0071215,cellular response to abscisic acid stimulus; GO:0071472,cellular re…	--	--	--	--
Cluster-22520.0	--	--	--	--	--	--	--	--	--	--
Cluster-22520.4	--	--	--	--	--	--	--	--	--	--
Cluster-22596.0	K20628 expansin | (RefSeq) expansin-B16-like (A)	expansin-like B1 [Amborella trichopoda]	EXLB1_ORYSJ RecName: Full=Expansin-like B1; AltName: Full=Expansin-related 1; AltName: Full=OsEXLB1; AltName: Full=OsEXPR1; AltName: Full=OsaEXPb3.1; Flags: Precursor;	A0A0C9RYE1_9SPER SubName: Full=TSA: Wollemia nobilis Ref_Wollemi_Transcript_4133_1062 transcribed RNA sequence {ECO:0000313|EMBL:JAG89064.1};	--	GO:0005576,extracellular region; GO:0005575,cellular_component	Pollen allergen	--	--	--
Cluster-22620.1	--	--	--	--	--	--	--	--	--	--
Cluster-22984.0	--	--	--	--	--	--	--	--	--	--
Cluster-23038.0	K13899 cystatin-C | (RefSeq) cysteine proteinase inhibitor B-like (A)	unknown [Picea sitchensis]	CYT1_MAIZE RecName: Full=Cystatin-1; AltName: Full=Corn kernel cysteine proteinase inhibitor; AltName: Full=Cystatin I; Flags: Precursor;	A9NL68_PICSI RecName: Full=Cysteine proteinase inhibitor {ECO:0000256|RuleBase:RU362130};	--	GO:0004869,cysteine-type endopeptidase inhibitor activity; GO:0003674,molecular_function; GO:0004857,enzyme inhibitor activity; GO:0004866,endopeptidase inhibitor activity; GO:0061135,endopeptidase regulator activity; GO:0098772,molecular function regulator; GO:0030414,peptidase inhibitor activity; GO:0030234,enzyme regulator activity; GO:0061134,peptidase regulator activity	Aspartic acid proteinase inhibitor	--	--	--
Cluster-23038.2	K13899 cystatin-C | (RefSeq) cysteine proteinase inhibitor B-like (A)	unknown [Picea sitchensis]	CYT1_MAIZE RecName: Full=Cystatin-1; AltName: Full=Corn kernel cysteine proteinase inhibitor; AltName: Full=Cystatin I; Flags: Precursor;	A9NL68_PICSI RecName: Full=Cysteine proteinase inhibitor {ECO:0000256|RuleBase:RU362130};	--	GO:0004869,cysteine-type endopeptidase inhibitor activity; GO:0003674,molecular_function; GO:0004857,enzyme inhibitor activity; GO:0004866,endopeptidase inhibitor activity; GO:0061135,endopeptidase regulator activity; GO:0098772,molecular function regulator; GO:0030414,peptidase inhibitor activity; GO:0030234,enzyme regulator activity; GO:0061134,peptidase regulator activity	Aspartic acid proteinase inhibitor	--	--	--
Cluster-23070.0	K11254 histone H4 | (RefSeq) uncharacterized protein LOC114188504 (A)	PREDICTED: uncharacterized protein LOC107932445 [Gossypium hirsutum]	H4_CAPAN RecName: Full=Histone H4; AltName: Full=CaH4;	A0A287NJD4_HORVV RecName: Full=Histone H4 {ECO:0000256|RuleBase:RU000528};	Histone H4	GO:0000786,nucleosome; GO:0005634,nucleus; GO:0003677,DNA binding; GO:0046982,protein heterodimerization activity; GO:0006334,nucleosome assembly; GO:0003674,molecular_function; GO:0003676,nucleic acid binding; GO:0005488,binding; GO:0097159,organic cyclic compound binding; GO:1901363,heterocyclic compound binding; GO:0005515,protein binding; GO:0046983,protein dimerization activity; GO:0051276,c…	--	--	--	--
Cluster-23071.0	--	unknown [Picea sitchensis]	--	A9NKB7_PICSI SubName: Full=Uncharacterized protein {ECO:0000313|EMBL:ABK21078.1};	--	--	--	--	--	--
Cluster-23090.0	--	--	--	--	--	--	--	--	--	--
Cluster-23106.0	K05310 ethanolamine phosphate transferase 2 subunit G [EC:2.7.-.-] | (RefSeq) GPI ethanolamine phosphate transferase 2 isoform X1 (A)	GPI ethanolamine phosphate transferase 2 isoform X1 [Amborella trichopoda]	--	A0A200PU88_9MAGN SubName: Full=Type I phosphodiesterase/nucleotide pyrophosphatase/phosphate transferase {ECO:0000313|EMBL:OVA01779.1};	Glycosylphosphatidylinositol anchor synthesis protein	GO:0016021,integral component of membrane; GO:0016740,transferase activity; GO:0008152,metabolic process; GO:0003674,molecular_function; GO:0003824,catalytic activity; GO:0008150,biological_process; GO:0005575,cellular_component; GO:0016020,membrane; GO:0031224,intrinsic component of membrane; GO:0044425,membrane part	Type I phosphodiesterase / nucleotide pyrophosphatase	--	--	--
Cluster-23123.0	K04565 superoxide dismutase, Cu-Zn family [EC:1.15.1.1] | (RefSeq) superoxide dismutase [Cu-Zn] (A)	superoxide dismutase [cu-zn]	SODC_SOLCS RecName: Full=Superoxide dismutase [Cu-Zn]; EC=1.15.1.1;	A0A251UBE1_HELAN RecName: Full=Superoxide dismutase [Cu-Zn] {ECO:0000256|RuleBase:RU000393}; EC=1.15.1.1 {ECO:0000256|RuleBase:RU000393};	Cu2+/Zn2+ superoxide dismutase SOD1	GO:0005737,cytoplasm; GO:0046872,metal ion binding; GO:0004784,superoxide dismutase activity; GO:0003674,molecular_function; GO:0005488,binding; GO:0043167,ion binding; GO:0043169,cation binding; GO:0003824,catalytic activity; GO:0016491,oxidoreductase activity; GO:0016209,antioxidant activity; GO:0016721,oxidoreductase activity, acting on superoxide radicals as acceptor; GO:0005622,intracellular…	Copper/zinc superoxide dismutase (SODC)	--	--	--
Cluster-23127.0	--	--	--	--	--	--	--	--	--	--
Cluster-23259.0	K03327 multidrug resistance protein, MATE family | (RefSeq) hypothetical protein (A)	hypothetical protein SELMODRAFT_63250, partial [Selaginella moellendorffii]	DTX48_ARATH RecName: Full=Protein DETOXIFICATION 48 {ECO:0000303|PubMed:11739388}; Short=AtDTX48 {ECO:0000303|PubMed:11739388}; AltName: Full=Multidrug and toxic compound extrusion protein 48 {ECO:0000305}; Short=MATE protein 48 {ECO:0000305}; AltName: Full=Protein ABNORMAL SHOOT 4 {ECO:0000303|PubMed:26160579}; AltName: Full=Protein BUSH-AND-CHLOROTIC-DWARF 1 {ECO:0000303|PubMed:22150160}; Short…	D8RF27_SELML RecName: Full=Protein DETOXIFICATION {ECO:0000256|RuleBase:RU004914}; AltName: Full=Multidrug and toxic compound extrusion protein {ECO:0000256|RuleBase:RU004914}; Flags: Fragment;	Uncharacterized membrane protein, predicted efflux pump	GO:0005794,Golgi apparatus; GO:0000139,Golgi membrane; GO:0017119,Golgi transport complex; GO:0016021,integral component of membrane; GO:0005770,late endosome; GO:0031902,late endosome membrane; GO:0043226,organelle; GO:0015297,antiporter activity; GO:0015238,drug transmembrane transporter activity; GO:0005381,iron ion transmembrane transporter activity; GO:0006855,drug transmembrane transport; G…	MatE	--	--	--
Cluster-23274.0	--	unknown [Picea sitchensis]	--	D5A939_PICSI SubName: Full=Uncharacterized protein {ECO:0000313|EMBL:ADE76058.1};	--	--	Helix-loop-helix DNA-binding domain	--	--	--
Cluster-23296.0	K07034 uncharacterized protein | (RefSeq) protein alcS-like (A)	protein alcs [Quercus suber]	--	A9RWJ3_PHYPA SubName: Full=Predicted protein {ECO:0000313|EMBL:EDQ76888.1}; Flags: Fragment;	--	GO:0016021,integral component of membrane; GO:0005886,plasma membrane; GO:0015123,acetate transmembrane transporter activity; GO:0006847,plasma membrane acetate transport; GO:0003674,molecular_function; GO:0005215,transporter activity; GO:0022857,transmembrane transporter activity; GO:0005342,organic acid transmembrane transporter activity; GO:0008028,monocarboxylic acid transmembrane transporter…	GPR1/FUN34/yaaH family	--	--	--
Cluster-23492.0	K11855 ubiquitin carboxyl-terminal hydrolase 36/42 [EC:3.4.19.12] | (RefSeq) ubiquitin carboxyl-terminal hydrolase 17 (A)	hypothetical protein AXG93_786s1050 [Marchantia polymorpha subsp. ruderalis]	UBP15_ARATH RecName: Full=Ubiquitin carboxyl-terminal hydrolase 15; EC=3.4.19.12; AltName: Full=Deubiquitinating enzyme 15; Short=AtUBP15; AltName: Full=Ubiquitin thioesterase 15; AltName: Full=Ubiquitin-specific-processing protease 15;	A0A1R3HRK6_9ROSI SubName: Full=Peptidase C19, ubiquitin carboxyl-terminal hydrolase 2 {ECO:0000313|EMBL:OMO73003.1};	Ubiquitin carboxyl-terminal hydrolase	GO:0016021,integral component of membrane; GO:0046872,metal ion binding; GO:0036459,thiol-dependent ubiquitinyl hydrolase activity; GO:0016579,protein deubiquitination; GO:0006511,ubiquitin-dependent protein catabolic process; GO:0003674,molecular_function; GO:0005488,binding; GO:0043167,ion binding; GO:0043169,cation binding; GO:0003824,catalytic activity; GO:0008234,cysteine-type peptidase acti…	Ubiquitin carboxyl-terminal hydrolase	--	--	--
Cluster-23617.0	--	YTH domain-containing protein 1 [Amborella trichopoda]	--	U5D1N8_AMBTC SubName: Full=Uncharacterized protein {ECO:0000313|EMBL:ERN16349.1};	--	--	--	--	--	--
Cluster-23625.0	--	--	--	--	--	--	--	--	--	--
Cluster-23676.0	--	--	--	--	--	--	--	--	--	--
Cluster-23683.0	--	PREDICTED: uncharacterized protein LOC104228545 [Nicotiana sylvestris]	BH101_ARATH RecName: Full=Transcription factor bHLH101; AltName: Full=Basic helix-loop-helix protein 101; Short=AtbHLH101; Short=bHLH 101; AltName: Full=Transcription factor EN 10; AltName: Full=bHLH transcription factor bHLH101;	A0A1U7WL74_NICSY SubName: Full=uncharacterized protein LOC104228545 {ECO:0000313|RefSeq:XP_009779323.1};	--	GO:0090575,RNA polymerase II transcription factor complex; GO:0003700,DNA-binding transcription factor activity; GO:0046983,protein dimerization activity; GO:0000977,RNA polymerase II regulatory region sequence-specific DNA binding; GO:0010106,cellular response to iron ion starvation; GO:0055072,iron ion homeostasis; GO:0006357,regulation of transcription by RNA polymerase II; GO:0006355,regulati…	Helix-loop-helix DNA-binding domain	bHLH	TF	bHLH
Cluster-23791.0	--	--	--	--	--	--	--	--	--	--
Cluster-23831.1	--	--	--	--	--	--	--	--	--	--
Cluster-23848.0	K08192 MFS transporter, ACS family, allantoate permease | (RefSeq) uncharacterized transporter C417.10-like (A)	putative transporter [Quercus suber]	--	A0A1D1ZAS2_9ARAE SubName: Full=Putative transporter C11D3.18C {ECO:0000313|EMBL:JAT63973.1};	Permease of the major facilitator superfamily	GO:0016021,integral component of membrane; GO:0055085,transmembrane transport; GO:0006810,transport; GO:0008150,biological_process; GO:0051179,localization; GO:0051234,establishment of localization; GO:0005575,cellular_component; GO:0016020,membrane; GO:0031224,intrinsic component of membrane; GO:0044425,membrane part	Major Facilitator Superfamily	--	--	--
Cluster-23931.0	K02927 ubiquitin-large subunit ribosomal protein L40e | (RefSeq) ubiquitin-like (A)	hypothetical protein F511_26659 [Dorcoceras hygrometricum]	UBQ12_ARATH RecName: Full=Polyubiquitin 12; Contains: RecName: Full=Ubiquitin-related 1; Contains: RecName: Full=Ubiquitin-related 2; Contains: RecName: Full=Ubiquitin-related 3; Flags: Precursor;	A0A1D1YU81_9ARAE SubName: Full=Ubiquitin-40S ribosomal protein S27a {ECO:0000313|EMBL:JAT58181.1}; Flags: Fragment;	--	GO:0005737,cytoplasm; GO:0005634,nucleus; GO:0006511,ubiquitin-dependent protein catabolic process; GO:0019941,modification-dependent protein catabolic process; GO:0008152,metabolic process; GO:0006508,proteolysis; GO:0051603,proteolysis involved in cellular protein catabolic process; GO:0006807,nitrogen compound metabolic process; GO:0008150,biological_process; GO:0009056,catabolic process; GO:0…	--	--	--	--
Cluster-23933.0	--	--	--	--	--	--	--	--	--	--
Cluster-23951.0	K10406 kinesin family member C2/C3 | (RefSeq) kinesin KP1-like (A)	hypothetical protein SELMODRAFT_107811 [Selaginella moellendorffii]	--	A0A0C9RMI9_9SPER SubName: Full=TSA: Wollemia nobilis Ref_Wollemi_Transcript_10747_2254 transcribed RNA sequence {ECO:0000313|EMBL:JAG87926.1};	--	--	Plant protein of unknown function (DUF868)	--	--	--
Cluster-23951.1	K10406 kinesin family member C2/C3 | (GenBank) kinesin heavy chain, putative (A)	hypothetical protein SELMODRAFT_158336 [Selaginella moellendorffii]	--	A0A0C9RMI9_9SPER SubName: Full=TSA: Wollemia nobilis Ref_Wollemi_Transcript_10747_2254 transcribed RNA sequence {ECO:0000313|EMBL:JAG87926.1};	--	--	--	--	--	--
Cluster-23963.0	--	unknown [Picea sitchensis]	--	A9NKA1_PICSI SubName: Full=Uncharacterized protein {ECO:0000313|EMBL:ABK21062.1};	--	--	Domain of unknown function (DUF4228)	--	--	--
Cluster-24058.0	K12173 BRCA1-A complex subunit BRE | (RefSeq) BRISC and BRCA1-A complex member 2 (A)	thaumatin-like protein [Cryptomeria japonica]	TLPH_ARATH RecName: Full=Thaumatin-like protein; Flags: Precursor;	Q5DWG1_CRYJA SubName: Full=Thaumatin-like protein {ECO:0000313|EMBL:BAD90814.1};	--	--	Thaumatin family	--	--	--
Cluster-24075.0	--	IQ motif, EF-hand binding site [Corchorus olitorius]	IQD1_ARATH RecName: Full=Protein IQ-DOMAIN 1 {ECO:0000303|PubMed:15960618};	A0A1R3IVE4_9ROSI SubName: Full=IQ motif, EF-hand binding site {ECO:0000313|EMBL:OMO86533.1};	--	GO:0005737,cytoplasm; GO:0005874,microtubule; GO:0005634,nucleus; GO:0005516,calmodulin binding; GO:0008017,microtubule binding; GO:0005515,protein binding; GO:0003674,molecular_function; GO:0005488,binding; GO:0008092,cytoskeletal protein binding; GO:0015631,tubulin binding; GO:0005622,intracellular; GO:0005575,cellular_component; GO:0005623,cell; GO:0044424,intracellular part; GO:0044464,cell p…	Protein of unknown function (DUF4005)	--	--	--
Cluster-24102.0	K06630 14-3-3 protein epsilon | (RefSeq) 14-3-3 protein homolog (A)	14-3-3 protein like [Quercus suber]	1433D_SOYBN RecName: Full=14-3-3-like protein D; AltName: Full=SGF14D;	A0A1D1Z689_9ARAE SubName: Full=1433_10 protein {ECO:0000313|EMBL:JAT62440.1};	Multifunctional chaperone (14-3-3 family)	GO:0019904,protein domain specific binding; GO:0005515,protein binding; GO:0003674,molecular_function; GO:0005488,binding	14-3-3 protein	--	--	--
Cluster-24128.0	--	unknown [Picea sitchensis]	--	B8LMP5_PICSI SubName: Full=Uncharacterized protein {ECO:0000313|EMBL:ABR16925.1};	--	GO:0016021,integral component of membrane; GO:0005575,cellular_component; GO:0016020,membrane; GO:0031224,intrinsic component of membrane; GO:0044425,membrane part	--	--	--	--
Cluster-24141.0	K01381 saccharopepsin [EC:3.4.23.25] | (RefSeq) vacuolar protease A-like (A)	vacuolar protease a [Quercus suber]	ASPR_HORVU RecName: Full=Phytepsin; EC=3.4.23.40; AltName: Full=Aspartic proteinase; Contains: RecName: Full=Phytepsin 32 kDa subunit; Contains: RecName: Full=Phytepsin 29 kDa subunit; Contains: RecName: Full=Phytepsin 16 kDa subunit; Contains: RecName: Full=Phytepsin 11 kDa subunit; Flags: Precursor;	A0A0D6QWU6_ARACU SubName: Full=Uncharacterized protein {ECO:0000313|EMBL:JAG95014.1};	Aspartyl protease	GO:0005773,vacuole; GO:0004190,aspartic-type endopeptidase activity; GO:0006629,lipid metabolic process; GO:0003674,molecular_function; GO:0003824,catalytic activity; GO:0004175,endopeptidase activity; GO:0008233,peptidase activity; GO:0070011,peptidase activity, acting on L-amino acid peptides; GO:0016787,hydrolase activity; GO:0070001,aspartic-type peptidase activity; GO:0140096,catalytic activ…	Eukaryotic aspartyl protease	--	--	--
Cluster-24273.0	--	hypothetical protein 0_4591_01, partial [Pinus sylvestris]	--	A0A0C9RH32_9SPER SubName: Full=TSA: Wollemia nobilis Ref_Wollemi_Transcript_22895_1349 transcribed RNA sequence {ECO:0000313|EMBL:JAG85771.1};	--	GO:0016021,integral component of membrane; GO:0005575,cellular_component; GO:0016020,membrane; GO:0031224,intrinsic component of membrane; GO:0044425,membrane part	Cotton fibre expressed protein	--	--	--
Cluster-24343.0	--	--	--	--	--	--	--	--	--	--
Cluster-24363.0	--	--	--	--	--	--	--	--	--	--
Cluster-24682.1	K21820 unspecific peroxygenase [EC:1.11.2.1] | (RefSeq) aromatic peroxygenase-like (A)	aromatic peroxygenase [Quercus suber]	--	A0A2D4C949_PYTIN SubName: Full=Chloroperoxidase {ECO:0000313|EMBL:GAY03119.1};	--	GO:0004601,peroxidase activity; GO:0003674,molecular_function; GO:0003824,catalytic activity; GO:0016491,oxidoreductase activity; GO:0016209,antioxidant activity; GO:0016684,oxidoreductase activity, acting on peroxide as acceptor	Peroxidase, family 2	--	--	--
Cluster-24812.0	K09285 AP2-like factor, ANT lineage | (RefSeq) AP2-like ethylene-responsive transcription factor At1g16060 (A)	hypothetical protein AQUCO_01600348v1 [Aquilegia coerulea]	AP2L1_ARATH RecName: Full=AP2-like ethylene-responsive transcription factor At1g16060;	A0A2G5DR68_AQUCA SubName: Full=Uncharacterized protein {ECO:0000313|EMBL:PIA46014.1};	--	GO:0005634,nucleus; GO:0003677,DNA binding; GO:0003700,DNA-binding transcription factor activity; GO:0000981,DNA-binding transcription factor activity, RNA polymerase II-specific; GO:0009873,ethylene-activated signaling pathway; GO:0007275,multicellular organism development; GO:0010187,negative regulation of seed germination; GO:1901959,positive regulation of cutin biosynthetic process; GO:004572…	AP2 domain	AP2/ERF-AP2	TF	AP2/ERF->AP2/ERF-AP2
Cluster-24895.0	K10752 histone-binding protein RBBP4 | (RefSeq) WD-40 repeat-containing protein MSI4 (A)	uncharacterized protein LOC110008556 [Amborella trichopoda]	--	W1NM24_AMBTC SubName: Full=Uncharacterized protein {ECO:0000313|EMBL:ERM96571.1};	Vesicle coat complex COPII, subunit SEC31	--	WD domain, G-beta repeat	--	--	--
Cluster-24968.0	--	--	--	--	--	--	--	--	--	--
Cluster-24980.0	K14488 SAUR family protein | (RefSeq) uncharacterized protein LOC112283951 (A)	PREDICTED: auxin-responsive protein SAUR72-like [Daucus carota subsp. sativus]	--	A0A166C1L4_DAUCA SubName: Full=Uncharacterized protein {ECO:0000313|EMBL:KZN03164.1};	--	GO:0009733,response to auxin; GO:0008150,biological_process; GO:0009719,response to endogenous stimulus; GO:0009725,response to hormone; GO:0010033,response to organic substance; GO:0042221,response to chemical; GO:0050896,response to stimulus	Auxin responsive protein	--	--	--
Cluster-24980.1	K14488 SAUR family protein | (RefSeq) uncharacterized protein LOC112283951 (A)	PREDICTED: auxin-responsive protein SAUR72-like [Daucus carota subsp. sativus]	--	A0A166C1L4_DAUCA SubName: Full=Uncharacterized protein {ECO:0000313|EMBL:KZN03164.1};	--	GO:0009733,response to auxin; GO:0008150,biological_process; GO:0009719,response to endogenous stimulus; GO:0009725,response to hormone; GO:0010033,response to organic substance; GO:0042221,response to chemical; GO:0050896,response to stimulus	Putative bacterial toxin ydaT	--	--	--
Cluster-25021.0	K20718 LRR receptor-like serine/threonine-protein kinase ERECTA [EC:2.7.11.1] | (RefSeq) LRR receptor-like serine/threonine-protein kinase ERL1 (A)	PREDICTED: LRR receptor-like serine/threonine-protein kinase FEI 2 isoform X1 [Theobroma cacao]	FEI1_ARATH RecName: Full=LRR receptor-like serine/threonine-protein kinase FEI 1; EC=2.7.11.1; Flags: Precursor;	A0A061FWT8_THECC SubName: Full=Leucine-rich repeat protein kinase family protein isoform 1 {ECO:0000313|EMBL:EOY21706.1};	--	GO:0016021,integral component of membrane; GO:0005886,plasma membrane; GO:0005524,ATP binding; GO:0004674,protein serine/threonine kinase activity; GO:0030244,cellulose biosynthetic process; GO:0000166,nucleotide binding; GO:0003674,molecular_function; GO:0005488,binding; GO:0008144,drug binding; GO:0017076,purine nucleotide binding; GO:0030554,adenyl nucleotide binding; GO:0032553,ribonucleotide…	Protein kinase domain	--	--	--
Cluster-25092.0	K13422 transcription factor MYC2 | (RefSeq) transcription factor bHLH28-like isoform X1 (A)	bHLH1 [Pinus tabuliformis]	EAT1_ORYSJ RecName: Full=Transcription factor EAT1 {ECO:0000305}; AltName: Full=Basic helix-loop-helix protein 141 {ECO:0000305}; Short=OsbHLH141 {ECO:0000303|PubMed:16896230}; AltName: Full=Protein DELAYED TAPETUM DEGENERATION {ECO:0000303|PubMed:23519457}; AltName: Full=Protein ETERNAL TAPETUM 1 {ECO:0000303|PubMed:23385589};	A0A0K0M794_PINTB SubName: Full=BHLH1 {ECO:0000313|EMBL:AJP06244.1};	--	GO:0005634,nucleus; GO:0046983,protein dimerization activity; GO:0048658,anther wall tapetum development; GO:0009555,pollen development; GO:0043068,positive regulation of programmed cell death; GO:0006355,regulation of transcription, DNA-templated; GO:0006351,transcription, DNA-templated; GO:0005515,protein binding; GO:0003674,molecular_function; GO:0005488,binding; GO:0000003,reproduction; GO:00…	Helix-loop-helix DNA-binding domain	bHLH	TF	bHLH
Cluster-25175.0	--	PREDICTED: putative nuclease HARBI1 [Ziziphus jujuba]	ALPL_ARATH RecName: Full=Protein ALP1-like {ECO:0000305}; EC=3.1.-.-;	A0A200PML6_9MAGN SubName: Full=Harbinger transposase-derived nuclease {ECO:0000313|EMBL:OUZ99453.1};	Predicted transposase	GO:0005634,nucleus; GO:0046872,metal ion binding; GO:0004518,nuclease activity; GO:0003674,molecular_function; GO:0005488,binding; GO:0043167,ion binding; GO:0043169,cation binding; GO:0003824,catalytic activity; GO:0016787,hydrolase activity; GO:0016788,hydrolase activity, acting on ester bonds; GO:0005622,intracellular; GO:0005575,cellular_component; GO:0005623,cell; GO:0043231,intracellular me…	DDE superfamily endonuclease	--	--	--
Cluster-25219.1	--	hypothetical protein TSUD_156530 [Trifolium subterraneum]	--	A0A2I4EKE3_9ROSI SubName: Full=uncharacterized protein LOC108990367 {ECO:0000313|RefSeq:XP_018819858.1};	--	--	zinc-binding in reverse transcriptase	--	--	--
Cluster-25221.0	--	--	--	--	--	--	Domain of unknown function (DUF1842)	--	--	--
Cluster-25237.0	K00002 alcohol dehydrogenase (NADP+) [EC:1.1.1.2] | (RefSeq) NADP-dependent alcohol dehydrogenase 7-like (A)	nadp-dependent alcohol dehydrogenase 7 [Quercus suber]	MTDH_FRAAN RecName: Full=Probable mannitol dehydrogenase; EC=1.1.1.255; AltName: Full=NAD-dependent mannitol dehydrogenase;	A0A1V9YA58_9STRA SubName: Full=Uncharacterized protein {ECO:0000313|EMBL:OQR82605.1};	Alcohol dehydrogenase, class V	GO:0046029,mannitol dehydrogenase activity; GO:0008270,zinc ion binding; GO:0003674,molecular_function; GO:0003824,catalytic activity; GO:0016491,oxidoreductase activity; GO:0016614,oxidoreductase activity, acting on CH-OH group of donors; GO:0016616,oxidoreductase activity, acting on the CH-OH group of donors, NAD or NADP as acceptor; GO:0031320,hexitol dehydrogenase activity; GO:0005488,binding…	Alcohol dehydrogenase GroES-like domain	--	--	--
Cluster-25298.0	--	--	--	--	--	--	--	--	--	--
Cluster-25358.0	K00121 S-(hydroxymethyl)glutathione dehydrogenase / alcohol dehydrogenase [EC:1.1.1.284 1.1.1.1] | (RefSeq) S-(hydroxymethyl)glutathione dehydrogenase-like (A)	s-(hydroxymethyl)glutathione dehydrogenase [Quercus suber]	ADHX_ARATH RecName: Full=Alcohol dehydrogenase class-3; EC=1.1.1.1 {ECO:0000269|PubMed:12913179, ECO:0000269|PubMed:8944774}; AltName: Full=Alcohol dehydrogenase class-III; AltName: Full=Glutathione-dependent formaldehyde dehydrogenase; Short=FALDH; Short=FDH; Short=GSH-FDH; EC=1.1.1.-; AltName: Full=S-(hydroxymethyl)glutathione dehydrogenase; EC=1.1.1.284 {ECO:0000269|PubMed:12913179, ECO:000026…	A9SZH7_PHYPA RecName: Full=S-(hydroxymethyl)glutathione dehydrogenase {ECO:0000256|RuleBase:RU362016}; EC=1.1.1.284 {ECO:0000256|RuleBase:RU362016};	Alcohol dehydrogenase, class III	GO:0005737,cytoplasm; GO:0004022,alcohol dehydrogenase (NAD) activity; GO:0051903,S-(hydroxymethyl)glutathione dehydrogenase activity; GO:0008270,zinc ion binding; GO:0006069,ethanol oxidation; GO:0003674,molecular_function; GO:0003824,catalytic activity; GO:0016491,oxidoreductase activity; GO:0016614,oxidoreductase activity, acting on CH-OH group of donors; GO:0016616,oxidoreductase activity, ac…	Alcohol dehydrogenase GroES-like domain	--	--	--
Cluster-25367.3	--	PREDICTED: protein GLUTAMINE DUMPER 3-like [Pyrus x bretschneideri]	GDU4_ARATH RecName: Full=Protein GLUTAMINE DUMPER 4;	--	--	GO:0016021,integral component of membrane; GO:0006865,amino acid transport; GO:0080143,regulation of amino acid export; GO:0006810,transport; GO:0006811,ion transport; GO:0006820,anion transport; GO:0008150,biological_process; GO:0015711,organic anion transport; GO:0015849,organic acid transport; GO:0046942,carboxylic acid transport; GO:0051179,localization; GO:0051234,establishment of localizati…	--	--	--	--
Cluster-25443.0	K03283 heat shock 70kDa protein 1/2/6/8 | (RefSeq) heat shock 70 kDa protein (A)	PREDICTED: heat shock 70 kDa protein [Gossypium hirsutum]	HSP7C_PETHY RecName: Full=Heat shock cognate 70 kDa protein;	A0A0C9SAT1_9SPER SubName: Full=TSA: Wollemia nobilis Ref_Wollemi_Transcript_2025_2303 transcribed RNA sequence {ECO:0000313|EMBL:JAG89343.1};	Molecular chaperones HSP70/HSC70, HSP70 superfamily	GO:0005524,ATP binding; GO:0000166,nucleotide binding; GO:0003674,molecular_function; GO:0005488,binding; GO:0008144,drug binding; GO:0017076,purine nucleotide binding; GO:0030554,adenyl nucleotide binding; GO:0032553,ribonucleotide binding; GO:0032555,purine ribonucleotide binding; GO:0032559,adenyl ribonucleotide binding; GO:0035639,purine ribonucleoside triphosphate binding; GO:0036094,small m…	Hsp70 protein	--	--	--
Cluster-25443.1	K03283 heat shock 70kDa protein 1/2/6/8 | (RefSeq) heat shock 70 kDa protein-like (A)	PREDICTED: heat shock 70 kDa protein-like [Juglans regia]	HSP70_SOYBN RecName: Full=Heat shock 70 kDa protein;	A0A2I4GUE3_9ROSI SubName: Full=heat shock 70 kDa protein-like {ECO:0000313|RefSeq:XP_018847519.1};	Molecular chaperones HSP70/HSC70, HSP70 superfamily	GO:0005524,ATP binding; GO:0000166,nucleotide binding; GO:0003674,molecular_function; GO:0005488,binding; GO:0008144,drug binding; GO:0017076,purine nucleotide binding; GO:0030554,adenyl nucleotide binding; GO:0032553,ribonucleotide binding; GO:0032555,purine ribonucleotide binding; GO:0032559,adenyl ribonucleotide binding; GO:0035639,purine ribonucleoside triphosphate binding; GO:0036094,small m…	Hsp70 protein	--	--	--
Cluster-25510.0	K14503 brassinosteroid resistant 1/2 | (RefSeq) BES1/BZR1 homolog protein 2-like (A)	unknown [Picea sitchensis]	BEH4_ARATH RecName: Full=BES1/BZR1 homolog protein 4;	D5AE36_PICSI SubName: Full=Uncharacterized protein {ECO:0000313|EMBL:ADE77805.1};	--	GO:0003677,DNA binding; GO:0003700,DNA-binding transcription factor activity; GO:0009742,brassinosteroid mediated signaling pathway; GO:0006355,regulation of transcription, DNA-templated; GO:0006351,transcription, DNA-templated; GO:0003674,molecular_function; GO:0003676,nucleic acid binding; GO:0005488,binding; GO:0097159,organic cyclic compound binding; GO:1901363,heterocyclic compound binding; …	BES1/BZR1 plant transcription factor, N-terminal	BES1	TF	BES1
Cluster-25597.0	--	fasciclin-like arabinogalactan protein [Quercus suber]	--	A0A0D6R2U8_ARACU SubName: Full=Uncharacterized protein {ECO:0000313|EMBL:JAG97026.1};	Fasciclin and related adhesion glycoproteins	--	Fasciclin domain	--	--	--
Cluster-25765.0	K20562 biphenyl-4-hydroxylase | (RefSeq) cytochrome P450 71AU50-like (A)	CYP750C19 [Taxus wallichiana var. chinensis]	C75A1_PINTA RecName: Full=Cytochrome P450 750A1; EC=1.14.-.-; AltName: Full=Cytochrome P450 CYPC;	A0A291FB37_TAXWC SubName: Full=CYP750C19 {ECO:0000313|EMBL:ATG29991.1};	Cytochrome P450 CYP2 subfamily	GO:0016021,integral component of membrane; GO:0020037,heme binding; GO:0005506,iron ion binding; GO:0004497,monooxygenase activity; GO:0016705,oxidoreductase activity, acting on paired donors, with incorporation or reduction of molecular oxygen; GO:0003674,molecular_function; GO:0005488,binding; GO:0046906,tetrapyrrole binding; GO:0048037,cofactor binding; GO:0097159,organic cyclic compound bindi…	Cytochrome P450	--	--	--
Cluster-25785.0	--	--	--	--	--	--	--	--	--	--
Cluster-25785.1	--	--	--	--	--	--	--	--	--	--
Cluster-25923.0	K14638 solute carrier family 15 (peptide/histidine transporter), member 3/4 | (RefSeq) protein NRT1/ PTR FAMILY 4.6-like (A)	NPF family transporter [Pinus pinaster]	PTR19_ARATH RecName: Full=Protein NRT1/ PTR FAMILY 4.6; Short=AtNPF4.6; AltName: Full=Nitrate transporter 1.2; AltName: Full=Nitrate transporter NTL1; AltName: Full=Protein ABA-IMPORTING TRANSPORTER 1;	A0A1S6YD79_PINPS SubName: Full=NPF family transporter {ECO:0000313|EMBL:AQX43128.1};	H+/oligopeptide symporter	GO:0016021,integral component of membrane; GO:0005886,plasma membrane; GO:0090440,abscisic acid transmembrane transporter activity; GO:0015293,symporter activity; GO:0080168,abscisic acid transport; GO:0042128,nitrate assimilation; GO:0010119,regulation of stomatal movement; GO:0009624,response to nematode; GO:0003674,molecular_function; GO:0005215,transporter activity; GO:0022857,transmembrane t…	POT family	--	--	--
Cluster-25978.0	K01759 lactoylglutathione lyase [EC:4.4.1.5] | (RefSeq) lactoylglutathione lyase (A)	lactoylglutathione lyase [Monoraphidium neglectum]	LGUL_SOLLC RecName: Full=Lactoylglutathione lyase; EC=4.4.1.5; AltName: Full=Aldoketomutase; AltName: Full=Glyoxalase I; Short=Glx I; AltName: Full=Ketone-aldehyde mutase; AltName: Full=Methylglyoxalase; AltName: Full=S-D-lactoylglutathione methylglyoxal lyase;	A0A1D1ZBK7_9ARAE SubName: Full=Lactoylglutathione lyase {ECO:0000313|EMBL:JAT64298.1};	Glyoxalase	GO:0004462,lactoylglutathione lyase activity; GO:0046872,metal ion binding; GO:0009651,response to salt stress; GO:0009414,response to water deprivation; GO:0003674,molecular_function; GO:0003824,catalytic activity; GO:0016829,lyase activity; GO:0016846,carbon-sulfur lyase activity; GO:0005488,binding; GO:0043167,ion binding; GO:0043169,cation binding; GO:0006950,response to stress; GO:0006970,re…	Glyoxalase/Bleomycin resistance protein/Dioxygenase superfamily	--	--	--
Cluster-25993.0	--	--	--	--	--	--	--	--	--	--
Cluster-26041.0	--	hypothetical protein AXG93_731s1280 [Marchantia polymorpha subsp. ruderalis]	Y1044_ARATH RecName: Full=BTB/POZ domain-containing protein At1g30440;	A0A1B4Z1H2_MARPO SubName: Full=Non-phototropic hypocotyl 3-like protein {ECO:0000313|EMBL:BAV53286.1};	--	GO:0005886,plasma membrane; GO:0016567,protein ubiquitination; GO:0008152,metabolic process; GO:0006464,cellular protein modification process; GO:0006807,nitrogen compound metabolic process; GO:0008150,biological_process; GO:0009987,cellular process; GO:0019538,protein metabolic process; GO:0032446,protein modification by small protein conjugation; GO:0036211,protein modification process; GO:0043…	NPH3 family	--	--	--
Cluster-26064.0	K03235 elongation factor 3 | (RefSeq) hypothetical protein (A)	ABC transporter [Klebsormidium nitens]	AB4F_ARATH RecName: Full=ABC transporter F family member 4; Short=ABC transporter ABCF.4; Short=AtABCF4; AltName: Full=GCN20-type ATP-binding cassette protein GCN4;	A0A1Y1HRE2_KLENI SubName: Full=ABC transporter {ECO:0000313|EMBL:GAQ78398.1};	ATPase component of ABC transporters with duplicated ATPase domains/Translation elongation factor EF-3b	GO:0005524,ATP binding; GO:0016887,ATPase activity; GO:0005215,transporter activity; GO:0000166,nucleotide binding; GO:0003674,molecular_function; GO:0005488,binding; GO:0008144,drug binding; GO:0017076,purine nucleotide binding; GO:0030554,adenyl nucleotide binding; GO:0032553,ribonucleotide binding; GO:0032555,purine ribonucleotide binding; GO:0032559,adenyl ribonucleotide binding; GO:0035639,p…	ABC transporter	--	--	--
Cluster-26464.0	--	--	--	--	--	--	Chitin synthesis regulation, resistance to Congo red	--	--	--
Cluster-26520.0	--	unknown [Picea sitchensis]	YAB1_ORYSJ RecName: Full=Protein YABBY 1; AltName: Full=OsYABBY1; Short=OsYAB1; AltName: Full=Protein FILAMENTOUS FLOWER 1;	D5AC40_PICSI SubName: Full=Uncharacterized protein {ECO:0000313|EMBL:ADE77109.1};	--	GO:0005634,nucleus; GO:0003677,DNA binding; GO:0046872,metal ion binding; GO:0030154,cell differentiation; GO:0048833,specification of floral organ number; GO:0003674,molecular_function; GO:0003676,nucleic acid binding; GO:0005488,binding; GO:0097159,organic cyclic compound binding; GO:1901363,heterocyclic compound binding; GO:0043167,ion binding; GO:0043169,cation binding; GO:0008150,biological_…	YABBY protein	C2C2-YABBY	TF	C2C2->C2C2-YABBY
Cluster-26573.1	K06628 cell division control protein 45 | (RefSeq) cell division control protein 45 homolog (A)	cell division control protein 45 homolog [Ananas comosus]	--	A0A2H3Y354_PHODC SubName: Full=cell division control protein 45 homolog {ECO:0000313|RefSeq:XP_008792496.1};	CDC45 (cell division cycle 45)-like protein	GO:0051301,cell division; GO:0008150,biological_process; GO:0009987,cellular process	CDC45-like protein	--	--	--
Cluster-26662.0	K13459 disease resistance protein RPS2 | (RefSeq) putative disease resistance protein At4g10780 (A)	unknown [Picea sitchensis]	DRL17_ARATH RecName: Full=Probable disease resistance protein At1g61300;	B8LR32_PICSI SubName: Full=Uncharacterized protein {ECO:0000313|EMBL:ABR18112.1};	Apoptotic ATPase	GO:0005829,cytosol; GO:0005886,plasma membrane; GO:0043531,ADP binding; GO:0005524,ATP binding; GO:0006952,defense response; GO:0007165,signal transduction; GO:0000166,nucleotide binding; GO:0003674,molecular_function; GO:0005488,binding; GO:0017076,purine nucleotide binding; GO:0030554,adenyl nucleotide binding; GO:0032553,ribonucleotide binding; GO:0032555,purine ribonucleotide binding; GO:0032…	NB-ARC domain	--	--	--
Cluster-26835.2	K03006 DNA-directed RNA polymerase II subunit RPB1 [EC:2.7.7.6] | (RefSeq) LOW QUALITY PROTEIN: DNA-directed RNA polymerase II subunit 1-like (A)	copia-like polyprotein [Arabidopsis thaliana]	POLX_TOBAC RecName: Full=Retrovirus-related Pol polyprotein from transposon TNT 1-94; Includes: RecName: Full=Protease; EC=3.4.23.-; Includes: RecName: Full=Reverse transcriptase; EC=2.7.7.49; Includes: RecName: Full=Endonuclease;	Q9M1F5_ARATH SubName: Full=Copia-like polyprotein {ECO:0000313|EMBL:CAB75481.1};	FOG: Transposon-encoded proteins with TYA, reverse transcriptase, integrase domains in various combinations	GO:0004190,aspartic-type endopeptidase activity; GO:0004519,endonuclease activity; GO:0003676,nucleic acid binding; GO:0003964,RNA-directed DNA polymerase activity; GO:0008270,zinc ion binding; GO:0015074,DNA integration; GO:0003674,molecular_function; GO:0003824,catalytic activity; GO:0004175,endopeptidase activity; GO:0008233,peptidase activity; GO:0070011,peptidase activity, acting on L-amino …	--	--	--	--
Cluster-26876.0	--	glucose-repressible gene protein [Quercus suber]	--	A0A1D1Z6L5_9ARAE SubName: Full=Glucose-repressible gene protein {ECO:0000313|EMBL:JAT62563.1}; Flags: Fragment;	--	--	--	--	--	--
Cluster-26960.0	K12486 stromal membrane-associated protein | (RefSeq) ADP-ribosylation factor GTPase-activating protein AGD12 (A)	unknown [Picea sitchensis]	AGD12_ARATH RecName: Full=ADP-ribosylation factor GTPase-activating protein AGD12; Short=ARF GAP AGD12; AltName: Full=Protein ARF-GAP DOMAIN 12; Short=AtAGD12; AltName: Full=Zinc- and calcium-binding protein; Short=AtZAC;	B8LQI8_PICSI SubName: Full=Uncharacterized protein {ECO:0000313|EMBL:ABR17918.1};	Predicted Ca2+-dependent phospholipid-binding protein	GO:0005794,Golgi apparatus; GO:0005886,plasma membrane; GO:0005773,vacuole; GO:0005096,GTPase activator activity; GO:0046872,metal ion binding; GO:0005543,phospholipid binding; GO:0006886,intracellular protein transport; GO:0003674,molecular_function; GO:0008047,enzyme activator activity; GO:0098772,molecular function regulator; GO:0030234,enzyme regulator activity; GO:0030695,GTPase regulator ac…	C2 domain	--	--	--
Cluster-27097.1	K00108 choline dehydrogenase [EC:1.1.99.1] | (RefSeq) uncharacterized protein LOC112018633 (A)	putative gmc-type oxidoreductase [Quercus suber]	MDLL_ARATH RecName: Full=(R)-mandelonitrile lyase-like; EC=4.1.2.10; AltName: Full=Hydroxynitrile lyase-like; Short=(R)-oxynitrilase-like; Flags: Precursor;	H3G579_PHYRM SubName: Full=Uncharacterized protein {ECO:0000313|EnsemblProtists:Phyra40276};	Glucose dehydrogenase/choline dehydrogenase/mandelonitrile lyase (GMC oxidoreductase family)	GO:0050660,flavin adenine dinucleotide binding; GO:0046593,mandelonitrile lyase activity; GO:0016614,oxidoreductase activity, acting on CH-OH group of donors; GO:0000166,nucleotide binding; GO:0003674,molecular_function; GO:0005488,binding; GO:0036094,small molecule binding; GO:0043167,ion binding; GO:0043168,anion binding; GO:0048037,cofactor binding; GO:0050662,coenzyme binding; GO:0097159,orga…	GMC oxidoreductase	--	--	--
Cluster-27216.2	--	--	--	--	--	--	--	--	--	--
Cluster-27216.3	--	hypothetical protein TorRG33x02_002600 [Trema orientalis]	EMF1_ARATH RecName: Full=Protein EMBRYONIC FLOWER 1;	A0A1R3J8E1_9ROSI SubName: Full=Uncharacterized protein {ECO:0000313|EMBL:OMO91067.1};	--	GO:0005634,nucleus; GO:0003690,double-stranded DNA binding; GO:0003723,RNA binding; GO:0003697,single-stranded DNA binding; GO:0070734,histone H3-K27 methylation; GO:0016571,histone methylation; GO:0042538,hyperosmotic salinity response; GO:0010022,meristem determinacy; GO:0009910,negative regulation of flower development; GO:0045892,negative regulation of transcription, DNA-templated; GO:0009791…	--	--	--	--
Cluster-27241.10	K22733 magnesium transporter | (RefSeq) uncharacterized protein LOC102612526 (A)	unknown [Picea sitchensis]	PP168_ARATH RecName: Full=Pentatricopeptide repeat-containing protein At2g22070;	A9P0W0_PICSI SubName: Full=Uncharacterized protein {ECO:0000313|EMBL:ABK26521.1};	FOG: PPR repeat	GO:0043231,intracellular membrane-bounded organelle; GO:0004519,endonuclease activity; GO:0003723,RNA binding; GO:0008270,zinc ion binding; GO:0009451,RNA modification; GO:0003674,molecular_function; GO:0003824,catalytic activity; GO:0004518,nuclease activity; GO:0016787,hydrolase activity; GO:0016788,hydrolase activity, acting on ester bonds; GO:0003676,nucleic acid binding; GO:0005488,binding; …	DYW family of nucleic acid deaminases	--	--	--
Cluster-27241.100014	--	PREDICTED: UPF0481 protein At3g47200-like, partial [Eucalyptus grandis]	Y3720_ARATH RecName: Full=UPF0481 protein At3g47200;	A0A1D6AID5_WHEAT SubName: Full=Uncharacterized protein {ECO:0000313|EnsemblPlants:TRIAE_CS42_6AS_TGACv1_487071_AA1567730.1};	--	GO:0016021,integral component of membrane; GO:0005886,plasma membrane; GO:0005575,cellular_component; GO:0016020,membrane; GO:0031224,intrinsic component of membrane; GO:0044425,membrane part; GO:0005623,cell; GO:0044464,cell part; GO:0071944,cell periphery	Plant protein of unknown function	--	--	--
Cluster-27241.100015	--	UPF0481 protein At3g47200-like [Vigna radiata var. radiata]	Y3264_ARATH RecName: Full=Putative UPF0481 protein At3g02645;	A0A1S3UAA6_VIGRR SubName: Full=UPF0481 protein At3g47200-like {ECO:0000313|RefSeq:XP_014502962.1};	--	GO:0016021,integral component of membrane; GO:0005575,cellular_component; GO:0016020,membrane; GO:0031224,intrinsic component of membrane; GO:0044425,membrane part	Plant protein of unknown function	--	--	--
Cluster-27241.100034	--	NRT3 family protein [Pinus pinaster]	NAR21_ORYSJ RecName: Full=High-affinity nitrate transporter-activating protein 2.1; Short=OsNAR2.1; Flags: Precursor;	A0A1S6YCN0_PINPS SubName: Full=NRT3 family protein {ECO:0000313|EMBL:AQX43122.1};	--	GO:0016021,integral component of membrane; GO:0005886,plasma membrane; GO:0015112,nitrate transmembrane transporter activity; GO:0042128,nitrate assimilation; GO:0015706,nitrate transport; GO:0010167,response to nitrate; GO:0003674,molecular_function; GO:0005215,transporter activity; GO:0022857,transmembrane transporter activity; GO:0008509,anion transmembrane transporter activity; GO:0015075,ion…	High-affinity nitrate transporter accessory	--	--	--
Cluster-27241.100035	--	NRT3 family protein [Pinus pinaster]	NRT31_ARATH RecName: Full=High-affinity nitrate transporter 3.1; AltName: Full=Protein WOUND-RESPONSIVE 3; Flags: Precursor;	A0A1S6YD73_PINPS SubName: Full=NRT3 family protein {ECO:0000313|EMBL:AQX43119.1};	--	GO:0016021,integral component of membrane; GO:0005886,plasma membrane; GO:0015112,nitrate transmembrane transporter activity; GO:0042128,nitrate assimilation; GO:0015706,nitrate transport; GO:0010167,response to nitrate; GO:0009611,response to wounding; GO:0003674,molecular_function; GO:0005215,transporter activity; GO:0022857,transmembrane transporter activity; GO:0008509,anion transmembrane tra…	High-affinity nitrate transporter accessory	--	--	--
Cluster-27241.100074	--	--	--	--	--	--	--	--	--	--
Cluster-27241.100076	--	--	--	--	--	--	--	--	--	--
Cluster-27241.100094	--	hypothetical protein L484_019069 [Morus notabilis]	LNG2_ARATH RecName: Full=Protein LONGIFOLIA 2; AltName: Full=Protein TON1 RECRUITING MOTIF 1;	W9RRD8_9ROSA SubName: Full=Uncharacterized protein {ECO:0000313|EMBL:EXC04471.1};	--	GO:0005737,cytoplasm; GO:0005856,cytoskeleton; GO:0008017,microtubule binding; GO:0051513,regulation of monopolar cell growth; GO:0005515,protein binding; GO:0003674,molecular_function; GO:0005488,binding; GO:0008092,cytoskeletal protein binding; GO:0015631,tubulin binding; GO:0000902,cell morphogenesis; GO:0016049,cell growth; GO:0001558,regulation of cell growth; GO:0040007,growth; GO:0009653,a…	Leucine Rich repeats (2 copies)	--	--	--
Cluster-27241.100108	--	unknown [Picea sitchensis]	--	B8LR16_PICSI SubName: Full=Uncharacterized protein {ECO:0000313|EMBL:ABR18096.1};	--	GO:0043531,ADP binding; GO:0000166,nucleotide binding; GO:0003674,molecular_function; GO:0005488,binding; GO:0017076,purine nucleotide binding; GO:0030554,adenyl nucleotide binding; GO:0032553,ribonucleotide binding; GO:0032555,purine ribonucleotide binding; GO:0032559,adenyl ribonucleotide binding; GO:0036094,small molecule binding; GO:0043167,ion binding; GO:0043168,anion binding; GO:0097159,or…	DDE_Tnp_1-like zinc-ribbon	--	--	--
Cluster-27241.100114	K13459 disease resistance protein RPS2 | (RefSeq) probable disease resistance protein At1g61310 isoform X1 (A)	unknown [Picea sitchensis]	--	B8LS43_PICSI SubName: Full=Uncharacterized protein {ECO:0000313|EMBL:ABR18473.1};	--	GO:0043531,ADP binding; GO:0000166,nucleotide binding; GO:0003674,molecular_function; GO:0005488,binding; GO:0017076,purine nucleotide binding; GO:0030554,adenyl nucleotide binding; GO:0032553,ribonucleotide binding; GO:0032555,purine ribonucleotide binding; GO:0032559,adenyl ribonucleotide binding; GO:0036094,small molecule binding; GO:0043167,ion binding; GO:0043168,anion binding; GO:0097159,or…	Leucine Rich repeats (2 copies)	--	--	--
Cluster-27241.100215	K13420 LRR receptor-like serine/threonine-protein kinase FLS2 [EC:2.7.11.1] | (RefSeq) LRR receptor-like serine/threonine-protein kinase FLS2 (A)	unknown [Picea sitchensis]	XIAO_ORYSJ RecName: Full=Probable inactive leucine-rich repeat receptor kinase XIAO {ECO:0000305}; Flags: Precursor;	B8LQX6_PICSI SubName: Full=Uncharacterized protein {ECO:0000313|EMBL:ABR18056.1};	--	GO:0016021,integral component of membrane; GO:0005886,plasma membrane; GO:0005524,ATP binding; GO:0004672,protein kinase activity; GO:0009742,brassinosteroid mediated signaling pathway; GO:0090696,post-embryonic plant organ development; GO:0000166,nucleotide binding; GO:0003674,molecular_function; GO:0005488,binding; GO:0008144,drug binding; GO:0017076,purine nucleotide binding; GO:0030554,adenyl…	Leucine rich repeat	--	--	--
Cluster-27241.100226	--	unknown [Picea sitchensis]	--	B8LQX6_PICSI SubName: Full=Uncharacterized protein {ECO:0000313|EMBL:ABR18056.1};	--	GO:0016021,integral component of membrane; GO:0005575,cellular_component; GO:0016020,membrane; GO:0031224,intrinsic component of membrane; GO:0044425,membrane part	Leucine rich repeat	--	--	--
Cluster-27241.100227	--	unknown [Picea sitchensis]	--	B8LQX6_PICSI SubName: Full=Uncharacterized protein {ECO:0000313|EMBL:ABR18056.1};	--	GO:0016021,integral component of membrane; GO:0005575,cellular_component; GO:0016020,membrane; GO:0031224,intrinsic component of membrane; GO:0044425,membrane part	Leucine rich repeat	--	--	--
Cluster-27241.100228	K00924 kinase [EC:2.7.1.-] | (RefSeq) hypothetical protein (A)	unknown [Picea sitchensis]	GSO2_ARATH RecName: Full=LRR receptor-like serine/threonine-protein kinase GSO2 {ECO:0000303|PubMed:18088309}; EC=2.7.11.1 {ECO:0000255|PROSITE-ProRule:PRU00159}; AltName: Full=Protein EMBRYO SAC DEVELOPMENT ARREST 23 {ECO:0000303|PubMed:15634699}; AltName: Full=Protein GASSHO 2 {ECO:0000303|PubMed:18088309}; Flags: Precursor;	B8LQX6_PICSI SubName: Full=Uncharacterized protein {ECO:0000313|EMBL:ABR18056.1};	--	GO:0048226,Casparian strip; GO:0016021,integral component of membrane; GO:0005886,plasma membrane; GO:0005524,ATP binding; GO:0004674,protein serine/threonine kinase activity; GO:0071555,cell wall organization; GO:0009793,embryo development ending in seed dormancy; GO:0009553,embryo sac development; GO:0090558,plant epidermis development; GO:0051302,regulation of cell division; GO:0042659,regulat…	Leucine rich repeat	--	--	--
Cluster-27241.100233	K13420 LRR receptor-like serine/threonine-protein kinase FLS2 [EC:2.7.11.1] | (RefSeq) hypothetical protein (A)	unknown [Picea sitchensis]	ZAR1_ARATH RecName: Full=Receptor protein kinase-like protein ZAR1 {ECO:0000303|PubMed:27014878}; EC=2.7.11.1 {ECO:0000305}; AltName: Full=Protein ZYGOTIC ARREST 1 {ECO:0000303|PubMed:27014878}; Flags: Precursor;	B8LQX6_PICSI SubName: Full=Uncharacterized protein {ECO:0000313|EMBL:ABR18056.1};	--	GO:0009507,chloroplast; GO:0009570,chloroplast stroma; GO:0016021,integral component of membrane; GO:0009505,plant-type cell wall; GO:0005886,plasma membrane; GO:0090406,pollen tube; GO:0005524,ATP binding; GO:0016301,kinase activity; GO:0004674,protein serine/threonine kinase activity; GO:0046777,protein autophosphorylation; GO:0010070,zygote asymmetric cell division; GO:0010069,zygote asymmetri…	Leucine rich repeat	--	--	--
Cluster-27241.100234	--	--	--	--	--	--	Leucine rich repeat	--	--	--
Cluster-27241.100275	K16224 senescence-induced receptor-like serine/threonine-protein kinase | (RefSeq) FRK1; FLG22-induced receptor-like kinase 1 (A)	PREDICTED: probable leucine-rich repeat receptor-like protein kinase At5g49770 [Nelumbo nucifera]	Y5977_ARATH RecName: Full=Probable leucine-rich repeat receptor-like protein kinase At5g49770; EC=2.7.11.1; Flags: Precursor;	A0A1U8B8M3_NELNU SubName: Full=probable leucine-rich repeat receptor-like protein kinase At5g49770 {ECO:0000313|RefSeq:XP_010275979.1};	--	GO:0016021,integral component of membrane; GO:0005524,ATP binding; GO:0004674,protein serine/threonine kinase activity; GO:0000166,nucleotide binding; GO:0003674,molecular_function; GO:0005488,binding; GO:0008144,drug binding; GO:0017076,purine nucleotide binding; GO:0030554,adenyl nucleotide binding; GO:0032553,ribonucleotide binding; GO:0032555,purine ribonucleotide binding; GO:0032559,adenyl r…	Protein tyrosine kinase	--	--	--
Cluster-27241.100277	K16224 senescence-induced receptor-like serine/threonine-protein kinase | (RefSeq) FRK1; FLG22-induced receptor-like kinase 1 (A)	PREDICTED: probable leucine-rich repeat receptor-like protein kinase At5g49770 [Nelumbo nucifera]	Y5977_ARATH RecName: Full=Probable leucine-rich repeat receptor-like protein kinase At5g49770; EC=2.7.11.1; Flags: Precursor;	A0A1U8B8M3_NELNU SubName: Full=probable leucine-rich repeat receptor-like protein kinase At5g49770 {ECO:0000313|RefSeq:XP_010275979.1};	--	GO:0016021,integral component of membrane; GO:0005524,ATP binding; GO:0004674,protein serine/threonine kinase activity; GO:0000166,nucleotide binding; GO:0003674,molecular_function; GO:0005488,binding; GO:0008144,drug binding; GO:0017076,purine nucleotide binding; GO:0030554,adenyl nucleotide binding; GO:0032553,ribonucleotide binding; GO:0032555,purine ribonucleotide binding; GO:0032559,adenyl r…	Protein tyrosine kinase	--	--	--
Cluster-27241.100296	--	RecName: Full=CASP-like protein 1U1; Short=PsCASPL1U1 [Picea sitchensis]	CSPL5_PICSI RecName: Full=CASP-like protein 1U1; Short=PsCASPL1U1;	A0A1D1YKD5_9ARAE RecName: Full=CASP-like protein {ECO:0000256|RuleBase:RU361233};	--	GO:0016021,integral component of membrane; GO:0005886,plasma membrane; GO:0005575,cellular_component; GO:0016020,membrane; GO:0031224,intrinsic component of membrane; GO:0044425,membrane part; GO:0005623,cell; GO:0044464,cell part; GO:0071944,cell periphery	Domain of unknown function (DUF588)	--	--	--
Cluster-27241.100297	--	RecName: Full=CASP-like protein 1U1; Short=PsCASPL1U1 [Picea sitchensis]	CSPL5_PICSI RecName: Full=CASP-like protein 1U1; Short=PsCASPL1U1;	A0A0C9S889_9SPER RecName: Full=CASP-like protein {ECO:0000256|RuleBase:RU361233};	--	GO:0016021,integral component of membrane; GO:0005886,plasma membrane; GO:0005575,cellular_component; GO:0016020,membrane; GO:0031224,intrinsic component of membrane; GO:0044425,membrane part; GO:0005623,cell; GO:0044464,cell part; GO:0071944,cell periphery	Domain of unknown function (DUF588)	--	--	--
Cluster-27241.100300	K14769 U3 small nucleolar RNA-associated protein 11 | (RefSeq) probable U3 small nucleolar RNA-associated protein 11 (A)	unknown [Picea sitchensis]	UTP11_ORYSJ RecName: Full=Probable U3 small nucleolar RNA-associated protein 11; Short=U3 snoRNA-associated protein 11;	B8LM47_PICSI RecName: Full=U3 small nucleolar RNA-associated protein 11 {ECO:0000256|PIRNR:PIRNR015952}; Short=U3 snoRNA-associated protein 11 {ECO:0000256|PIRNR:PIRNR015952};	Uncharacterized conserved protein	GO:0005730,nucleolus; GO:0032040,small-subunit processome; GO:0009561,megagametogenesis; GO:0042274,ribosomal small subunit biogenesis; GO:0006364,rRNA processing; GO:0007275,multicellular organism development; GO:0008150,biological_process; GO:0009553,embryo sac development; GO:0032501,multicellular organismal process; GO:0032502,developmental process; GO:0048229,gametophyte development; GO:0048…	Utp11 protein	--	--	--
Cluster-27241.100305	--	putative proline-rich arabinogalactan protein, partial [Pinus hwangshanensis]	--	A0A075M5N6_9SPER SubName: Full=Putative proline-rich arabinogalactan protein {ECO:0000313|EMBL:AIF75855.1}; Flags: Fragment;	--	--	YoqO-like protein	--	--	--
Cluster-27241.100403	K23490 cytochrome b5 | (RefSeq) cytochrome b5-like (A)	unknown [Picea sitchensis]	RLF_ARATH RecName: Full=Cytochrome b5 domain-containing protein RLF {ECO:0000305}; AltName: Full=Protein REDUCED LATERAL ROOT FORMATION {ECO:0000303|PubMed:20230485};	D5ADU0_PICSI SubName: Full=Uncharacterized protein {ECO:0000313|EMBL:ADE77709.1};	Flavohemoprotein b5+b5R	GO:0005829,cytosol; GO:0020037,heme binding; GO:0046872,metal ion binding; GO:0010311,lateral root formation; GO:0040008,regulation of growth; GO:0003674,molecular_function; GO:0005488,binding; GO:0046906,tetrapyrrole binding; GO:0048037,cofactor binding; GO:0097159,organic cyclic compound binding; GO:1901363,heterocyclic compound binding; GO:0043167,ion binding; GO:0043169,cation binding; GO:000…	Cytochrome b5-like Heme/Steroid binding domain	--	--	--
Cluster-27241.100404	K23490 cytochrome b5 | (RefSeq) cytochrome b5-like (A)	unknown [Picea sitchensis]	RLF_ARATH RecName: Full=Cytochrome b5 domain-containing protein RLF {ECO:0000305}; AltName: Full=Protein REDUCED LATERAL ROOT FORMATION {ECO:0000303|PubMed:20230485};	D5ADU0_PICSI SubName: Full=Uncharacterized protein {ECO:0000313|EMBL:ADE77709.1};	Flavohemoprotein b5+b5R	GO:0005829,cytosol; GO:0020037,heme binding; GO:0046872,metal ion binding; GO:0010311,lateral root formation; GO:0040008,regulation of growth; GO:0003674,molecular_function; GO:0005488,binding; GO:0046906,tetrapyrrole binding; GO:0048037,cofactor binding; GO:0097159,organic cyclic compound binding; GO:1901363,heterocyclic compound binding; GO:0043167,ion binding; GO:0043169,cation binding; GO:000…	Cytochrome b5-like Heme/Steroid binding domain	--	--	--
Cluster-27241.100407	K00924 kinase [EC:2.7.1.-] | (RefSeq) receptor-like protein kinase HSL1 (A)	PREDICTED: MDIS1-interacting receptor like kinase 1 [Nelumbo nucifera]	MIK1_ARATH RecName: Full=MDIS1-interacting receptor like kinase 1 {ECO:0000303|PubMed:26863186}; Short=AtMIK1 {ECO:0000303|PubMed:26863186}; AltName: Full=Leucine-rich repeat receptor-like protein kinase PXL2 {ECO:0000303|PubMed:17570668}; EC=2.7.11.1 {ECO:0000305}; AltName: Full=Protein PHLOEM INTERCALATED WITH XYLEM-LIKE 2 {ECO:0000303|PubMed:17570668}; Flags: Precursor;	A0A1U8AQA1_NELNU SubName: Full=MDIS1-interacting receptor like kinase 1 {ECO:0000313|RefSeq:XP_010264856.1};	--	GO:0016021,integral component of membrane; GO:0005886,plasma membrane; GO:0090406,pollen tube; GO:0005524,ATP binding; GO:0004672,protein kinase activity; GO:0004674,protein serine/threonine kinase activity; GO:0030154,cell differentiation; GO:0010087,phloem or xylem histogenesis; GO:0010067,procambium histogenesis; GO:0046777,protein autophosphorylation; GO:0006468,protein phosphorylation; GO:00…	Leucine rich repeat	--	--	--
Cluster-27241.100413	--	PREDICTED: protein SIEVE ELEMENT OCCLUSION B-like [Nelumbo nucifera]	--	A0A1U8AQC2_NELNU SubName: Full=protein SIEVE ELEMENT OCCLUSION B-like {ECO:0000313|RefSeq:XP_010268430.1};	--	--	--	--	--	--
Cluster-27241.100445	--	NRT3 family protein [Pinus pinaster]	NRT32_ARATH RecName: Full=High-affinity nitrate transporter 3.2 {ECO:0000303|PubMed:16415212}; Flags: Precursor;	A0A1S6YD89_PINPS SubName: Full=NRT3 family protein {ECO:0000313|EMBL:AQX43117.1};	--	GO:0016021,integral component of membrane; GO:0005886,plasma membrane; GO:0042128,nitrate assimilation; GO:0015706,nitrate transport; GO:0010167,response to nitrate; GO:0008152,metabolic process; GO:0006082,organic acid metabolic process; GO:0006807,nitrogen compound metabolic process; GO:0008150,biological_process; GO:0009987,cellular process; GO:0042126,nitrate metabolic process; GO:0043436,oxo…	--	--	--	--
Cluster-27241.100473	K20858 calcium uniporter protein, mitochondrial | (RefSeq) calcium uniporter protein 2, mitochondrial (A)	hypothetical protein AQUCO_00600383v1 [Aquilegia coerulea]	MCU4_ARATH RecName: Full=Calcium uniporter protein 4, mitochondrial; Flags: Precursor;	A0A2G5EPF5_AQUCA SubName: Full=Uncharacterized protein {ECO:0000313|EMBL:PIA57619.1};	Uncharacterized conserved protein	GO:0016021,integral component of membrane; GO:0005743,mitochondrial inner membrane; GO:0005262,calcium channel activity; GO:0015292,uniporter activity; GO:0003674,molecular_function; GO:0046873,metal ion transmembrane transporter activity; GO:0005215,transporter activity; GO:0005216,ion channel activity; GO:0005261,cation channel activity; GO:0022857,transmembrane transporter activity; GO:0008324…	Mitochondrial calcium uniporter	--	--	--
Cluster-27241.100475	K20858 calcium uniporter protein, mitochondrial | (RefSeq) calcium uniporter protein 4, mitochondrial (A)	hypothetical protein 2_6499_01, partial [Pinus taeda]	MCU4_ARATH RecName: Full=Calcium uniporter protein 4, mitochondrial; Flags: Precursor;	H9VMV3_PINTA SubName: Full=Uncharacterized protein {ECO:0000313|EMBL:AFG51096.1}; Flags: Fragment;	Uncharacterized conserved protein	GO:0016021,integral component of membrane; GO:0005743,mitochondrial inner membrane; GO:0005262,calcium channel activity; GO:0015292,uniporter activity; GO:0003674,molecular_function; GO:0046873,metal ion transmembrane transporter activity; GO:0005215,transporter activity; GO:0005216,ion channel activity; GO:0005261,cation channel activity; GO:0022857,transmembrane transporter activity; GO:0008324…	Mitochondrial calcium uniporter	--	--	--
Cluster-27241.100482	K14493 gibberellin receptor GID1 [EC:3.-.-.-] | (RefSeq) GID1b-2; hypothetical protein (A)	unknown [Picea sitchensis]	CXE18_ARATH RecName: Full=Probable carboxylesterase 18; AltName: Full=AtCXE18; EC=3.1.1.1;	A9NNN3_PICSI SubName: Full=Uncharacterized protein {ECO:0000313|EMBL:ABK22244.1};	Arylacetamide deacetylase	GO:0052689,carboxylic ester hydrolase activity; GO:0009056,catabolic process; GO:0009860,pollen tube growth; GO:0003674,molecular_function; GO:0003824,catalytic activity; GO:0016787,hydrolase activity; GO:0016788,hydrolase activity, acting on ester bonds; GO:0008152,metabolic process; GO:0008150,biological_process; GO:0000003,reproduction; GO:0000902,cell morphogenesis; GO:0000904,cell morphogene…	alpha/beta hydrolase fold	--	--	--
Cluster-27241.100494	--	cell wall mannoprotein [Quercus suber]	--	A0A0D6QVZ1_ARACU SubName: Full=Uncharacterized protein {ECO:0000313|EMBL:JAG94709.1};	--	GO:0005618,cell wall; GO:0005199,structural constituent of cell wall; GO:0003674,molecular_function; GO:0005198,structural molecule activity; GO:0005575,cellular_component; GO:0005623,cell; GO:0030312,external encapsulating structure; GO:0044464,cell part; GO:0071944,cell periphery	Yeast PIR protein repeat	--	--	--
Cluster-27241.100507	K03794 sirohydrochlorin ferrochelatase [EC:4.99.1.4] | (RefSeq) sirohydrochlorin ferrochelatase, chloroplastic isoform X1 (A)	unknown [Picea sitchensis]	SIRB_ARATH RecName: Full=Sirohydrochlorin ferrochelatase, chloroplastic {ECO:0000303|PubMed:15545265}; Short=AtSirB {ECO:0000303|PubMed:22414210}; EC=4.99.1.4 {ECO:0000305}; Flags: Precursor;	A9P0K7_PICSI SubName: Full=Uncharacterized protein {ECO:0000313|EMBL:ABK26418.1};	--	GO:0009507,chloroplast; GO:0051539,4 iron, 4 sulfur cluster binding; GO:0042802,identical protein binding; GO:0051536,iron-sulfur cluster binding; GO:0046872,metal ion binding; GO:0016852,sirohydrochlorin cobaltochelatase activity; GO:0051266,sirohydrochlorin ferrochelatase activity; GO:0009236,cobalamin biosynthetic process; GO:0006979,response to oxidative stress; GO:0019354,siroheme biosynthet…	CbiX	--	--	--
Cluster-27241.100509	--	unknown [Picea sitchensis]	--	C0PPX1_PICSI SubName: Full=Uncharacterized protein {ECO:0000313|EMBL:ACN39861.1};	--	GO:0043531,ADP binding; GO:0000166,nucleotide binding; GO:0003674,molecular_function; GO:0005488,binding; GO:0017076,purine nucleotide binding; GO:0030554,adenyl nucleotide binding; GO:0032553,ribonucleotide binding; GO:0032555,purine ribonucleotide binding; GO:0032559,adenyl ribonucleotide binding; GO:0036094,small molecule binding; GO:0043167,ion binding; GO:0043168,anion binding; GO:0097159,or…	NB-ARC domain	--	--	--
Cluster-27241.100524	K00457 4-hydroxyphenylpyruvate dioxygenase [EC:1.13.11.27] | (RefSeq) hypothetical protein (A)	hypothetical protein CL3702Contig1_01, partial [Pinus radiata]	--	H9VR21_PINTA SubName: Full=Uncharacterized protein {ECO:0000313|EMBL:AFG52214.1}; Flags: Fragment;	--	--	--	--	--	--
Cluster-27241.100525	--	--	--	--	--	--	--	--	--	--
Cluster-27241.100530	--	unknown [Picea sitchensis]	HIP39_ARATH RecName: Full=Heavy metal-associated isoprenylated plant protein 39 {ECO:0000303|PubMed:21072340, ECO:0000303|PubMed:23368984}; Short=AtHIP39 {ECO:0000303|PubMed:21072340, ECO:0000303|PubMed:23368984}; Flags: Precursor;	A9NQW2_PICSI SubName: Full=Uncharacterized protein {ECO:0000313|EMBL:ABK23023.1};	Copper chaperone	GO:0005737,cytoplasm; GO:0046914,transition metal ion binding; GO:0046916,cellular transition metal ion homeostasis; GO:0030001,metal ion transport; GO:0003674,molecular_function; GO:0005488,binding; GO:0046872,metal ion binding; GO:0043167,ion binding; GO:0043169,cation binding; GO:0006873,cellular ion homeostasis; GO:0006875,cellular metal ion homeostasis; GO:0008150,biological_process; GO:0009…	Heavy-metal-associated domain	--	--	--
Cluster-27241.100556	K25166 eEF1A lysine and N-terminal methyltransferase [EC:2.1.1.-] | (RefSeq) methyltransferase-like protein 13 (A)	methyltransferase-like protein 13 [Amborella trichopoda]	--	W1PY33_AMBTC SubName: Full=Uncharacterized protein {ECO:0000313|EMBL:ERN13168.1};	Predicted spermine/spermidine synthase	--	Spermine/spermidine synthase domain	--	--	--
Cluster-27241.100563	K09422 transcription factor MYB, plant | (RefSeq) telomere repeat-binding factor 4 (A)	hypothetical protein CUMW_245560 [Citrus unshiu]	PP383_ARATH RecName: Full=Pentatricopeptide repeat-containing protein At5g15010, mitochondrial; Flags: Precursor;	A0A1D1YLV8_9ARAE SubName: Full=Pentatricopeptide repeat-containing protein At5g15010, mitochondrial {ECO:0000313|EMBL:JAT55627.1}; Flags: Fragment;	FOG: PPR repeat	GO:0043231,intracellular membrane-bounded organelle; GO:0005739,mitochondrion; GO:0004519,endonuclease activity; GO:0003723,RNA binding; GO:0009451,RNA modification; GO:0003674,molecular_function; GO:0003824,catalytic activity; GO:0004518,nuclease activity; GO:0016787,hydrolase activity; GO:0016788,hydrolase activity, acting on ester bonds; GO:0003676,nucleic acid binding; GO:0005488,binding; GO:…	Myb-like DNA-binding domain	MYB-related	TF	MYB->MYB-related
Cluster-27241.100570	--	--	--	--	--	--	--	--	--	--
Cluster-27241.100573	--	--	--	--	--	--	--	--	--	--
Cluster-27241.100574	K22565 COMM domain containing 9 | (RefSeq) pentatricopeptide repeat-containing protein At5g50390, chloroplastic (A)	hypothetical protein VITISV_031846 [Vitis vinifera]	PP319_ARATH RecName: Full=Pentatricopeptide repeat-containing protein At4g18520, chloroplastic; AltName: Full=Protein PIGMENT-DEFICIENT MUTANT 1 {ECO:0000303|Ref.6}; AltName: Full=Protein SEEDLING LETHAL 1 {ECO:0000303|PubMed:24144791}; Flags: Precursor;	A5AJZ0_VITVI SubName: Full=Uncharacterized protein {ECO:0000313|EMBL:CAN69119.1};	FOG: PPR repeat	GO:0009507,chloroplast; GO:0004519,endonuclease activity; GO:0003723,RNA binding; GO:1900865,chloroplast RNA modification; GO:0006397,mRNA processing; GO:0008380,RNA splicing; GO:0003674,molecular_function; GO:0003824,catalytic activity; GO:0004518,nuclease activity; GO:0016787,hydrolase activity; GO:0016788,hydrolase activity, acting on ester bonds; GO:0003676,nucleic acid binding; GO:0005488,bi…	PPR repeat family	--	--	--
Cluster-27241.100578	K13436 pto-interacting protein 1 [EC:2.7.11.1] | (RefSeq) PTI1-like tyrosine-protein kinase 1 isoform X1 (A)	protein STRUBBELIG-RECEPTOR FAMILY 8 isoform X1 [Amborella trichopoda]	SRF1_ARATH RecName: Full=Protein STRUBBELIG-RECEPTOR FAMILY 1; AltName: Full=Leucine-rich repeat receptor kinase-like protein SRF1; Flags: Precursor;	W1P0P9_AMBTC SubName: Full=Uncharacterized protein {ECO:0000313|EMBL:ERN03417.1};	--	GO:0016021,integral component of membrane; GO:0005886,plasma membrane; GO:0009506,plasmodesma; GO:0005524,ATP binding; GO:0004675,transmembrane receptor protein serine/threonine kinase activity; GO:0007166,cell surface receptor signaling pathway; GO:0006468,protein phosphorylation; GO:0000166,nucleotide binding; GO:0003674,molecular_function; GO:0005488,binding; GO:0008144,drug binding; GO:001707…	Protein tyrosine kinase	--	--	--
Cluster-27241.100589	K00016 L-lactate dehydrogenase [EC:1.1.1.27] | (RefSeq) L-lactate dehydrogenase A (A)	unknown [Picea sitchensis]	LDHA_HORVU RecName: Full=L-lactate dehydrogenase A; Short=LDH-A; EC=1.1.1.27;	D5AAB2_PICSI RecName: Full=L-lactate dehydrogenase {ECO:0000256|RuleBase:RU000496}; EC=1.1.1.27 {ECO:0000256|RuleBase:RU000496};	Lactate dehydrogenase	GO:0005737,cytoplasm; GO:0004459,L-lactate dehydrogenase activity; GO:0005975,carbohydrate metabolic process; GO:0019752,carboxylic acid metabolic process; GO:0003674,molecular_function; GO:0003824,catalytic activity; GO:0004457,lactate dehydrogenase activity; GO:0016491,oxidoreductase activity; GO:0016614,oxidoreductase activity, acting on CH-OH group of donors; GO:0016616,oxidoreductase activit…	lactate/malate dehydrogenase, alpha/beta C-terminal domain	--	--	--
Cluster-27241.100602	K22733 magnesium transporter | (RefSeq) uncharacterized protein LOC102612526 (A)	unknown [Picea sitchensis]	PP348_ARATH RecName: Full=Pentatricopeptide repeat-containing protein At4g33990; AltName: Full=Protein EMBRYO DEFECTIVE 2758;	D5AAE0_PICSI SubName: Full=Uncharacterized protein {ECO:0000313|EMBL:ADE76509.1};	FOG: PPR repeat	GO:0043231,intracellular membrane-bounded organelle; GO:0004519,endonuclease activity; GO:0003723,RNA binding; GO:0008270,zinc ion binding; GO:0009451,RNA modification; GO:0003674,molecular_function; GO:0003824,catalytic activity; GO:0004518,nuclease activity; GO:0016787,hydrolase activity; GO:0016788,hydrolase activity, acting on ester bonds; GO:0003676,nucleic acid binding; GO:0005488,binding; …	DYW family of nucleic acid deaminases	--	--	--
Cluster-27241.100667	K13457 disease resistance protein RPM1 | (GenBank) LRR and NB-ARC domain disease resistance protein (A)	unknown [Picea sitchensis]	TMVRN_NICGU RecName: Full=TMV resistance protein N;	C0PPX1_PICSI SubName: Full=Uncharacterized protein {ECO:0000313|EMBL:ACN39861.1};	--	GO:0005737,cytoplasm; GO:0043531,ADP binding; GO:0005524,ATP binding; GO:0009626,plant-type hypersensitive response; GO:0007165,signal transduction; GO:0000166,nucleotide binding; GO:0003674,molecular_function; GO:0005488,binding; GO:0017076,purine nucleotide binding; GO:0030554,adenyl nucleotide binding; GO:0032553,ribonucleotide binding; GO:0032555,purine ribonucleotide binding; GO:0032559,aden…	NB-ARC domain	--	--	--
Cluster-27241.100699	K08852 serine/threonine-protein kinase/endoribonuclease IRE1 [EC:2.7.11.1 3.1.26.-] | (RefSeq) protein VARIATION IN COMPOUND TRIGGERED ROOT growth response (A)	unknown [Picea sitchensis]	TMVRN_NICGU RecName: Full=TMV resistance protein N;	B8LRB4_PICSI SubName: Full=Uncharacterized protein {ECO:0000313|EMBL:ABR18194.1};	--	GO:0005737,cytoplasm; GO:0043531,ADP binding; GO:0005524,ATP binding; GO:0009626,plant-type hypersensitive response; GO:0007165,signal transduction; GO:0000166,nucleotide binding; GO:0003674,molecular_function; GO:0005488,binding; GO:0017076,purine nucleotide binding; GO:0030554,adenyl nucleotide binding; GO:0032553,ribonucleotide binding; GO:0032555,purine ribonucleotide binding; GO:0032559,aden…	NB-ARC domain	--	--	--
Cluster-27241.1007	--	--	--	--	--	--	--	--	--	--
Cluster-27241.100742	K06119 sulfoquinovosyltransferase [EC:2.4.1.-] | (RefSeq) sulfoquinovosyl transferase SQD2 (A)	uncharacterized protein LOC18434232 [Amborella trichopoda]	--	W1PG34_AMBTC SubName: Full=Uncharacterized protein {ECO:0000313|EMBL:ERN06045.1};	Glycosyltransferase	GO:0016021,integral component of membrane; GO:0005575,cellular_component; GO:0016020,membrane; GO:0031224,intrinsic component of membrane; GO:0044425,membrane part	Glycosyl-transferase family 4	--	--	--
Cluster-27241.100744	K06119 sulfoquinovosyltransferase [EC:2.4.1.-] | (RefSeq) sulfoquinovosyl transferase SQD2 (A)	uncharacterized protein LOC18434232 [Amborella trichopoda]	--	W1PG34_AMBTC SubName: Full=Uncharacterized protein {ECO:0000313|EMBL:ERN06045.1};	Glycosyltransferase	GO:0016021,integral component of membrane; GO:0005575,cellular_component; GO:0016020,membrane; GO:0031224,intrinsic component of membrane; GO:0044425,membrane part	Glycosyl-transferase family 4	--	--	--
Cluster-27241.100745	K06119 sulfoquinovosyltransferase [EC:2.4.1.-] | (RefSeq) sulfoquinovosyl transferase SQD2 (A)	uncharacterized protein LOC18434232 [Amborella trichopoda]	--	W1PG34_AMBTC SubName: Full=Uncharacterized protein {ECO:0000313|EMBL:ERN06045.1};	Glycosyltransferase	GO:0016021,integral component of membrane; GO:0005575,cellular_component; GO:0016020,membrane; GO:0031224,intrinsic component of membrane; GO:0044425,membrane part	Glycosyl-transferase family 4	--	--	--
Cluster-27241.100762	--	--	--	--	--	--	--	--	--	--
Cluster-27241.100779	K18734 protein SMG8 | (RefSeq) uncharacterized protein LOC18428573 isoform X1 (A)	uncharacterized protein LOC18428573 isoform X1 [Amborella trichopoda]	--	W1NXY8_AMBTC SubName: Full=Uncharacterized protein {ECO:0000313|EMBL:ERN00523.1};	Uncharacterized conserved protein	GO:0000184,nuclear-transcribed mRNA catabolic process, nonsense-mediated decay; GO:0000956,nuclear-transcribed mRNA catabolic process; GO:0008152,metabolic process; GO:0006139,nucleobase-containing compound metabolic process; GO:0006401,RNA catabolic process; GO:0006402,mRNA catabolic process; GO:0006725,cellular aromatic compound metabolic process; GO:0006807,nitrogen compound metabolic process;…	Smg8_Smg9	--	--	--
Cluster-27241.100783	K13420 LRR receptor-like serine/threonine-protein kinase FLS2 [EC:2.7.11.1] | (RefSeq) probable LRR receptor-like serine/threonine-protein kinase At3g47570 isoform X1 (A)	unknown [Picea sitchensis]	FLS2_ARATH RecName: Full=LRR receptor-like serine/threonine-protein kinase FLS2; EC=2.7.11.1; AltName: Full=Protein FLAGELLIN-SENSING 2; AltName: Full=Protein FLAGELLIN-SENSITIVE 2; Flags: Precursor;	C0PTA1_PICSI SubName: Full=Uncharacterized protein {ECO:0000313|EMBL:ACN41041.1};	--	GO:0005768,endosome; GO:0010008,endosome membrane; GO:0016021,integral component of membrane; GO:0016020,membrane; GO:0005886,plasma membrane; GO:0005524,ATP binding; GO:0004675,transmembrane receptor protein serine/threonine kinase activity; GO:0052544,defense response by callose deposition in cell wall; GO:0042742,defense response to bacterium; GO:0016045,detection of bacterium; GO:0006898,rece…	Leucine rich repeat	--	--	--
Cluster-27241.100785	K13415 protein brassinosteroid insensitive 1 [EC:2.7.10.1 2.7.11.1] | (RefSeq) systemin receptor SR160 isoform X2 (A)	unknown [Picea sitchensis]	Y5838_ARATH RecName: Full=Probably inactive leucine-rich repeat receptor-like protein kinase At5g48380; Flags: Precursor;	B8LK76_PICSI SubName: Full=Uncharacterized protein {ECO:0000313|EMBL:ABR16056.1};	--	GO:0016021,integral component of membrane; GO:0005886,plasma membrane; GO:0009506,plasmodesma; GO:0005524,ATP binding; GO:0016301,kinase activity; GO:0004672,protein kinase activity; GO:0033612,receptor serine/threonine kinase binding; GO:0042742,defense response to bacterium; GO:0060548,negative regulation of cell death; GO:0031348,negative regulation of defense response; GO:0000166,nucleotide b…	Protein tyrosine kinase	--	--	--
Cluster-27241.100787	K01610 phosphoenolpyruvate carboxykinase (ATP) [EC:4.1.1.49] | (RefSeq) phosphoenolpyruvate carboxykinase [ATP] (A)	Phosphoenolpyruvate carboxykinase [ATP]	PCKA_ARATH RecName: Full=Phosphoenolpyruvate carboxykinase (ATP); Short=PEP carboxykinase; Short=PEPCK; EC=4.1.1.49;	A0A0D6R530_ARACU SubName: Full=Uncharacterized protein {ECO:0000313|EMBL:JAG97929.1};	--	GO:0005829,cytosol; GO:0016020,membrane; GO:0005730,nucleolus; GO:0005634,nucleus; GO:0005524,ATP binding; GO:0004612,phosphoenolpyruvate carboxykinase (ATP) activity; GO:0016036,cellular response to phosphate starvation; GO:0009817,defense response to fungus, incompatible interaction; GO:0006094,gluconeogenesis; GO:0046686,response to cadmium ion; GO:0000166,nucleotide binding; GO:0003674,molecu…	Protein kinase domain	--	--	--
Cluster-27241.100789	K01610 phosphoenolpyruvate carboxykinase (ATP) [EC:4.1.1.49] | (RefSeq) phosphoenolpyruvate carboxykinase (ATP)-like (A)	Phosphoenolpyruvate carboxykinase [Macleaya cordata]	PCKA_CUCSA RecName: Full=Phosphoenolpyruvate carboxykinase (ATP); Short=PEP carboxykinase; Short=PEPCK; EC=4.1.1.49;	A0A0C9S4U1_9SPER SubName: Full=TSA: Wollemia nobilis Ref_Wollemi_Transcript_13774_2291 transcribed RNA sequence {ECO:0000313|EMBL:JAG87032.1};	--	GO:0005737,cytoplasm; GO:0005524,ATP binding; GO:0004612,phosphoenolpyruvate carboxykinase (ATP) activity; GO:0006094,gluconeogenesis; GO:0000166,nucleotide binding; GO:0003674,molecular_function; GO:0005488,binding; GO:0008144,drug binding; GO:0017076,purine nucleotide binding; GO:0030554,adenyl nucleotide binding; GO:0032553,ribonucleotide binding; GO:0032555,purine ribonucleotide binding; GO:0…	Protein kinase domain	--	--	--
Cluster-27241.100790	K13429 chitin elicitor receptor kinase 1 | (RefSeq) chitin elicitor receptor kinase 1-like (A)	lysM domain receptor-like kinase 3 [Amborella trichopoda]	Y1684_ARATH RecName: Full=Probable LRR receptor-like serine/threonine-protein kinase At1g06840; EC=2.7.11.1; Flags: Precursor;	W1PN31_AMBTC SubName: Full=Uncharacterized protein {ECO:0000313|EMBL:ERN11437.1};	Serine/threonine protein kinase	GO:0016021,integral component of membrane; GO:0016020,membrane; GO:0005886,plasma membrane; GO:0005524,ATP binding; GO:0004674,protein serine/threonine kinase activity; GO:0000166,nucleotide binding; GO:0003674,molecular_function; GO:0005488,binding; GO:0008144,drug binding; GO:0017076,purine nucleotide binding; GO:0030554,adenyl nucleotide binding; GO:0032553,ribonucleotide binding; GO:0032555,p…	Protein tyrosine kinase	--	--	--
Cluster-27241.100793	K01610 phosphoenolpyruvate carboxykinase (ATP) [EC:4.1.1.49] | (RefSeq) phosphoenolpyruvate carboxykinase (ATP)-like (A)	Phosphoenolpyruvate carboxykinase [Macleaya cordata]	PCKA_CUCSA RecName: Full=Phosphoenolpyruvate carboxykinase (ATP); Short=PEP carboxykinase; Short=PEPCK; EC=4.1.1.49;	A0A0C9S4U1_9SPER SubName: Full=TSA: Wollemia nobilis Ref_Wollemi_Transcript_13774_2291 transcribed RNA sequence {ECO:0000313|EMBL:JAG87032.1};	--	GO:0005737,cytoplasm; GO:0005524,ATP binding; GO:0004612,phosphoenolpyruvate carboxykinase (ATP) activity; GO:0006094,gluconeogenesis; GO:0000166,nucleotide binding; GO:0003674,molecular_function; GO:0005488,binding; GO:0008144,drug binding; GO:0017076,purine nucleotide binding; GO:0030554,adenyl nucleotide binding; GO:0032553,ribonucleotide binding; GO:0032555,purine ribonucleotide binding; GO:0…	Phosphoenolpyruvate carboxykinase	--	--	--
Cluster-27241.100801	K09775 uncharacterized protein | (RefSeq) uncharacterized protein LOC111283728 isoform X1 (A)	unknown [Picea sitchensis]	--	D5AB94_PICSI SubName: Full=Uncharacterized protein {ECO:0000313|EMBL:ADE76813.1};	--	GO:0016020,membrane; GO:0008375,acetylglucosaminyltransferase activity; GO:0003674,molecular_function; GO:0003824,catalytic activity; GO:0008194,UDP-glycosyltransferase activity; GO:0016740,transferase activity; GO:0016757,transferase activity, transferring glycosyl groups; GO:0016758,transferase activity, transferring hexosyl groups; GO:0005575,cellular_component	Core-2/I-Branching enzyme	--	--	--
Cluster-27241.100838	--	--	--	--	--	--	--	--	--	--
Cluster-27241.100841	--	--	--	--	--	--	--	--	--	--
Cluster-27241.100842	--	--	--	--	--	--	--	--	--	--
Cluster-27241.100843	--	--	--	--	--	--	--	--	--	--
Cluster-27241.100850	K23164 reticulon-4-interacting protein 1, mitochondrial | (RefSeq) reticulon-4-interacting protein 1, mitochondrial (A)	unknown [Picea sitchensis]	ENOX_SOLLC RecName: Full=2-methylene-furan-3-one reductase; EC=1.3.1.105 {ECO:0000269|PubMed:16517758}; AltName: Full=Enone oxidoreductase; Short=SlEO; Flags: Precursor;	B8LP99_PICSI SubName: Full=Uncharacterized protein {ECO:0000313|EMBL:ABR17479.1};	Zinc-binding oxidoreductase	GO:0009507,chloroplast; GO:0102978,furaneol oxidoreductase activity; GO:0008270,zinc ion binding; GO:0003674,molecular_function; GO:0003824,catalytic activity; GO:0016491,oxidoreductase activity; GO:0016627,oxidoreductase activity, acting on the CH-CH group of donors; GO:0016628,oxidoreductase activity, acting on the CH-CH group of donors, NAD or NADP as acceptor; GO:0005488,binding; GO:0046872,m…	Zinc-binding dehydrogenase	--	--	--
Cluster-27241.100853	K22804 structural maintenance of chromosomes protein 6 | (RefSeq) structural maintenance of chromosomes protein 6B-like (A)	structural maintenance of chromosomes protein 6B-like [Asparagus officinalis]	SMC6B_ARATH RecName: Full=Structural maintenance of chromosomes protein 6B; AltName: Full=DNA repair protein RAD18; Short=AtRAD18;	A0A0A0KXK2_CUCSA SubName: Full=Uncharacterized protein {ECO:0000313|EMBL:KGN53147.1};	DNA repair protein RAD18 (SMC family protein)	GO:0005634,nucleus; GO:0030915,Smc5-Smc6 complex; GO:0005524,ATP binding; GO:0006302,double-strand break repair; GO:0000724,double-strand break repair via homologous recombination; GO:0010165,response to X-ray; GO:0007062,sister chromatid cohesion; GO:0000166,nucleotide binding; GO:0003674,molecular_function; GO:0005488,binding; GO:0008144,drug binding; GO:0017076,purine nucleotide binding; GO:00…	RecF/RecN/SMC N terminal domain	--	--	--
Cluster-27241.100869	--	--	--	--	--	--	--	--	--	--
Cluster-27241.100883	K11446 [histone H3]-trimethyl-L-lysine4 demethylase [EC:1.14.11.67] | (RefSeq) putative lysine-specific demethylase JMJ16 isoform X1 (A)	PREDICTED: lysine-specific demethylase JMJ18 [Nelumbo nucifera]	JMJ16_ARATH RecName: Full=Putative lysine-specific demethylase JMJ16; EC=1.14.11.-; AltName: Full=Jumonji domain-containing protein 16; AltName: Full=Lysine-specific histone demethylase JMJ16; AltName: Full=Protein JUMONJI 16;	A0A1U8AJD9_NELNU SubName: Full=lysine-specific demethylase JMJ18 {ECO:0000313|RefSeq:XP_010262342.1};	DNA-binding protein jumonji/RBP2/SMCY, contains JmjC domain	GO:0005634,nucleus; GO:0051213,dioxygenase activity; GO:0003700,DNA-binding transcription factor activity; GO:0046872,metal ion binding; GO:0016569,covalent chromatin modification; GO:0006355,regulation of transcription, DNA-templated; GO:0006351,transcription, DNA-templated; GO:0003674,molecular_function; GO:0003824,catalytic activity; GO:0016491,oxidoreductase activity; GO:0140110,transcription…	JmjC domain, hydroxylase	Jumonji	TR	Jumonji
Cluster-27241.100891	K23869 galactan beta-1,4-galactosyltransferase [EC:2.4.1.-] | (RefSeq) galactan beta-1,4-galactosyltransferase GALS1-like (A)	PREDICTED: galactan beta-1,4-galactosyltransferase GALS1-like [Nelumbo nucifera]	--	A0A0D6QZS6_ARACU SubName: Full=Uncharacterized protein {ECO:0000313|EMBL:JAG96059.1};	--	GO:0016021,integral component of membrane; GO:0005575,cellular_component; GO:0016020,membrane; GO:0031224,intrinsic component of membrane; GO:0044425,membrane part	--	--	--	--
Cluster-27241.100931	K13415 protein brassinosteroid insensitive 1 [EC:2.7.10.1 2.7.11.1] | (RefSeq) protein BRASSINOSTEROID INSENSITIVE 1-like (A)	probable LRR receptor-like serine/threonine-protein kinase At2g24230 isoform X1 [Amborella trichopoda]	CARLK_ARATH RecName: Full=Calmodulin-binding receptor kinase CaMRLK {ECO:0000305}; EC=2.7.11.1 {ECO:0000269|PubMed:14720124}; AltName: Full=Calmodulin-binding receptor-like kinase {ECO:0000303|PubMed:14720124}; Short=AtCaMRLK {ECO:0000303|PubMed:14720124}; AltName: Full=Protein MATERNAL EFFECT EMBRYO ARREST 62 {ECO:0000303|PubMed:15634699}; Flags: Precursor;	A0A0C9S600_9SPER SubName: Full=TSA: Wollemia nobilis Ref_Wollemi_Transcript_15883_2666 transcribed RNA sequence {ECO:0000313|EMBL:JAG86338.1};	--	GO:0016021,integral component of membrane; GO:0005886,plasma membrane; GO:0005524,ATP binding; GO:0005516,calmodulin binding; GO:0004672,protein kinase activity; GO:0009793,embryo development ending in seed dormancy; GO:0046777,protein autophosphorylation; GO:0009733,response to auxin; GO:0009625,response to insect; GO:0006970,response to osmotic stress; GO:0000166,nucleotide binding; GO:0003674,…	Protein tyrosine kinase	--	--	--
Cluster-27241.100941	K09699 2-oxoisovalerate dehydrogenase E2 component (dihydrolipoyl transacylase) [EC:2.3.1.168] | (RefSeq) lipoamide acyltransferase component of branched-chain alpha-keto acid dehydrogenase complex, mitochondrial isoform X1 (A)	Biotin/lipoyl attachment [Macleaya cordata]	ODB2_ARATH RecName: Full=Lipoamide acyltransferase component of branched-chain alpha-keto acid dehydrogenase complex, mitochondrial; EC=2.3.1.168; AltName: Full=Branched-chain alpha-keto acid dehydrogenase complex component E2; Short=BCE2; Short=BCKAD-E2; Short=BCKADE2; AltName: Full=Dihydrolipoamide acetyltransferase component of branched-chain alpha-keto acid dehydrogenase complex; AltName: Ful…	A0A200PWP8_9MAGN RecName: Full=Dihydrolipoamide acetyltransferase component of pyruvate dehydrogenase complex {ECO:0000256|RuleBase:RU003423}; EC=2.3.1.- {ECO:0000256|RuleBase:RU003423};	Dihydrolipoamide transacylase (alpha-keto acid dehydrogenase E2 subunit)	GO:0005759,mitochondrial matrix; GO:0005739,mitochondrion; GO:0016407,acetyltransferase activity; GO:0004147,dihydrolipoamide branched chain acyltransferase activity; GO:0043754,dihydrolipoyllysine-residue (2-methylpropanoyl)transferase activity; GO:0008270,zinc ion binding; GO:0043617,cellular response to sucrose starvation; GO:0006633,fatty acid biosynthetic process; GO:0009646,response to abse…	2-oxoacid dehydrogenases acyltransferase (catalytic domain)	--	--	--
Cluster-27241.100942	K09699 2-oxoisovalerate dehydrogenase E2 component (dihydrolipoyl transacylase) [EC:2.3.1.168] | (RefSeq) lipoamide acyltransferase component of branched-chain alpha-keto acid dehydrogenase complex, mitochondrial isoform X1 (A)	Biotin/lipoyl attachment [Macleaya cordata]	ODB2_ARATH RecName: Full=Lipoamide acyltransferase component of branched-chain alpha-keto acid dehydrogenase complex, mitochondrial; EC=2.3.1.168; AltName: Full=Branched-chain alpha-keto acid dehydrogenase complex component E2; Short=BCE2; Short=BCKAD-E2; Short=BCKADE2; AltName: Full=Dihydrolipoamide acetyltransferase component of branched-chain alpha-keto acid dehydrogenase complex; AltName: Ful…	A0A200PWP8_9MAGN RecName: Full=Dihydrolipoamide acetyltransferase component of pyruvate dehydrogenase complex {ECO:0000256|RuleBase:RU003423}; EC=2.3.1.- {ECO:0000256|RuleBase:RU003423};	Dihydrolipoamide transacylase (alpha-keto acid dehydrogenase E2 subunit)	GO:0005759,mitochondrial matrix; GO:0005739,mitochondrion; GO:0016407,acetyltransferase activity; GO:0004147,dihydrolipoamide branched chain acyltransferase activity; GO:0043754,dihydrolipoyllysine-residue (2-methylpropanoyl)transferase activity; GO:0008270,zinc ion binding; GO:0043617,cellular response to sucrose starvation; GO:0006633,fatty acid biosynthetic process; GO:0009646,response to abse…	2-oxoacid dehydrogenases acyltransferase (catalytic domain)	--	--	--
Cluster-27241.100961	K13459 disease resistance protein RPS2 | (RefSeq) probable disease resistance protein At4g27220 (A)	unknown [Picea sitchensis]	TIR_ARATH RecName: Full=Toll/interleukin-1 receptor-like protein; Short=AtTIR;	B8LRB4_PICSI SubName: Full=Uncharacterized protein {ECO:0000313|EMBL:ABR18194.1};	--	GO:0005737,cytoplasm; GO:0009506,plasmodesma; GO:0006952,defense response; GO:0007165,signal transduction; GO:0006950,response to stress; GO:0008150,biological_process; GO:0050896,response to stimulus; GO:0007154,cell communication; GO:0009987,cellular process; GO:0023052,signaling; GO:0050789,regulation of biological process; GO:0050794,regulation of cellular process; GO:0051716,cellular respons…	TIR domain	--	--	--
Cluster-27241.100972	--	unknown [Picea sitchensis]	BAG7_ARATH RecName: Full=BAG family molecular chaperone regulator 7; AltName: Full=Bcl-2-associated athanogene 7;	D5ABG1_PICSI SubName: Full=Uncharacterized protein {ECO:0000313|EMBL:ADE76880.1};	--	GO:0005783,endoplasmic reticulum; GO:0005886,plasma membrane; GO:0009506,plasmodesma; GO:0005516,calmodulin binding; GO:0051087,chaperone binding; GO:0070417,cellular response to cold; GO:0034605,cellular response to heat; GO:0034620,cellular response to unfolded protein; GO:0006457,protein folding; GO:0043207,response to external biotic stimulus; GO:0005515,protein binding; GO:0003674,molecular_…	BAG domain	--	--	--
Cluster-27241.100981	K20551 dual specificity protein phosphatase 1B [EC:3.1.3.16 3.1.3.48] | (RefSeq) dual specificity protein phosphatase 1B (A)	unknown [Picea sitchensis]	DUS1_ARATH RecName: Full=Dual specificity protein phosphatase 1; Short=AtDsPTP1; EC=3.1.3.16; EC=3.1.3.48;	A0A0D6R7U3_ARACU SubName: Full=Uncharacterized protein {ECO:0000313|EMBL:JAG98393.1};	Dual specificity phosphatase	GO:0005737,cytoplasm; GO:0005634,nucleus; GO:0005516,calmodulin binding; GO:0004725,protein tyrosine phosphatase activity; GO:0008138,protein tyrosine/serine/threonine phosphatase activity; GO:0006470,protein dephosphorylation; GO:0005515,protein binding; GO:0003674,molecular_function; GO:0005488,binding; GO:0003824,catalytic activity; GO:0004721,phosphoprotein phosphatase activity; GO:0016787,hy…	Dual specificity phosphatase, catalytic domain	--	--	--
Cluster-27241.100991	--	unknown [Picea sitchensis]	SAP8_ORYSI RecName: Full=Zinc finger A20 and AN1 domain-containing stress-associated protein 8; Short=OsSAP8; AltName: Full=Stress-associated protein 3;	A9NKD1_PICSI SubName: Full=Uncharacterized protein {ECO:0000313|EMBL:ABK21092.1};	Predicted Zn-finger protein	GO:0003677,DNA binding; GO:0008270,zinc ion binding; GO:0003674,molecular_function; GO:0003676,nucleic acid binding; GO:0005488,binding; GO:0097159,organic cyclic compound binding; GO:1901363,heterocyclic compound binding; GO:0046872,metal ion binding; GO:0043167,ion binding; GO:0043169,cation binding; GO:0046914,transition metal ion binding	A20-like zinc finger	--	--	--
Cluster-27241.100993	--	hypothetical protein 2_3633_01, partial [Pinus lambertiana]	SAP4_ARATH RecName: Full=Zinc finger A20 and AN1 domain-containing stress-associated protein 4; Short=AtSAP4;	K7NIX2_PINLA SubName: Full=Uncharacterized protein {ECO:0000313|EMBL:AEX12467.1}; Flags: Fragment;	Predicted Zn-finger protein	GO:0003677,DNA binding; GO:0008270,zinc ion binding; GO:0003674,molecular_function; GO:0003676,nucleic acid binding; GO:0005488,binding; GO:0097159,organic cyclic compound binding; GO:1901363,heterocyclic compound binding; GO:0046872,metal ion binding; GO:0043167,ion binding; GO:0043169,cation binding; GO:0046914,transition metal ion binding	A20-like zinc finger	--	--	--
Cluster-27241.100994	--	unknown [Picea sitchensis]	SAP6_ARATH RecName: Full=Zinc finger A20 and AN1 domain-containing stress-associated protein 6; Short=AtSAP6;	A9NKD1_PICSI SubName: Full=Uncharacterized protein {ECO:0000313|EMBL:ABK21092.1};	Predicted Zn-finger protein	GO:0003677,DNA binding; GO:0008270,zinc ion binding; GO:0010200,response to chitin; GO:0003674,molecular_function; GO:0003676,nucleic acid binding; GO:0005488,binding; GO:0097159,organic cyclic compound binding; GO:1901363,heterocyclic compound binding; GO:0046872,metal ion binding; GO:0043167,ion binding; GO:0043169,cation binding; GO:0046914,transition metal ion binding; GO:0008150,biological_p…	--	--	--	--
Cluster-27241.101008	K04079 molecular chaperone HtpG | (RefSeq) heat shock protein 90 (A)	heat shock protein 90A [Chlamydomonas reinhardtii]	HSP81_ORYSI RecName: Full=Heat shock protein 81-1; Short=HSP81-1; AltName: Full=Heat shock protein 82;	A8J1U1_CHLRE SubName: Full=Heat shock protein 90A {ECO:0000313|EMBL:EDP01972.1};	Molecular chaperone (HSP90 family)	GO:0005737,cytoplasm; GO:0005524,ATP binding; GO:0051082,unfolded protein binding; GO:0006457,protein folding; GO:0006950,response to stress; GO:0000166,nucleotide binding; GO:0003674,molecular_function; GO:0005488,binding; GO:0008144,drug binding; GO:0017076,purine nucleotide binding; GO:0030554,adenyl nucleotide binding; GO:0032553,ribonucleotide binding; GO:0032555,purine ribonucleotide bindin…	Hsp90 protein	--	--	--
Cluster-27241.101012	--	--	--	--	--	--	--	--	--	--
Cluster-27241.101020	--	--	--	--	--	--	--	--	--	--
Cluster-27241.101038	--	PREDICTED: putative pentatricopeptide repeat-containing protein At1g12700, mitochondrial [Daucus carota subsp. sativus]	PP133_ARATH RecName: Full=Pentatricopeptide repeat-containing protein At1g79540;	A0A164X2J7_DAUCA SubName: Full=Uncharacterized protein {ECO:0000313|EMBL:KZM92608.1};	FOG: PPR repeat	GO:0043231,intracellular membrane-bounded organelle; GO:0004519,endonuclease activity; GO:0003723,RNA binding; GO:0009451,RNA modification; GO:0003674,molecular_function; GO:0003824,catalytic activity; GO:0004518,nuclease activity; GO:0016787,hydrolase activity; GO:0016788,hydrolase activity, acting on ester bonds; GO:0003676,nucleic acid binding; GO:0005488,binding; GO:0097159,organic cyclic com…	PPR repeat family	--	--	--
Cluster-27241.101046	K13161 heterogeneous nuclear ribonucleoprotein R | (RefSeq) heterogeneous nuclear ribonucleoprotein Q (A)	PREDICTED: heterogeneous nuclear ribonucleoprotein Q isoform X1 [Nelumbo nucifera]	HNRPQ_ARATH RecName: Full=Heterogeneous nuclear ribonucleoprotein Q {ECO:0000305}; Short=hnRNP Q {ECO:0000305}; AltName: Full=Protein LHP1-INTERACTING FACTOR 2 {ECO:0000303|PubMed:21304947};	A0A1U8AIA7_NELNU SubName: Full=heterogeneous nuclear ribonucleoprotein Q isoform X1 {ECO:0000313|RefSeq:XP_010267416.1, ECO:0000313|RefSeq:XP_010267417.1, ECO:0000313|RefSeq:XP_010267418.1};	Heterogeneous nuclear ribonucleoprotein R (RRM superfamily)	GO:0005737,cytoplasm; GO:0005829,cytosol; GO:0005783,endoplasmic reticulum; GO:0005634,nucleus; GO:0003682,chromatin binding; GO:0003729,mRNA binding; GO:0043565,sequence-specific DNA binding; GO:0071395,cellular response to jasmonic acid stimulus; GO:0042742,defense response to bacterium; GO:0050832,defense response to fungus; GO:0045087,innate immune response; GO:0007275,multicellular organism …	RNA recognition motif. (a.k.a. RRM, RBD, or RNP domain)	--	--	--
Cluster-27241.101058	K01068 acyl-coenzyme A thioesterase 1/2/4 [EC:3.1.2.2] | (RefSeq) acyl-coenzyme A thioesterase 8 isoform X1 (A)	unknown [Picea sitchensis]	--	A9NVP7_PICSI SubName: Full=Uncharacterized protein {ECO:0000313|EMBL:ABK24708.1};	Acyl-CoA thioesterase	GO:0047617,acyl-CoA hydrolase activity; GO:0006637,acyl-CoA metabolic process; GO:0003674,molecular_function; GO:0003824,catalytic activity; GO:0016289,CoA hydrolase activity; GO:0016787,hydrolase activity; GO:0016788,hydrolase activity, acting on ester bonds; GO:0016790,thiolester hydrolase activity; GO:0006790,sulfur compound metabolic process; GO:0008152,metabolic process; GO:0006139,nucleobas…	Thioesterase-like superfamily	--	--	--
Cluster-27241.101061	--	--	--	--	--	--	--	--	--	--
Cluster-27241.101064	K02350 DNA polymerase zeta [EC:2.7.7.7] | (RefSeq) DNA polymerase zeta catalytic subunit (A)	unknown [Picea sitchensis]	--	A9NUS6_PICSI SubName: Full=Uncharacterized protein {ECO:0000313|EMBL:ABK24387.1};	--	--	--	--	--	--
Cluster-27241.101066	K02350 DNA polymerase zeta [EC:2.7.7.7] | (RefSeq) DNA polymerase zeta catalytic subunit (A)	unknown [Picea sitchensis]	--	B8LP53_PICSI SubName: Full=Uncharacterized protein {ECO:0000313|EMBL:ABR17433.1};	--	--	--	--	--	--
Cluster-27241.101074	K09191 general transcription factor IIIA | (RefSeq) transcription factor IIIA-like isoform X1 (A)	zinc finger protein [Macleaya cordata]	--	A0A200QTL9_9MAGN SubName: Full=Zinc finger protein {ECO:0000313|EMBL:OVA13818.1};	--	GO:0003676,nucleic acid binding; GO:0003674,molecular_function; GO:0005488,binding; GO:0097159,organic cyclic compound binding; GO:1901363,heterocyclic compound binding	--	C2H2	TF	C2H2
Cluster-27241.101113	--	--	--	--	--	--	--	--	--	--
Cluster-27241.101117	K17710 pentatricopeptide repeat domain-containing protein 1 | (RefSeq) putative pentatricopeptide repeat-containing protein At2g02150 (A)	hypothetical protein CICLE_v10027786mg [Citrus clementina]	PP437_ARATH RecName: Full=Putative pentatricopeptide repeat-containing protein At5g59900;	V4RTN0_9ROSI SubName: Full=Uncharacterized protein {ECO:0000313|EMBL:ESR38013.1};	FOG: PPR repeat	GO:0043231,intracellular membrane-bounded organelle; GO:0004519,endonuclease activity; GO:0003723,RNA binding; GO:0009451,RNA modification; GO:0003674,molecular_function; GO:0003824,catalytic activity; GO:0004518,nuclease activity; GO:0016787,hydrolase activity; GO:0016788,hydrolase activity, acting on ester bonds; GO:0003676,nucleic acid binding; GO:0005488,binding; GO:0097159,organic cyclic com…	PPR repeat family	--	--	--
Cluster-27241.101119	K22262 WD repeat and FYVE domain-containing protein 3 | (RefSeq) protein SPIRRIG (A)	unknown [Picea sitchensis]	PP227_ARATH RecName: Full=Putative pentatricopeptide repeat-containing protein At3g13770, mitochondrial; Flags: Precursor;	B8LLJ0_PICSI SubName: Full=Uncharacterized protein {ECO:0000313|EMBL:ABR16520.1};	FOG: PPR repeat	GO:0005739,mitochondrion; GO:0004519,endonuclease activity; GO:0003723,RNA binding; GO:0008270,zinc ion binding; GO:0080156,mitochondrial mRNA modification; GO:0003674,molecular_function; GO:0003824,catalytic activity; GO:0004518,nuclease activity; GO:0016787,hydrolase activity; GO:0016788,hydrolase activity, acting on ester bonds; GO:0003676,nucleic acid binding; GO:0005488,binding; GO:0097159,o…	PPR repeat family	--	--	--
Cluster-27241.101122	K20867 galacturonosyltransferase 12/13/14/15 [EC:2.4.1.-] | (RefSeq) probable galacturonosyltransferase 14 (A)	Galacturonosyltransferase [Trema orientalis]	GAUTE_ARATH RecName: Full=Probable galacturonosyltransferase 14; EC=2.4.1.-;	B9IK47_POPTR RecName: Full=Hexosyltransferase {ECO:0000256|RuleBase:RU362027}; EC=2.4.1.- {ECO:0000256|RuleBase:RU362027};	--	GO:0005794,Golgi apparatus; GO:0000139,Golgi membrane; GO:0016021,integral component of membrane; GO:0090406,pollen tube; GO:0047262,polygalacturonate 4-alpha-galacturonosyltransferase activity; GO:0052325,cell wall pectin biosynthetic process; GO:0009555,pollen development; GO:0009860,pollen tube growth; GO:0003674,molecular_function; GO:0003824,catalytic activity; GO:0008194,UDP-glycosyltransfe…	Glycosyl transferase family 8	--	--	--
Cluster-27241.101123	K20867 galacturonosyltransferase 12/13/14/15 [EC:2.4.1.-] | (RefSeq) probable galacturonosyltransferase 13 (A)	probable galacturonosyltransferase 13 [Amborella trichopoda]	GAUTD_ARATH RecName: Full=Probable galacturonosyltransferase 13; EC=2.4.1.-;	W1NW99_AMBTC RecName: Full=Hexosyltransferase {ECO:0000256|RuleBase:RU362027}; EC=2.4.1.- {ECO:0000256|RuleBase:RU362027};	--	GO:0005794,Golgi apparatus; GO:0000139,Golgi membrane; GO:0016021,integral component of membrane; GO:0090406,pollen tube; GO:0047262,polygalacturonate 4-alpha-galacturonosyltransferase activity; GO:0052325,cell wall pectin biosynthetic process; GO:0009555,pollen development; GO:0009860,pollen tube growth; GO:0003674,molecular_function; GO:0003824,catalytic activity; GO:0008194,UDP-glycosyltransfe…	Glycosyl transferase family 8	--	--	--
Cluster-27241.101124	K20867 galacturonosyltransferase 12/13/14/15 [EC:2.4.1.-] | (RefSeq) probable galacturonosyltransferase 13 (A)	probable galacturonosyltransferase 13 [Amborella trichopoda]	GAUTE_ARATH RecName: Full=Probable galacturonosyltransferase 14; EC=2.4.1.-;	W1NW99_AMBTC RecName: Full=Hexosyltransferase {ECO:0000256|RuleBase:RU362027}; EC=2.4.1.- {ECO:0000256|RuleBase:RU362027};	--	GO:0005794,Golgi apparatus; GO:0000139,Golgi membrane; GO:0016021,integral component of membrane; GO:0090406,pollen tube; GO:0047262,polygalacturonate 4-alpha-galacturonosyltransferase activity; GO:0052325,cell wall pectin biosynthetic process; GO:0009555,pollen development; GO:0009860,pollen tube growth; GO:0003674,molecular_function; GO:0003824,catalytic activity; GO:0008194,UDP-glycosyltransfe…	--	--	--	--
Cluster-27241.101133	--	--	--	--	--	--	--	--	--	--
Cluster-27241.101137	K14493 gibberellin receptor GID1 [EC:3.-.-.-] | (RefSeq) gibberellin receptor GID1B-like (A)	unknown [Picea sitchensis]	CXE15_ARATH RecName: Full=Probable carboxylesterase 15; AltName: Full=AtCXE15; EC=3.1.1.1;	A9NZR6_PICSI SubName: Full=Uncharacterized protein {ECO:0000313|EMBL:ABK26127.1};	Arylacetamide deacetylase	GO:0052689,carboxylic ester hydrolase activity; GO:0016787,hydrolase activity; GO:0009056,catabolic process; GO:0003674,molecular_function; GO:0003824,catalytic activity; GO:0016788,hydrolase activity, acting on ester bonds; GO:0008152,metabolic process; GO:0008150,biological_process	alpha/beta hydrolase fold	--	--	--
Cluster-27241.101157	K22503 aspartyl-tRNA synthetase [EC:6.1.1.12] | (RefSeq) aspartate--tRNA ligase 2, cytoplasmic-like (A)	unknown [Picea sitchensis]	ALP1_ARATH RecName: Full=Protein ANTAGONIST OF LIKE HETEROCHROMATIN PROTEIN 1 {ECO:0000303|PubMed:26642436}; EC=3.1.-.-;	D5AA10_PICSI SubName: Full=Uncharacterized protein {ECO:0000313|EMBL:ADE76379.1};	Predicted transposase	GO:0035098,ESC/E(Z) complex; GO:0005634,nucleus; GO:0035102,PRC1 complex; GO:0003682,chromatin binding; GO:0046872,metal ion binding; GO:0004518,nuclease activity; GO:0031936,negative regulation of chromatin silencing; GO:0006351,transcription, DNA-templated; GO:0003674,molecular_function; GO:0005488,binding; GO:0043167,ion binding; GO:0043169,cation binding; GO:0003824,catalytic activity; GO:001…	DDE superfamily endonuclease	--	--	--
Cluster-27241.101164	--	unknown [Picea sitchensis]	--	D5A931_PICSI SubName: Full=Uncharacterized protein {ECO:0000313|EMBL:ADE76050.1};	--	--	--	--	--	--
Cluster-27241.101168	K02256 cytochrome c oxidase subunit 1 [EC:7.1.1.9] | (RefSeq) cox1, BevupMp090; cytochrome c oxidase subunit 1 (A)	cytochrome c oxidase subunit 1 (mitochondrion) [Ginkgo biloba]	COX1_BETVU RecName: Full=Cytochrome c oxidase subunit 1; EC=1.9.3.1; AltName: Full=Cytochrome c oxidase polypeptide I;	A0A0V0IGB2_SOLCH RecName: Full=Cytochrome c oxidase subunit 1 {ECO:0000256|RuleBase:RU000369}; EC=1.9.3.1 {ECO:0000256|RuleBase:RU000369};	Cytochrome c oxidase, subunit I	GO:0016021,integral component of membrane; GO:0005743,mitochondrial inner membrane; GO:0005886,plasma membrane; GO:0045277,respiratory chain complex IV; GO:0004129,cytochrome-c oxidase activity; GO:0020037,heme binding; GO:0005506,iron ion binding; GO:0009060,aerobic respiration; GO:0015990,electron transport coupled proton transport; GO:0006119,oxidative phosphorylation; GO:0009055,electron tran…	Cytochrome C and Quinol oxidase polypeptide I	--	--	--
Cluster-27241.101174	--	hypothetical protein 0_2710_01, partial [Pinus taeda]	--	H9X753_PINTA SubName: Full=Uncharacterized protein {ECO:0000313|EMBL:AFG70096.1}; Flags: Fragment;	--	--	Leucine Rich repeats (2 copies)	--	--	--
Cluster-27241.101176	--	hypothetical protein 0_2710_01, partial [Pinus taeda]	--	H9X753_PINTA SubName: Full=Uncharacterized protein {ECO:0000313|EMBL:AFG70096.1}; Flags: Fragment;	--	--	Leucine Rich repeats (2 copies)	--	--	--
Cluster-27241.101202	K12486 stromal membrane-associated protein | (RefSeq) ADP-ribosylation factor GTPase-activating protein AGD12-like (A)	unknown [Picea sitchensis]	CAR3_ARATH RecName: Full=Protein C2-DOMAIN ABA-RELATED 3 {ECO:0000303|PubMed:25465408};	B8LQI8_PICSI SubName: Full=Uncharacterized protein {ECO:0000313|EMBL:ABR17918.1};	Predicted Ca2+-dependent phospholipid-binding protein	GO:0005634,nucleus; GO:0005886,plasma membrane; GO:0005096,GTPase activator activity; GO:0046872,metal ion binding; GO:0005543,phospholipid binding; GO:0009738,abscisic acid-activated signaling pathway; GO:0009789,positive regulation of abscisic acid-activated signaling pathway; GO:0043547,positive regulation of GTPase activity; GO:0003674,molecular_function; GO:0008047,enzyme activator activity;…	C2 domain	--	--	--
Cluster-27241.101216	K01193 beta-fructofuranosidase [EC:3.2.1.26] | (RefSeq) beta-fructofuranosidase, insoluble isoenzyme 3-like (A)	hypothetical protein EUGRSUZ_F03928, partial [Eucalyptus grandis]	Y3264_ARATH RecName: Full=Putative UPF0481 protein At3g02645;	A0A059BWZ6_EUCGR SubName: Full=Uncharacterized protein {ECO:0000313|EMBL:KCW70768.1}; Flags: Fragment;	--	GO:0016021,integral component of membrane; GO:0005575,cellular_component; GO:0016020,membrane; GO:0031224,intrinsic component of membrane; GO:0044425,membrane part	Plant protein of unknown function	--	--	--
Cluster-27241.101231	--	--	--	--	--	--	--	--	--	--
Cluster-27241.101237	--	unknown [Picea sitchensis]	--	B8LPF8_PICSI SubName: Full=Uncharacterized protein {ECO:0000313|EMBL:ABR17538.1};	--	GO:0008276,protein methyltransferase activity; GO:0003674,molecular_function; GO:0003824,catalytic activity; GO:0008168,methyltransferase activity; GO:0016740,transferase activity; GO:0016741,transferase activity, transferring one-carbon groups; GO:0140096,catalytic activity, acting on a protein	Ribosomal protein L11 methyltransferase (PrmA)	--	--	--
Cluster-27241.101249	K03006 DNA-directed RNA polymerase II subunit RPB1 [EC:2.7.7.6] | (RefSeq) LOW QUALITY PROTEIN: DNA-directed RNA polymerase II subunit 1-like (A)	integrase [Cucumis melo subsp. melo]	--	A6YTD9_CUCME SubName: Full=Integrase {ECO:0000313|EMBL:ABR67407.1};	FOG: Transposon-encoded proteins with TYA, reverse transcriptase, integrase domains in various combinations	GO:0003676,nucleic acid binding; GO:0008270,zinc ion binding; GO:0015074,DNA integration; GO:0003674,molecular_function; GO:0005488,binding; GO:0097159,organic cyclic compound binding; GO:1901363,heterocyclic compound binding; GO:0046872,metal ion binding; GO:0043167,ion binding; GO:0043169,cation binding; GO:0046914,transition metal ion binding; GO:0008152,metabolic process; GO:0006139,nucleobas…	--	--	--	--
Cluster-27241.101302	K00924 kinase [EC:2.7.1.-] | (RefSeq) leucine-rich repeat receptor-like kinase protein FLORAL ORGAN NUMBER1 (A)	putative concanavalin A-like lectin/glucanase domain, Telokin/Myosin light chain kinase [Helianthus annuus]	Y5977_ARATH RecName: Full=Probable leucine-rich repeat receptor-like protein kinase At5g49770; EC=2.7.11.1; Flags: Precursor;	A0A1S3VJ55_VIGRR SubName: Full=probable leucine-rich repeat receptor-like protein kinase At5g49770 {ECO:0000313|RefSeq:XP_014518388.1};	--	GO:0016021,integral component of membrane; GO:0005524,ATP binding; GO:0004674,protein serine/threonine kinase activity; GO:0000166,nucleotide binding; GO:0003674,molecular_function; GO:0005488,binding; GO:0008144,drug binding; GO:0017076,purine nucleotide binding; GO:0030554,adenyl nucleotide binding; GO:0032553,ribonucleotide binding; GO:0032555,purine ribonucleotide binding; GO:0032559,adenyl r…	Protein tyrosine kinase	--	--	--
Cluster-27241.101310	K19613 leucine-rich repeat protein SHOC2 | (RefSeq) probable leucine-rich repeat receptor-like protein kinase At5g49770 (A)	hypothetical protein POPTR_0018s002601g, partial [Populus trichocarpa]	Y5977_ARATH RecName: Full=Probable leucine-rich repeat receptor-like protein kinase At5g49770; EC=2.7.11.1; Flags: Precursor;	U5FF31_POPTR SubName: Full=Uncharacterized protein {ECO:0000313|EMBL:ERP49493.1}; Flags: Fragment;	--	GO:0016021,integral component of membrane; GO:0005524,ATP binding; GO:0004674,protein serine/threonine kinase activity; GO:0000166,nucleotide binding; GO:0003674,molecular_function; GO:0005488,binding; GO:0008144,drug binding; GO:0017076,purine nucleotide binding; GO:0030554,adenyl nucleotide binding; GO:0032553,ribonucleotide binding; GO:0032555,purine ribonucleotide binding; GO:0032559,adenyl r…	--	--	--	--
Cluster-27241.101327	--	--	--	--	--	--	--	--	--	--
Cluster-27241.101334	--	unknown [Picea sitchensis]	--	A9NSW9_PICSI SubName: Full=Uncharacterized protein {ECO:0000313|EMBL:ABK23730.1};	--	--	B domain of TMEM189, localisation domain	--	--	--
Cluster-27241.101344	K12173 BRCA1-A complex subunit BRE | (RefSeq) BRISC and BRCA1-A complex member 2 (A)	unknown [Picea sitchensis]	PRR3_JUNAS RecName: Full=Pathogenesis-related protein; AltName: Full=Pollen allergen Jun a 3; AltName: Allergen=Jun a 3; Flags: Precursor;	B8LQJ2_PICSI SubName: Full=Uncharacterized protein {ECO:0000313|EMBL:ABR17922.1};	--	GO:0006952,defense response; GO:0009607,response to biotic stimulus; GO:0006950,response to stress; GO:0008150,biological_process; GO:0050896,response to stimulus	Thaumatin family	--	--	--
Cluster-27241.101359	K00679 phospholipid:diacylglycerol acyltransferase [EC:2.3.1.158] | (RefSeq) hypothetical protein (A)	hypothetical protein SELMODRAFT_98492 [Selaginella moellendorffii]	GDL75_ARATH RecName: Full=GDSL esterase/lipase At5g08460; EC=3.1.1.-; AltName: Full=Extracellular lipase At5g08460; Flags: Precursor;	D8RPG7_SELML SubName: Full=Uncharacterized protein {ECO:0000313|EMBL:EFJ26256.1};	--	GO:0005576,extracellular region; GO:0016788,hydrolase activity, acting on ester bonds; GO:0016042,lipid catabolic process; GO:0003674,molecular_function; GO:0003824,catalytic activity; GO:0016787,hydrolase activity; GO:0008152,metabolic process; GO:0006629,lipid metabolic process; GO:0008150,biological_process; GO:0009056,catabolic process; GO:0044238,primary metabolic process; GO:0071704,organic…	GDSL-like Lipase/Acylhydrolase	--	--	--
Cluster-27241.101386	--	PREDICTED: B3 domain-containing protein At3g19184-like isoform X1 [Cucumis sativus]	Y6944_ORYSJ RecName: Full=B3 domain-containing protein Os06g0194400;	A0A0A0K4S8_CUCSA SubName: Full=Uncharacterized protein {ECO:0000313|EMBL:KGN43939.1};	--	GO:0005634,nucleus; GO:0003677,DNA binding; GO:0006355,regulation of transcription, DNA-templated; GO:0006351,transcription, DNA-templated; GO:0003674,molecular_function; GO:0003676,nucleic acid binding; GO:0005488,binding; GO:0097159,organic cyclic compound binding; GO:1901363,heterocyclic compound binding; GO:0008152,metabolic process; GO:0006139,nucleobase-containing compound metabolic process…	B3 DNA binding domain	B3	TF	B3->B3
Cluster-27241.101412	K06199 fluoride exporter | (RefSeq) UPF0695 membrane protein C977.11/PB8B6.06c isoform X1 (A)	PREDICTED: UPF0695 membrane protein C977.11/PB8B6.06c isoform X1 [Daucus carota subsp. sativus]	--	A0A0D2R233_GOSRA SubName: Full=Uncharacterized protein {ECO:0000313|EMBL:KJB64412.1};	--	GO:0016021,integral component of membrane; GO:0005575,cellular_component; GO:0016020,membrane; GO:0031224,intrinsic component of membrane; GO:0044425,membrane part	CrcB-like protein, Camphor Resistance (CrcB)	--	--	--
Cluster-27241.101414	K06199 fluoride exporter | (RefSeq) uncharacterized protein LOC101250564 (A)	BnaAnng36470D, partial [Brassica napus]	--	A0A078K037_BRANA SubName: Full=BnaAnng36470D protein {ECO:0000313|EMBL:CDY71201.1}; Flags: Fragment;	--	GO:0016021,integral component of membrane; GO:0005575,cellular_component; GO:0016020,membrane; GO:0031224,intrinsic component of membrane; GO:0044425,membrane part	--	--	--	--
Cluster-27241.101422	K06199 fluoride exporter | (RefSeq) uncharacterized protein LOC107421017 isoform X1 (A)	camphor resistance CrcB family protein [Parasponia andersonii]	--	A0A2G5C6T5_AQUCA SubName: Full=Uncharacterized protein {ECO:0000313|EMBL:PIA26999.1};	--	--	CrcB-like protein, Camphor Resistance (CrcB)	--	--	--
Cluster-27241.101425	--	--	--	--	--	--	--	--	--	--
Cluster-27241.101442	--	PREDICTED: UPF0481 protein At3g47200-like [Brachypodium distachyon]	--	I1ILB5_BRADI SubName: Full=Uncharacterized protein {ECO:0000313|EMBL:KQJ88308.1, ECO:0000313|EnsemblPlants:BRADI4G16930.1};	--	GO:0016021,integral component of membrane; GO:0005575,cellular_component; GO:0016020,membrane; GO:0031224,intrinsic component of membrane; GO:0044425,membrane part	Plant protein of unknown function	--	--	--
Cluster-27241.101480	K07904 Ras-related protein Rab-11A | (RefSeq) ras-related protein RABA2a (A)	unknown [Picea sitchensis]	RAA2A_ARATH RecName: Full=Ras-related protein RABA2a; Short=AtRABA2a; AltName: Full=Ras-related protein Rab11C; Short=AtRab11C; Flags: Precursor;	B8LNM0_PICSI SubName: Full=Uncharacterized protein {ECO:0000313|EMBL:ABR17250.1};	GTPase Rab11/YPT3, small G protein superfamily	GO:0009504,cell plate; GO:0005829,cytosol; GO:0005768,endosome; GO:0010008,endosome membrane; GO:0005794,Golgi apparatus; GO:0005886,plasma membrane; GO:0005525,GTP binding; GO:0003924,GTPase activity; GO:0000911,cytokinesis by cell plate formation; GO:0015031,protein transport; GO:0000166,nucleotide binding; GO:0001882,nucleoside binding; GO:0001883,purine nucleoside binding; GO:0003674,molecula…	Ras family	--	--	--
Cluster-27241.101510	K03350 anaphase-promoting complex subunit 3 | (RefSeq) cell division cycle protein 27 homolog B isoform X3 (A)	cell division cycle protein 27 homolog B isoform X1 [Amborella trichopoda]	CD27B_ARATH RecName: Full=Cell division cycle protein 27 homolog B; Short=CDC27 homolog B; AltName: Full=Protein HOBBIT;	W1PW26_AMBTC SubName: Full=Uncharacterized protein {ECO:0000313|EMBL:ERN11510.1};	DNA-binding cell division cycle control protein	GO:0005680,anaphase-promoting complex; GO:0009504,cell plate; GO:0005634,nucleus; GO:0005819,spindle; GO:0007049,cell cycle; GO:0030154,cell differentiation; GO:0051301,cell division; GO:0016567,protein ubiquitination; GO:0007346,regulation of mitotic cell cycle; GO:0009733,response to auxin; GO:0048829,root cap development; GO:0048364,root development; GO:0010071,root meristem specification; GO:…	Tetratricopeptide repeat	--	--	--
Cluster-27241.101512	K03350 anaphase-promoting complex subunit 3 | (RefSeq) cell division cycle protein 27 homolog B isoform X3 (A)	cell division cycle protein 27 homolog B isoform X1 [Amborella trichopoda]	CD27B_ARATH RecName: Full=Cell division cycle protein 27 homolog B; Short=CDC27 homolog B; AltName: Full=Protein HOBBIT;	W1PW26_AMBTC SubName: Full=Uncharacterized protein {ECO:0000313|EMBL:ERN11510.1};	DNA-binding cell division cycle control protein	GO:0005680,anaphase-promoting complex; GO:0009504,cell plate; GO:0005634,nucleus; GO:0005819,spindle; GO:0007049,cell cycle; GO:0030154,cell differentiation; GO:0051301,cell division; GO:0016567,protein ubiquitination; GO:0007346,regulation of mitotic cell cycle; GO:0009733,response to auxin; GO:0048829,root cap development; GO:0048364,root development; GO:0010071,root meristem specification; GO:…	Tetratricopeptide repeat	--	--	--
Cluster-27241.101522	K20802 (R)-mandelonitrile lyase [EC:4.1.2.10] | (RefSeq) alpha-hydroxynitrile lyase (A)	PREDICTED: putative methylesterase 11, chloroplastic [Erythranthe guttata]	PIR7A_ORYSI RecName: Full=Probable esterase PIR7A; EC=3.1.-.-;	A0A022RVY2_ERYGU SubName: Full=Uncharacterized protein {ECO:0000313|EMBL:EYU44209.1};	--	GO:0052689,carboxylic ester hydrolase activity; GO:0003674,molecular_function; GO:0003824,catalytic activity; GO:0016787,hydrolase activity; GO:0016788,hydrolase activity, acting on ester bonds	Alpha/beta hydrolase family	--	--	--
Cluster-27241.101551	--	unknown [Picea sitchensis]	HIP39_ARATH RecName: Full=Heavy metal-associated isoprenylated plant protein 39 {ECO:0000303|PubMed:21072340, ECO:0000303|PubMed:23368984}; Short=AtHIP39 {ECO:0000303|PubMed:21072340, ECO:0000303|PubMed:23368984}; Flags: Precursor;	A9NMX0_PICSI SubName: Full=Uncharacterized protein {ECO:0000313|EMBL:ABK21981.1};	Copper chaperone	GO:0005737,cytoplasm; GO:0046914,transition metal ion binding; GO:0046916,cellular transition metal ion homeostasis; GO:0030001,metal ion transport; GO:0003674,molecular_function; GO:0005488,binding; GO:0046872,metal ion binding; GO:0043167,ion binding; GO:0043169,cation binding; GO:0006873,cellular ion homeostasis; GO:0006875,cellular metal ion homeostasis; GO:0008150,biological_process; GO:0009…	--	--	--	--
Cluster-27241.101559	--	--	--	--	--	--	--	--	--	--
Cluster-27241.101560	--	unknown [Picea sitchensis]	--	B8LQ71_PICSI SubName: Full=Uncharacterized protein {ECO:0000313|EMBL:ABR17801.1};	--	--	--	--	--	--
Cluster-27241.101573	K22733 magnesium transporter | (RefSeq) uncharacterized protein LOC102612526 (A)	PREDICTED: putative pentatricopeptide repeat-containing protein At3g23330 isoform X1 [Elaeis guineensis]	PP348_ARATH RecName: Full=Pentatricopeptide repeat-containing protein At4g33990; AltName: Full=Protein EMBRYO DEFECTIVE 2758;	F6HQA4_VITVI SubName: Full=Uncharacterized protein {ECO:0000313|EMBL:CCB56861.1};	FOG: PPR repeat	GO:0043231,intracellular membrane-bounded organelle; GO:0004519,endonuclease activity; GO:0003723,RNA binding; GO:0008270,zinc ion binding; GO:0009451,RNA modification; GO:0003674,molecular_function; GO:0003824,catalytic activity; GO:0004518,nuclease activity; GO:0016787,hydrolase activity; GO:0016788,hydrolase activity, acting on ester bonds; GO:0003676,nucleic acid binding; GO:0005488,binding; …	--	--	--	--
Cluster-27241.101574	K22733 magnesium transporter | (RefSeq) uncharacterized protein LOC102612526 (A)	pentatricopeptide repeat protein, partial [Cycas revoluta]	PP285_ARATH RecName: Full=Pentatricopeptide repeat-containing protein At3g57430, chloroplastic; AltName: Full=Protein ORGANELLE TRANSCRIPT PROCESSING 84 {ECO:0000303|PubMed:19934379}; Flags: Precursor;	B3U1U9_CYCRE SubName: Full=Pentatricopeptide repeat protein {ECO:0000313|EMBL:ACE80804.1}; Flags: Fragment;	FOG: PPR repeat	GO:0009507,chloroplast; GO:0004519,endonuclease activity; GO:0003723,RNA binding; GO:0008270,zinc ion binding; GO:0031425,chloroplast RNA processing; GO:0006397,mRNA processing; GO:0009451,RNA modification; GO:0003674,molecular_function; GO:0003824,catalytic activity; GO:0004518,nuclease activity; GO:0016787,hydrolase activity; GO:0016788,hydrolase activity, acting on ester bonds; GO:0003676,nucl…	DYW family of nucleic acid deaminases	--	--	--
Cluster-27241.101607	K22565 COMM domain containing 9 | (RefSeq) pentatricopeptide repeat-containing protein At5g50390, chloroplastic (A)	Putative pentatricopeptide repeat-containing protein [Apostasia shenzhenica]	PP227_ARATH RecName: Full=Putative pentatricopeptide repeat-containing protein At3g13770, mitochondrial; Flags: Precursor;	A0A2I0ABB0_9ASPA SubName: Full=Pentatricopeptide repeat-containing protein {ECO:0000313|EMBL:PKA52830.1}; EC=3.6.1.- {ECO:0000313|EMBL:PKA52830.1};	FOG: PPR repeat	GO:0005739,mitochondrion; GO:0004519,endonuclease activity; GO:0003723,RNA binding; GO:0008270,zinc ion binding; GO:0080156,mitochondrial mRNA modification; GO:0003674,molecular_function; GO:0003824,catalytic activity; GO:0004518,nuclease activity; GO:0016787,hydrolase activity; GO:0016788,hydrolase activity, acting on ester bonds; GO:0003676,nucleic acid binding; GO:0005488,binding; GO:0097159,o…	PPR repeat	--	--	--
Cluster-27241.101629	K19791 iron transport multicopper oxidase | (RefSeq) L-ascorbate oxidase homolog (A)	unknown [Picea sitchensis]	ASOL_BRANA RecName: Full=L-ascorbate oxidase homolog; EC=1.10.3.-; Flags: Precursor;	A9NWT1_PICSI SubName: Full=Uncharacterized protein {ECO:0000313|EMBL:ABK25092.1};	Multicopper oxidases	GO:0005576,extracellular region; GO:0005507,copper ion binding; GO:0016491,oxidoreductase activity; GO:0003674,molecular_function; GO:0005488,binding; GO:0046872,metal ion binding; GO:0043167,ion binding; GO:0043169,cation binding; GO:0046914,transition metal ion binding; GO:0003824,catalytic activity; GO:0005575,cellular_component	Multicopper oxidase	--	--	--
Cluster-27241.101630	--	unknown [Picea sitchensis]	USPAL_ARATH RecName: Full=Universal stress protein A-like protein;	B8LPQ2_PICSI SubName: Full=Uncharacterized protein {ECO:0000313|EMBL:ABR17632.1};	--	GO:0005886,plasma membrane; GO:0016208,AMP binding; GO:0006950,response to stress; GO:0000166,nucleotide binding; GO:0003674,molecular_function; GO:0005488,binding; GO:0008144,drug binding; GO:0017076,purine nucleotide binding; GO:0030554,adenyl nucleotide binding; GO:0032553,ribonucleotide binding; GO:0032555,purine ribonucleotide binding; GO:0032559,adenyl ribonucleotide binding; GO:0036094,sma…	Universal stress protein family	--	--	--
Cluster-27241.101638	--	unknown [Picea sitchensis]	--	A9NX95_PICSI SubName: Full=Uncharacterized protein {ECO:0000313|EMBL:ABK25256.1};	--	GO:0016021,integral component of membrane; GO:0005575,cellular_component; GO:0016020,membrane; GO:0031224,intrinsic component of membrane; GO:0044425,membrane part	--	--	--	--
Cluster-27241.101656	--	--	--	--	--	--	--	--	--	--
Cluster-27241.101674	K22733 magnesium transporter | (RefSeq) uncharacterized protein LOC102612526 (A)	hypothetical protein COLO4_32647 [Corchorus olitorius]	PP348_ARATH RecName: Full=Pentatricopeptide repeat-containing protein At4g33990; AltName: Full=Protein EMBRYO DEFECTIVE 2758;	A0A1R3HUM6_COCAP SubName: Full=Uncharacterized protein {ECO:0000313|EMBL:OMO74086.1};	FOG: PPR repeat	GO:0043231,intracellular membrane-bounded organelle; GO:0004519,endonuclease activity; GO:0003723,RNA binding; GO:0008270,zinc ion binding; GO:0009451,RNA modification; GO:0003674,molecular_function; GO:0003824,catalytic activity; GO:0004518,nuclease activity; GO:0016787,hydrolase activity; GO:0016788,hydrolase activity, acting on ester bonds; GO:0003676,nucleic acid binding; GO:0005488,binding; …	--	--	--	--
Cluster-27241.101686	K23541 Ca2+/H+ antiporter, TMEM165/GDT1 family | (RefSeq) putative pentatricopeptide repeat-containing protein At3g23330 (A)	unknown [Picea sitchensis]	PP251_ARATH RecName: Full=Putative pentatricopeptide repeat-containing protein At3g23330;	A9P0W0_PICSI SubName: Full=Uncharacterized protein {ECO:0000313|EMBL:ABK26521.1};	FOG: PPR repeat	GO:0043231,intracellular membrane-bounded organelle; GO:0004519,endonuclease activity; GO:0003723,RNA binding; GO:0008270,zinc ion binding; GO:0009451,RNA modification; GO:0003674,molecular_function; GO:0003824,catalytic activity; GO:0004518,nuclease activity; GO:0016787,hydrolase activity; GO:0016788,hydrolase activity, acting on ester bonds; GO:0003676,nucleic acid binding; GO:0005488,binding; …	--	--	--	--
Cluster-27241.101692	--	unknown [Picea sitchensis]	--	A9NVM9_PICSI SubName: Full=Uncharacterized protein {ECO:0000313|EMBL:ABK24690.1};	--	--	Polyhydroxyalkanoic acid inclusion protein (PhaP_Bmeg)	--	--	--
Cluster-27241.101705	--	hypothetical protein POPTR_0018s09740g [Populus trichocarpa]	BH146_ARATH RecName: Full=Transcription factor bHLH146; AltName: Full=Basic helix-loop-helix protein 146; Short=AtbHLH146; Short=bHLH 146; AltName: Full=Transcription factor EN 141; AltName: Full=bHLH transcription factor bHLH146;	A9PFN1_POPTR SubName: Full=Uncharacterized protein {ECO:0000313|EMBL:ABK95184.1};	--	GO:0005634,nucleus; GO:0003677,DNA binding; GO:0003700,DNA-binding transcription factor activity; GO:0046983,protein dimerization activity; GO:0006355,regulation of transcription, DNA-templated; GO:0006351,transcription, DNA-templated; GO:0003674,molecular_function; GO:0003676,nucleic acid binding; GO:0005488,binding; GO:0097159,organic cyclic compound binding; GO:1901363,heterocyclic compound bi…	--	--	--	--
Cluster-27241.101708	--	hypothetical protein SELMODRAFT_405286 [Selaginella moellendorffii]	--	D8QWV4_SELML SubName: Full=Uncharacterized protein {ECO:0000313|EMBL:EFJ35302.1};	--	--	--	--	--	--
Cluster-27241.101709	--	RecName: Full=CASP-like protein 2BC1; Short=PsCASPL2BC1 [Picea sitchensis]	CSPL4_PICSI RecName: Full=CASP-like protein 2BC1; Short=PsCASPL2BC1;	A0A0C9SA06_9SPER RecName: Full=CASP-like protein {ECO:0000256|RuleBase:RU361233};	--	GO:0016021,integral component of membrane; GO:0005886,plasma membrane; GO:0005575,cellular_component; GO:0016020,membrane; GO:0031224,intrinsic component of membrane; GO:0044425,membrane part; GO:0005623,cell; GO:0044464,cell part; GO:0071944,cell periphery	Domain of unknown function (DUF588)	--	--	--
Cluster-27241.101711	K13448 calcium-binding protein CML | (RefSeq) probable calcium-binding protein CML32 (A)	unknown [Picea sitchensis]	CML27_ORYSJ RecName: Full=Probable calcium-binding protein CML27; AltName: Full=Calmodulin-like protein 27;	B8LM92_PICSI SubName: Full=Uncharacterized protein {ECO:0000313|EMBL:ABR16772.1};	Calmodulin and related proteins (EF-Hand superfamily)	GO:0005509,calcium ion binding; GO:0003674,molecular_function; GO:0005488,binding; GO:0046872,metal ion binding; GO:0043167,ion binding; GO:0043169,cation binding	EF hand	--	--	--
Cluster-27241.101747	K05605 3-hydroxyisobutyryl-CoA hydrolase [EC:3.1.2.4] | (RefSeq) 3-hydroxyisobutyryl-CoA hydrolase-like protein 4, mitochondrial isoform X1 (A)	hypothetical protein ABT39_MTgene4388 (mitochondrion) [Picea glauca]	--	A0A101M114_PICGL SubName: Full=Uncharacterized protein {ECO:0000313|EMBL:KUM49051.1};	FOG: Transposon-encoded proteins with TYA, reverse transcriptase, integrase domains in various combinations	GO:0005739,mitochondrion; GO:0005622,intracellular; GO:0005575,cellular_component; GO:0005623,cell; GO:0005737,cytoplasm; GO:0043231,intracellular membrane-bounded organelle; GO:0043226,organelle; GO:0043227,membrane-bounded organelle; GO:0043229,intracellular organelle; GO:0044424,intracellular part; GO:0044444,cytoplasmic part; GO:0044464,cell part	Chromo (CHRromatin Organisation MOdifier) domain	--	--	--
Cluster-27241.101796	K00924 kinase [EC:2.7.1.-] | (RefSeq) hypothetical protein (A)	unknown [Picea sitchensis]	APCB1_ARATH RecName: Full=Aspartyl protease APCB1 {ECO:0000303|PubMed:26739014}; EC=3.4.23.- {ECO:0000305}; AltName: Full=Aspartyl protease cleaving BAG 1 {ECO:0000303|PubMed:26739014};	B8LRU1_PICSI SubName: Full=Uncharacterized protein {ECO:0000313|EMBL:ABR18371.1};	Aspartyl protease	GO:0016021,integral component of membrane; GO:0004190,aspartic-type endopeptidase activity; GO:0050832,defense response to fungus; GO:0030163,protein catabolic process; GO:0003674,molecular_function; GO:0003824,catalytic activity; GO:0004175,endopeptidase activity; GO:0008233,peptidase activity; GO:0070011,peptidase activity, acting on L-amino acid peptides; GO:0016787,hydrolase activity; GO:0070…	Xylanase inhibitor N-terminal	--	--	--
Cluster-27241.101798	--	--	--	--	--	--	--	--	--	--
Cluster-27241.101806	--	PREDICTED: molybdate transporter 2 [Nelumbo nucifera]	MOT2_ARATH RecName: Full=Molybdate transporter 2; AltName: Full=Sulfate transporter like protein 5.1;	A0A1U7Z934_NELNU SubName: Full=molybdate transporter 2 {ECO:0000313|RefSeq:XP_010249951.1};	--	GO:0016021,integral component of membrane; GO:0009705,plant-type vacuole membrane; GO:0005773,vacuole; GO:0015098,molybdate ion transmembrane transporter activity; GO:0090414,molybdate ion export from vacuole; GO:0015689,molybdate ion transport; GO:0003674,molecular_function; GO:0005215,transporter activity; GO:0022857,transmembrane transporter activity; GO:0008509,anion transmembrane transporter…	Molybdate transporter of MFS superfamily	--	--	--
Cluster-27241.101818	--	unknown [Picea sitchensis]	Y1015_ARATH RecName: Full=Uncharacterized protein At1g01500;	A9NUE2_PICSI SubName: Full=Uncharacterized protein {ECO:0000313|EMBL:ABK24253.1};	--	GO:0016021,integral component of membrane; GO:0005575,cellular_component; GO:0016020,membrane; GO:0031224,intrinsic component of membrane; GO:0044425,membrane part	--	--	--	--
Cluster-27241.101823	K08064 nuclear transcription factor Y, alpha | (RefSeq) nuclear transcription factor Y subunit A-7-like (A)	unknown [Picea sitchensis]	NFYA1_ARATH RecName: Full=Nuclear transcription factor Y subunit A-1; Short=AtNF-YA-1; AltName: Full=Protein EMBRYO DEFECTIVE 2220; AltName: Full=Transcriptional activator HAP2A;	A0A0D6QWS4_ARACU SubName: Full=Uncharacterized protein {ECO:0000313|EMBL:JAG94931.1};	CCAAT-binding factor, subunit B (HAP2)	GO:0016602,CCAAT-binding factor complex; GO:0003677,DNA binding; GO:0003700,DNA-binding transcription factor activity; GO:0009793,embryo development ending in seed dormancy; GO:0055046,microgametogenesis; GO:0048510,regulation of timing of transition from vegetative to reproductive phase; GO:0006355,regulation of transcription, DNA-templated; GO:0048316,seed development; GO:0010262,somatic embryo…	CCAAT-binding transcription factor (CBF-B/NF-YA) subunit B	NF-YA	TF	NF-Y->NF-YA
Cluster-27241.101825	K08064 nuclear transcription factor Y, alpha | (RefSeq) nuclear transcription factor Y subunit A-10-like (A)	unknown [Picea sitchensis]	NFYAA_ARATH RecName: Full=Nuclear transcription factor Y subunit A-10; Short=AtNF-YA-10;	C0PQJ9_PICSI SubName: Full=Uncharacterized protein {ECO:0000313|EMBL:ACN40089.1};	CCAAT-binding factor, subunit B (HAP2)	GO:0016602,CCAAT-binding factor complex; GO:0003677,DNA binding; GO:0003700,DNA-binding transcription factor activity; GO:0006351,transcription, DNA-templated; GO:0003674,molecular_function; GO:0003676,nucleic acid binding; GO:0005488,binding; GO:0097159,organic cyclic compound binding; GO:1901363,heterocyclic compound binding; GO:0140110,transcription regulator activity; GO:0008152,metabolic pro…	CCAAT-binding transcription factor (CBF-B/NF-YA) subunit B	NF-YA	TF	NF-Y->NF-YA
Cluster-27241.101836	--	--	--	--	--	--	--	--	--	--
Cluster-27241.101842	K01728 pectate lyase [EC:4.2.2.2] | (RefSeq) pectate lyase-like (A)	unknown [Picea sitchensis]	PLY_ZINVI RecName: Full=Pectate lyase; EC=4.2.2.2; AltName: Full=ZePel; Flags: Precursor;	A9NWK6_PICSI RecName: Full=Pectate lyase {ECO:0000256|RuleBase:RU361123}; EC=4.2.2.2 {ECO:0000256|RuleBase:RU361123};	--	GO:0046872,metal ion binding; GO:0030570,pectate lyase activity; GO:0045490,pectin catabolic process; GO:0003674,molecular_function; GO:0005488,binding; GO:0043167,ion binding; GO:0043169,cation binding; GO:0003824,catalytic activity; GO:0016829,lyase activity; GO:0016835,carbon-oxygen lyase activity; GO:0016837,carbon-oxygen lyase activity, acting on polysaccharides; GO:0000272,polysaccharide ca…	--	--	--	--
Cluster-27241.101845	K01728 pectate lyase [EC:4.2.2.2] | (RefSeq) probable pectate lyase 18 (A)	PREDICTED: probable pectate lyase 5 [Juglans regia]	PLY18_ARATH RecName: Full=Probable pectate lyase 18; EC=4.2.2.2; AltName: Full=Pectate lyase A10; Flags: Precursor;	A0A2I4E6G1_9ROSI SubName: Full=probable pectate lyase 18 {ECO:0000313|RefSeq:XP_018814978.1};	--	GO:0016020,membrane; GO:0046872,metal ion binding; GO:0030570,pectate lyase activity; GO:0045490,pectin catabolic process; GO:0009624,response to nematode; GO:0003674,molecular_function; GO:0005488,binding; GO:0043167,ion binding; GO:0043169,cation binding; GO:0003824,catalytic activity; GO:0016829,lyase activity; GO:0016835,carbon-oxygen lyase activity; GO:0016837,carbon-oxygen lyase activity, a…	--	--	--	--
Cluster-27241.101851	K01728 pectate lyase [EC:4.2.2.2] | (RefSeq) probable pectate lyase 18 (A)	unknown [Picea sitchensis]	PLY5_ARATH RecName: Full=Probable pectate lyase 5; EC=4.2.2.2; Flags: Precursor;	A9NWK6_PICSI RecName: Full=Pectate lyase {ECO:0000256|RuleBase:RU361123}; EC=4.2.2.2 {ECO:0000256|RuleBase:RU361123};	--	GO:0046872,metal ion binding; GO:0030570,pectate lyase activity; GO:0045490,pectin catabolic process; GO:0003674,molecular_function; GO:0005488,binding; GO:0043167,ion binding; GO:0043169,cation binding; GO:0003824,catalytic activity; GO:0016829,lyase activity; GO:0016835,carbon-oxygen lyase activity; GO:0016837,carbon-oxygen lyase activity, acting on polysaccharides; GO:0000272,polysaccharide ca…	Pectate lyase	--	--	--
Cluster-27241.101853	K01728 pectate lyase [EC:4.2.2.2] | (RefSeq) probable pectate lyase 18 (A)	unknown [Picea sitchensis]	PLY5_ARATH RecName: Full=Probable pectate lyase 5; EC=4.2.2.2; Flags: Precursor;	A9NWK6_PICSI RecName: Full=Pectate lyase {ECO:0000256|RuleBase:RU361123}; EC=4.2.2.2 {ECO:0000256|RuleBase:RU361123};	--	GO:0046872,metal ion binding; GO:0030570,pectate lyase activity; GO:0045490,pectin catabolic process; GO:0003674,molecular_function; GO:0005488,binding; GO:0043167,ion binding; GO:0043169,cation binding; GO:0003824,catalytic activity; GO:0016829,lyase activity; GO:0016835,carbon-oxygen lyase activity; GO:0016837,carbon-oxygen lyase activity, acting on polysaccharides; GO:0000272,polysaccharide ca…	Pectate lyase	--	--	--
Cluster-27241.101856	K01728 pectate lyase [EC:4.2.2.2] | (RefSeq) probable pectate lyase 18 (A)	unknown [Picea sitchensis]	PLY20_ARATH RecName: Full=Probable pectate lyase 20; EC=4.2.2.2; Flags: Precursor;	A9NWK6_PICSI RecName: Full=Pectate lyase {ECO:0000256|RuleBase:RU361123}; EC=4.2.2.2 {ECO:0000256|RuleBase:RU361123};	--	GO:0046872,metal ion binding; GO:0030570,pectate lyase activity; GO:0045490,pectin catabolic process; GO:0003674,molecular_function; GO:0005488,binding; GO:0043167,ion binding; GO:0043169,cation binding; GO:0003824,catalytic activity; GO:0016829,lyase activity; GO:0016835,carbon-oxygen lyase activity; GO:0016837,carbon-oxygen lyase activity, acting on polysaccharides; GO:0000272,polysaccharide ca…	Pectate lyase	--	--	--
Cluster-27241.101857	K01728 pectate lyase [EC:4.2.2.2] | (RefSeq) probable pectate lyase 18 (A)	unknown [Picea sitchensis]	PLY20_ARATH RecName: Full=Probable pectate lyase 20; EC=4.2.2.2; Flags: Precursor;	A9NWK6_PICSI RecName: Full=Pectate lyase {ECO:0000256|RuleBase:RU361123}; EC=4.2.2.2 {ECO:0000256|RuleBase:RU361123};	--	GO:0046872,metal ion binding; GO:0030570,pectate lyase activity; GO:0045490,pectin catabolic process; GO:0003674,molecular_function; GO:0005488,binding; GO:0043167,ion binding; GO:0043169,cation binding; GO:0003824,catalytic activity; GO:0016829,lyase activity; GO:0016835,carbon-oxygen lyase activity; GO:0016837,carbon-oxygen lyase activity, acting on polysaccharides; GO:0000272,polysaccharide ca…	Pectate lyase	--	--	--
Cluster-27241.101876	--	--	--	--	--	--	--	--	--	--
Cluster-27241.101910	K14495 F-box protein GID2 | (RefSeq) F-box protein GID2-like (A)	unknown [Picea sitchensis]	SNE_ARATH RecName: Full=F-box protein SNE; AltName: Full=Protein SNEEZY; AltName: Full=Sleepy protein 2;	D5A9M4_PICSI SubName: Full=Uncharacterized protein {ECO:0000313|EMBL:ADE76243.1};	--	GO:0005634,nucleus; GO:0019005,SCF ubiquitin ligase complex; GO:0009740,gibberellic acid mediated signaling pathway; GO:0043161,proteasome-mediated ubiquitin-dependent protein catabolic process; GO:0016567,protein ubiquitination; GO:0009937,regulation of gibberellic acid mediated signaling pathway; GO:0048831,regulation of shoot system development; GO:0001101,response to acid chemical; GO:0007165…	F-box-like	--	--	--
Cluster-27241.101916	K08150 MFS transporter, SP family, solute carrier family 2 (myo-inositol transporter), member 13 | (RefSeq) probable inositol transporter 2 (A)	PREDICTED: probable inositol transporter 2 [Glycine max]	INT3_ARATH RecName: Full=Probable inositol transporter 3;	I1KRW0_SOYBN SubName: Full=Uncharacterized protein {ECO:0000313|EMBL:KRH42575.1, ECO:0000313|EnsemblPlants:GLYMA08G10390.1};	Predicted transporter (major facilitator superfamily)	GO:0016021,integral component of membrane; GO:0005355,glucose transmembrane transporter activity; GO:0005351,carbohydrate:proton symporter activity; GO:0046323,glucose import; GO:0035428,NA; GO:0003674,molecular_function; GO:0005215,transporter activity; GO:0022857,transmembrane transporter activity; GO:0015144,carbohydrate transmembrane transporter activity; GO:0015145,monosaccharide transmembra…	Sugar (and other) transporter	--	--	--
Cluster-27241.101923	K11975 E3 ubiquitin-protein ligase RNF144 [EC:2.3.2.31] | (RefSeq) probable E3 ubiquitin-protein ligase RNF144A-B (A)	unknown [Picea sitchensis]	--	D5ACW0_PICSI RecName: Full=RING-type E3 ubiquitin transferase {ECO:0000256|SAAS:SAAS00970528}; EC=2.3.2.27 {ECO:0000256|SAAS:SAAS00970528};	Predicted E3 ubiquitin ligase	GO:0046872,metal ion binding; GO:0004842,ubiquitin-protein transferase activity; GO:0003674,molecular_function; GO:0005488,binding; GO:0043167,ion binding; GO:0043169,cation binding; GO:0003824,catalytic activity; GO:0016740,transferase activity; GO:0019787,ubiquitin-like protein transferase activity; GO:0140096,catalytic activity, acting on a protein	IBR domain, a half RING-finger domain	--	--	--
Cluster-27241.101931	--	--	--	--	--	--	--	--	--	--
Cluster-27241.101932	--	--	--	--	--	--	--	--	--	--
Cluster-27241.101938	K17609 nucleoredoxin [EC:1.8.1.8] | (RefSeq) hypothetical protein (A)	hypothetical protein AMTR_s00146p00101680 [Amborella trichopoda]	PUB34_ARATH RecName: Full=U-box domain-containing protein 34; AltName: Full=Plant U-box protein 34; Includes: RecName: Full=E3 ubiquitin ligase; EC=2.3.2.27; AltName: Full=RING-type E3 ubiquitin transferase {ECO:0000305}; Includes: RecName: Full=Serine/threonine-protein kinase; EC=2.7.11.-;	A0A0D6R246_ARACU SubName: Full=Uncharacterized protein {ECO:0000313|EMBL:JAG96353.1};	--	GO:0005524,ATP binding; GO:0004674,protein serine/threonine kinase activity; GO:0004842,ubiquitin-protein transferase activity; GO:0000166,nucleotide binding; GO:0003674,molecular_function; GO:0005488,binding; GO:0008144,drug binding; GO:0017076,purine nucleotide binding; GO:0030554,adenyl nucleotide binding; GO:0032553,ribonucleotide binding; GO:0032555,purine ribonucleotide binding; GO:0032559,…	Protein kinase domain	--	--	--
Cluster-27241.101943	--	unknown [Picea sitchensis]	--	A9NS29_PICSI SubName: Full=Uncharacterized protein {ECO:0000313|EMBL:ABK23440.1};	--	--	--	--	--	--
Cluster-27241.101951	K18980 2-methylene-furan-3-one reductase [EC:1.3.1.105] | (RefSeq) 2-methylene-furan-3-one reductase isoform X1 (A)	unknown [Picea sitchensis]	ENOX_SOLLC RecName: Full=2-methylene-furan-3-one reductase; EC=1.3.1.105 {ECO:0000269|PubMed:16517758}; AltName: Full=Enone oxidoreductase; Short=SlEO; Flags: Precursor;	A9NNE3_PICSI SubName: Full=Uncharacterized protein {ECO:0000313|EMBL:ABK22154.1};	Zinc-binding oxidoreductase	GO:0009507,chloroplast; GO:0102978,furaneol oxidoreductase activity; GO:0008270,zinc ion binding; GO:0003674,molecular_function; GO:0003824,catalytic activity; GO:0016491,oxidoreductase activity; GO:0016627,oxidoreductase activity, acting on the CH-CH group of donors; GO:0016628,oxidoreductase activity, acting on the CH-CH group of donors, NAD or NADP as acceptor; GO:0005488,binding; GO:0046872,m…	Zinc-binding dehydrogenase	--	--	--
Cluster-27241.101996	K05280 flavonoid 3'-monooxygenase [EC:1.14.14.82] | (RefSeq) flavonoid 3'-monooxygenase-like (A)	unknown [Picea sitchensis]	C76BA_SWEMU RecName: Full=Geraniol 8-hydroxylase; EC=1.14.13.152; AltName: Full=Cytochrome P450 76B10; AltName: Full=Geraniol 10-hydroxylase; Short=SmG10H;	A0A0G7ZP23_PICGL SubName: Full=Cytochrome P450 CYP76Z1 {ECO:0000313|EMBL:JAI17692.1};	Cytochrome P450 CYP2 subfamily	GO:0005789,endoplasmic reticulum membrane; GO:0016021,integral component of membrane; GO:0102811,geraniol 10-hydroxylase activity; GO:0020037,heme binding; GO:0005506,iron ion binding; GO:0016709,oxidoreductase activity, acting on paired donors, with incorporation or reduction of molecular oxygen, NAD(P)H as one donor, and incorporation of one atom of oxygen; GO:0016099,monoterpenoid biosynthetic…	Cytochrome P450	--	--	--
Cluster-27241.102004	K02109 F-type H+-transporting ATPase subunit b | (RefSeq) atp8, NnMt_P05, BFS39_gp14; ATPase subunit 8 (A)	atp8 (mitochondrion) [Larix gmelinii]	YMF19_OENBE RecName: Full=Putative ATP synthase protein YMF19; EC=3.6.3.14; AltName: Full=Mitochondrial protein YMF19;	B9VLG6_9SPER SubName: Full=Atp8 {ECO:0000313|EMBL:ACM46785.1};	--	GO:0016021,integral component of membrane; GO:0031966,mitochondrial membrane; GO:0045263,proton-transporting ATP synthase complex, coupling factor F(o); GO:0005524,ATP binding; GO:0006754,ATP biosynthetic process; GO:0015992,NA; GO:0000166,nucleotide binding; GO:0003674,molecular_function; GO:0005488,binding; GO:0008144,drug binding; GO:0017076,purine nucleotide binding; GO:0030554,adenyl nucleot…	Plant ATP synthase F0	--	--	--
Cluster-27241.102007	K00384 thioredoxin reductase (NADPH) [EC:1.8.1.9] | (RefSeq) thioredoxin reductase 1-like (A)	germin-like protein 1, partial [Picea abies]	GL32_ORYSJ RecName: Full=Putative germin-like protein 3-2; Flags: Precursor;	Q4VSU7_PICAB SubName: Full=Germin-like protein 1 {ECO:0000313|EMBL:AAV31746.1}; Flags: Fragment;	--	GO:0048046,apoplast; GO:0005618,cell wall; GO:0009506,plasmodesma; GO:0030145,manganese ion binding; GO:0045735,nutrient reservoir activity; GO:0010497,plasmodesmata-mediated intercellular transport; GO:2000280,regulation of root development; GO:0003674,molecular_function; GO:0005488,binding; GO:0046872,metal ion binding; GO:0043167,ion binding; GO:0043169,cation binding; GO:0046914,transition me…	Cupin	--	--	--
Cluster-27241.102008	K00384 thioredoxin reductase (NADPH) [EC:1.8.1.9] | (RefSeq) thioredoxin reductase 1-like (A)	putative germin-like protein 2-1 [Dendrobium catenatum]	GL13_ORYSJ RecName: Full=Germin-like protein 1-3; AltName: Full=Germin-like protein 8; Short=OsGER8; Flags: Precursor;	A0A2I0W500_9ASPA SubName: Full=Germin-like protein 2-1 {ECO:0000313|EMBL:PKU70730.1};	--	GO:0048046,apoplast; GO:0005618,cell wall; GO:0009506,plasmodesma; GO:0030145,manganese ion binding; GO:0045735,nutrient reservoir activity; GO:0010497,plasmodesmata-mediated intercellular transport; GO:2000280,regulation of root development; GO:0003674,molecular_function; GO:0005488,binding; GO:0046872,metal ion binding; GO:0043167,ion binding; GO:0043169,cation binding; GO:0046914,transition me…	Cupin	--	--	--
Cluster-27241.102011	K00384 thioredoxin reductase (NADPH) [EC:1.8.1.9] | (RefSeq) thioredoxin reductase 1-like (A)	germin-like protein 1, partial [Picea abies]	GL32_ORYSJ RecName: Full=Putative germin-like protein 3-2; Flags: Precursor;	Q4VSU7_PICAB SubName: Full=Germin-like protein 1 {ECO:0000313|EMBL:AAV31746.1}; Flags: Fragment;	--	GO:0048046,apoplast; GO:0005618,cell wall; GO:0009506,plasmodesma; GO:0030145,manganese ion binding; GO:0045735,nutrient reservoir activity; GO:0010497,plasmodesmata-mediated intercellular transport; GO:2000280,regulation of root development; GO:0003674,molecular_function; GO:0005488,binding; GO:0046872,metal ion binding; GO:0043167,ion binding; GO:0043169,cation binding; GO:0046914,transition me…	Cupin	--	--	--
Cluster-27241.102015	--	putative germin-like protein 2-1 [Dendrobium catenatum]	GL13_ORYSJ RecName: Full=Germin-like protein 1-3; AltName: Full=Germin-like protein 8; Short=OsGER8; Flags: Precursor;	A0A2I0W4Z5_9ASPA SubName: Full=Germin-like protein 2-1 {ECO:0000313|EMBL:PKU70731.1};	--	GO:0048046,apoplast; GO:0005618,cell wall; GO:0009506,plasmodesma; GO:0030145,manganese ion binding; GO:0045735,nutrient reservoir activity; GO:0010497,plasmodesmata-mediated intercellular transport; GO:2000280,regulation of root development; GO:0003674,molecular_function; GO:0005488,binding; GO:0046872,metal ion binding; GO:0043167,ion binding; GO:0043169,cation binding; GO:0046914,transition me…	Cupin	--	--	--
Cluster-27241.102016	--	PREDICTED: putative germin-like protein 2-1 [Musa acuminata subsp. malaccensis]	GL13_ORYSJ RecName: Full=Germin-like protein 1-3; AltName: Full=Germin-like protein 8; Short=OsGER8; Flags: Precursor;	A0A2I0W4Z5_9ASPA SubName: Full=Germin-like protein 2-1 {ECO:0000313|EMBL:PKU70731.1};	--	GO:0048046,apoplast; GO:0005618,cell wall; GO:0009506,plasmodesma; GO:0030145,manganese ion binding; GO:0045735,nutrient reservoir activity; GO:0010497,plasmodesmata-mediated intercellular transport; GO:2000280,regulation of root development; GO:0003674,molecular_function; GO:0005488,binding; GO:0046872,metal ion binding; GO:0043167,ion binding; GO:0043169,cation binding; GO:0046914,transition me…	Cupin	--	--	--
Cluster-27241.102037	K07466 replication factor A1 | (RefSeq) uncharacterized LOC101313743 (A)	unknown [Picea sitchensis]	TMVRN_NICGU RecName: Full=TMV resistance protein N;	B8LRB4_PICSI SubName: Full=Uncharacterized protein {ECO:0000313|EMBL:ABR18194.1};	--	GO:0005737,cytoplasm; GO:0043531,ADP binding; GO:0005524,ATP binding; GO:0009626,plant-type hypersensitive response; GO:0007165,signal transduction; GO:0000166,nucleotide binding; GO:0003674,molecular_function; GO:0005488,binding; GO:0017076,purine nucleotide binding; GO:0030554,adenyl nucleotide binding; GO:0032553,ribonucleotide binding; GO:0032555,purine ribonucleotide binding; GO:0032559,aden…	TIR domain	--	--	--
Cluster-27241.102051	K03129 transcription initiation factor TFIID subunit 4 | (RefSeq) transcription initiation factor TFIID subunit 4b-like isoform X1 (A)	transcription initiation factor TFIID subunit 4b-like isoform X4 [Durio zibethinus]	TAF4B_ARATH RecName: Full=Transcription initiation factor TFIID subunit 4b; AltName: Full=TBP-associated factor 4b; Short=AtTAF4b;	A0A061FFD9_THECC SubName: Full=TBP-associated factor 4, putative isoform 1 {ECO:0000313|EMBL:EOY15761.1};	TATA box binding protein (TBP)-associated factor, RNA polymerase II	GO:0005669,transcription factor TFIID complex; GO:0003677,DNA binding; GO:0003713,transcription coactivator activity; GO:0008134,transcription factor binding; GO:0045944,positive regulation of transcription by RNA polymerase II; GO:0051123,RNA polymerase II preinitiation complex assembly; GO:0003674,molecular_function; GO:0003676,nucleic acid binding; GO:0005488,binding; GO:0097159,organic cyclic…	Transcription initiation factor TFIID component TAF4 family	--	--	--
Cluster-27241.102056	K13508 glycerol-3-phosphate acyltransferase [EC:2.3.1.15 2.3.1.198] | (RefSeq) glycerol-3-phosphate acyltransferase 5-like (A)	PREDICTED: glycerol-3-phosphate acyltransferase 5-like [Ziziphus jujuba]	GPAT5_ARATH RecName: Full=Glycerol-3-phosphate acyltransferase 5; Short=AtGPAT5; EC=2.3.1.15;	A0A1R3JPS9_9ROSI SubName: Full=Phospholipid/glycerol acyltransferase {ECO:0000313|EMBL:OMO96801.1};	--	GO:0016021,integral component of membrane; GO:0016020,membrane; GO:0090447,glycerol-3-phosphate 2-O-acyltransferase activity; GO:0004366,glycerol-3-phosphate O-acyltransferase activity; GO:0016791,phosphatase activity; GO:0102420,sn-1-glycerol-3-phosphate C16:0-DCA-CoA acyl transferase activity; GO:0016024,CDP-diacylglycerol biosynthetic process; GO:0010143,cutin biosynthetic process; GO:0016311,…	haloacid dehalogenase-like hydrolase	--	--	--
Cluster-27241.102096	K16224 senescence-induced receptor-like serine/threonine-protein kinase | (RefSeq) senescence-induced receptor-like serine/threonine-protein kinase (A)	LRK1 [Pinus tabuliformis]	NORK_PEA RecName: Full=Nodulation receptor kinase; EC=2.7.11.1; Flags: Precursor;	A0A0K0M729_PINTB SubName: Full=LRK1 {ECO:0000313|EMBL:AJP06318.1};	--	GO:0016021,integral component of membrane; GO:0005524,ATP binding; GO:0004674,protein serine/threonine kinase activity; GO:0009877,nodulation; GO:0000166,nucleotide binding; GO:0003674,molecular_function; GO:0005488,binding; GO:0008144,drug binding; GO:0017076,purine nucleotide binding; GO:0030554,adenyl nucleotide binding; GO:0032553,ribonucleotide binding; GO:0032555,purine ribonucleotide bindi…	Protein tyrosine kinase	--	--	--
Cluster-27241.102116	--	unknown [Picea sitchensis]	--	D5ADI6_PICSI SubName: Full=Uncharacterized protein {ECO:0000313|EMBL:ADE77605.1};	--	--	--	--	--	--
Cluster-27241.102125	--	--	--	--	--	--	--	--	--	--
Cluster-27241.102132	K21596 calmodulin-binding transcription activator | (RefSeq) protein WVD2-like 2 isoform X1 (A)	protein wvd2-like 5 [Quercus suber]	WDL3_ARATH RecName: Full=Protein WVD2-like 3 {ECO:0000305}; AltName: Full=Protein WAVE-DAMPENED 2-LIKE3 {ECO:0000303|PubMed:23653471};	A0A1R3GA60_9ROSI SubName: Full=Uncharacterized protein {ECO:0000313|EMBL:OMO54982.1};	--	GO:0055028,cortical microtubule; GO:0008017,microtubule binding; GO:0043622,cortical microtubule organization; GO:0051511,negative regulation of unidimensional cell growth; GO:0009826,unidimensional cell growth; GO:0005515,protein binding; GO:0003674,molecular_function; GO:0005488,binding; GO:0008092,cytoskeletal protein binding; GO:0015631,tubulin binding; GO:0007017,microtubule-based process; G…	Targeting protein for Xklp2 (TPX2)	--	--	--
Cluster-27241.102133	K21596 calmodulin-binding transcription activator | (RefSeq) protein WVD2-like 2 isoform X1 (A)	protein wvd2-like 5 [Quercus suber]	WDL3_ARATH RecName: Full=Protein WVD2-like 3 {ECO:0000305}; AltName: Full=Protein WAVE-DAMPENED 2-LIKE3 {ECO:0000303|PubMed:23653471};	A0A1R3GA60_9ROSI SubName: Full=Uncharacterized protein {ECO:0000313|EMBL:OMO54982.1};	--	GO:0055028,cortical microtubule; GO:0008017,microtubule binding; GO:0043622,cortical microtubule organization; GO:0051511,negative regulation of unidimensional cell growth; GO:0009826,unidimensional cell growth; GO:0005515,protein binding; GO:0003674,molecular_function; GO:0005488,binding; GO:0008092,cytoskeletal protein binding; GO:0015631,tubulin binding; GO:0007017,microtubule-based process; G…	Targeting protein for Xklp2 (TPX2)	--	--	--
Cluster-27241.102136	--	--	--	--	--	--	Leucine rich repeat	--	--	--
Cluster-27241.102167	K19222 1,4-dihydroxy-2-naphthoyl-CoA hydrolase [EC:3.1.2.28] | (RefSeq) 1,4-dihydroxy-2-naphthoyl-CoA thioesterase 1-like (A)	unknown [Picea sitchensis]	DNAT2_ARATH RecName: Full=1,4-dihydroxy-2-naphthoyl-CoA thioesterase 2 {ECO:0000303|PubMed:22372525}; Short=AtDHNAT2 {ECO:0000303|PubMed:22372525}; Short=DHNA-CoA thioesterase 2 {ECO:0000303|PubMed:22372525}; EC=3.1.2.- {ECO:0000305};	A9P0M5_PICSI SubName: Full=Uncharacterized protein {ECO:0000313|EMBL:ABK26436.1};	HGG motif-containing thioesterase	GO:0005777,peroxisome; GO:0016787,hydrolase activity; GO:0042372,phylloquinone biosynthetic process; GO:0051289,protein homotetramerization; GO:0003674,molecular_function; GO:0003824,catalytic activity; GO:0008152,metabolic process; GO:0006732,coenzyme metabolic process; GO:0006766,vitamin metabolic process; GO:0008150,biological_process; GO:0009058,biosynthetic process; GO:0009108,coenzyme biosy…	Thioesterase superfamily	--	--	--
Cluster-27241.102168	K19222 1,4-dihydroxy-2-naphthoyl-CoA hydrolase [EC:3.1.2.28] | (RefSeq) 1,4-dihydroxy-2-naphthoyl-CoA thioesterase 1-like (A)	unknown [Picea sitchensis]	DNAT2_ARATH RecName: Full=1,4-dihydroxy-2-naphthoyl-CoA thioesterase 2 {ECO:0000303|PubMed:22372525}; Short=AtDHNAT2 {ECO:0000303|PubMed:22372525}; Short=DHNA-CoA thioesterase 2 {ECO:0000303|PubMed:22372525}; EC=3.1.2.- {ECO:0000305};	A9P0M5_PICSI SubName: Full=Uncharacterized protein {ECO:0000313|EMBL:ABK26436.1};	HGG motif-containing thioesterase	GO:0005777,peroxisome; GO:0016787,hydrolase activity; GO:0042372,phylloquinone biosynthetic process; GO:0051289,protein homotetramerization; GO:0003674,molecular_function; GO:0003824,catalytic activity; GO:0008152,metabolic process; GO:0006732,coenzyme metabolic process; GO:0006766,vitamin metabolic process; GO:0008150,biological_process; GO:0009058,biosynthetic process; GO:0009108,coenzyme biosy…	Thioesterase superfamily	--	--	--
Cluster-27241.102174	--	--	--	--	--	--	--	--	--	--
Cluster-27241.102207	--	hypothetical protein AQUCO_01000348v1 [Aquilegia coerulea]	Y3739_ARATH RecName: Full=Uncharacterized membrane protein At3g27390;	A0A2G5E9I7_AQUCA SubName: Full=Uncharacterized protein {ECO:0000313|EMBL:PIA52414.1};	--	GO:0016021,integral component of membrane; GO:0005886,plasma membrane; GO:0005575,cellular_component; GO:0016020,membrane; GO:0031224,intrinsic component of membrane; GO:0044425,membrane part; GO:0005623,cell; GO:0044464,cell part; GO:0071944,cell periphery	--	--	--	--
Cluster-27241.102209	--	unknown [Picea sitchensis]	FB285_ARATH RecName: Full=F-box protein At5g46170;	D5A9D5_PICSI SubName: Full=Uncharacterized protein {ECO:0000313|EMBL:ADE76154.1};	--	GO:0009506,plasmodesma; GO:0009736,cytokinin-activated signaling pathway; GO:0010286,heat acclimation; GO:0009914,hormone transport; GO:0007165,signal transduction; GO:0007154,cell communication; GO:0008150,biological_process; GO:0009719,response to endogenous stimulus; GO:0009725,response to hormone; GO:0009735,response to cytokinin; GO:0009755,hormone-mediated signaling pathway; GO:0009987,cell…	--	--	--	--
Cluster-27241.102214	--	--	--	--	--	--	--	--	--	--
Cluster-27241.102215	--	--	--	--	--	--	--	--	--	--
Cluster-27241.102227	K20562 biphenyl-4-hydroxylase | (RefSeq) cytochrome P450 CYP736A12-like (A)	hypothetical protein 0_7572_01, partial [Pinus taeda]	C7A12_PANGI RecName: Full=Cytochrome P450 CYP736A12; EC=1.14.-.-;	A0A0K8TTG9_PICGL SubName: Full=Cytochrome P450 CYP736C3v2 {ECO:0000313|EMBL:JAI17762.1};	Cytochrome P450 CYP2 subfamily	GO:0016021,integral component of membrane; GO:0020037,heme binding; GO:0005506,iron ion binding; GO:0004497,monooxygenase activity; GO:0016705,oxidoreductase activity, acting on paired donors, with incorporation or reduction of molecular oxygen; GO:0003674,molecular_function; GO:0005488,binding; GO:0046906,tetrapyrrole binding; GO:0048037,cofactor binding; GO:0097159,organic cyclic compound bindi…	--	--	--	--
Cluster-27241.102230	K20562 biphenyl-4-hydroxylase | (RefSeq) cytochrome P450 CYP736A12-like (A)	unknown [Picea sitchensis]	C75A1_PINTA RecName: Full=Cytochrome P450 750A1; EC=1.14.-.-; AltName: Full=Cytochrome P450 CYPC;	A0A0K8TTG9_PICGL SubName: Full=Cytochrome P450 CYP736C3v2 {ECO:0000313|EMBL:JAI17762.1};	Cytochrome P450 CYP2 subfamily	GO:0016021,integral component of membrane; GO:0020037,heme binding; GO:0005506,iron ion binding; GO:0004497,monooxygenase activity; GO:0016705,oxidoreductase activity, acting on paired donors, with incorporation or reduction of molecular oxygen; GO:0003674,molecular_function; GO:0005488,binding; GO:0046906,tetrapyrrole binding; GO:0048037,cofactor binding; GO:0097159,organic cyclic compound bindi…	Cytochrome P450	--	--	--
Cluster-27241.102239	K08234 glyoxylase I family protein | (RefSeq) uncharacterized protein LOC112186356 (A)	unknown [Picea sitchensis]	--	A9P1X4_PICSI SubName: Full=Uncharacterized protein {ECO:0000313|EMBL:ABK26885.1};	--	--	Glyoxalase/Bleomycin resistance protein/Dioxygenase superfamily	--	--	--
Cluster-27241.102251	--	--	--	--	--	--	--	--	--	--
Cluster-27241.102252	--	--	--	--	--	--	--	--	--	--
Cluster-27241.102290	--	unknown [Picea sitchensis]	--	B8LMX5_PICSI SubName: Full=Uncharacterized protein {ECO:0000313|EMBL:ABR17005.1};	--	--	N-terminal C2 in EEIG1 and EHBP1 proteins	--	--	--
Cluster-27241.102295	--	--	--	--	--	--	--	--	--	--
Cluster-27241.102319	K14497 protein phosphatase 2C [EC:3.1.3.16] | (RefSeq) probable protein phosphatase 2C 6 (A)	PREDICTED: probable protein phosphatase 2C 6 [Elaeis guineensis]	P2C06_ORYSJ RecName: Full=Probable protein phosphatase 2C 6; Short=OsPP2C06; EC=3.1.3.16;	A0A0C9S7B8_9SPER SubName: Full=TSA: Wollemia nobilis Ref_Wollemi_Transcript_9202_3641 transcribed RNA sequence {ECO:0000313|EMBL:JAG88262.1};	Serine/threonine protein phosphatase	GO:0046872,metal ion binding; GO:0004722,protein serine/threonine phosphatase activity; GO:0003674,molecular_function; GO:0005488,binding; GO:0043167,ion binding; GO:0043169,cation binding; GO:0003824,catalytic activity; GO:0004721,phosphoprotein phosphatase activity; GO:0016787,hydrolase activity; GO:0016788,hydrolase activity, acting on ester bonds; GO:0016791,phosphatase activity; GO:0042578,p…	Protein phosphatase 2C	--	--	--
Cluster-27241.102340	K06910 phosphatidylethanolamine-binding protein | (RefSeq) PEBP1-2; TF1-like protein (A)	FLOWERING LOCUS T2 [Dimocarpus longan]	MFT_ARATH RecName: Full=Protein MOTHER of FT and TFL1;	S4S771_9ROSI SubName: Full=FLOWERING LOCUS T2 {ECO:0000313|EMBL:AEZ63950.1}; SubName: Full=Flowering locus T-like 1 {ECO:0000313|EMBL:AHF27443.1}; SubName: Full=Flowering locus T1 {ECO:0000313|EMBL:ALA55999.1};	Phosphatidylethanolamine binding protein	GO:0005737,cytoplasm; GO:0005634,nucleus; GO:0009738,abscisic acid-activated signaling pathway; GO:0010030,positive regulation of seed germination; GO:0009737,response to abscisic acid; GO:0001101,response to acid chemical; GO:0007165,signal transduction; GO:0007154,cell communication; GO:0008150,biological_process; GO:0009719,response to endogenous stimulus; GO:0009725,response to hormone; GO:00…	Phosphatidylethanolamine-binding protein	--	--	--
Cluster-27241.102349	K24193 MFS transporter, SP family, sugar:H+ symporter | (RefSeq) sugar carrier protein C isoform X1 (A)	unknown [Picea sitchensis]	MST6_ORYSJ RecName: Full=Sugar transport protein MST6 {ECO:0000305}; AltName: Full=Monosaccharide transporter 6 {ECO:0000303|PubMed:18506478}; Short=OsMST5 {ECO:0000303|PubMed:18506478}; AltName: Full=Sugar:proton symporter MST6 {ECO:0000305};	A9NVI3_PICSI SubName: Full=Uncharacterized protein {ECO:0000313|EMBL:ABK24644.1};	Predicted transporter (major facilitator superfamily)	GO:0016021,integral component of membrane; GO:0005886,plasma membrane; GO:0005355,glucose transmembrane transporter activity; GO:0005351,carbohydrate:proton symporter activity; GO:0046323,glucose import; GO:0035428,NA; GO:0003674,molecular_function; GO:0005215,transporter activity; GO:0022857,transmembrane transporter activity; GO:0015144,carbohydrate transmembrane transporter activity; GO:001514…	Sugar (and other) transporter	--	--	--
Cluster-27241.102391	--	--	--	--	--	--	--	--	--	--
Cluster-27241.102403	--	--	--	--	--	--	--	--	--	--
Cluster-27241.102414	--	hypothetical protein AXG93_1502s1380 [Marchantia polymorpha subsp. ruderalis]	FBK9_ARATH RecName: Full=F-box/kelch-repeat protein At1g23390;	A0A0C9S542_9SPER SubName: Full=TSA: Wollemia nobilis Ref_Wollemi_Transcript_13349_1581 transcribed RNA sequence {ECO:0000313|EMBL:JAG87167.1};	--	GO:0005829,cytosol; GO:0005634,nucleus; GO:0043161,proteasome-mediated ubiquitin-dependent protein catabolic process; GO:0019941,modification-dependent protein catabolic process; GO:0008152,metabolic process; GO:0006508,proteolysis; GO:0051603,proteolysis involved in cellular protein catabolic process; GO:0006511,ubiquitin-dependent protein catabolic process; GO:0006807,nitrogen compound metaboli…	F-box-like	--	--	--
Cluster-27241.102429	--	unknown [Picea sitchensis]	--	A9NUJ9_PICSI SubName: Full=Uncharacterized protein {ECO:0000313|EMBL:ABK24310.1};	--	--	--	--	--	--
Cluster-27241.102430	--	unknown [Picea sitchensis]	--	A9NUJ9_PICSI SubName: Full=Uncharacterized protein {ECO:0000313|EMBL:ABK24310.1};	--	--	--	--	--	--
Cluster-27241.102451	--	--	--	--	--	--	--	--	--	--
Cluster-27241.102468	K18592 gamma-glutamyltranspeptidase / glutathione hydrolase / leukotriene-C4 hydrolase [EC:2.3.2.2 3.4.19.13 3.4.19.14] | (RefSeq) LOW QUALITY PROTEIN: glutathione hydrolase 1-like (A)	PREDICTED: gamma-glutamyltranspeptidase 1-like [Phoenix dactylifera]	GAGT1_ARATH RecName: Full=Glutathione hydrolase 1; EC=3.4.19.13; AltName: Full=Gamma-glutamyltransferase 1; AltName: Full=Gamma-glutamyltranspeptidase 1; EC=2.3.2.2; Flags: Precursor;	A0A2H3ZVQ3_PHODC SubName: Full=gamma-glutamyltranspeptidase 1-like {ECO:0000313|RefSeq:XP_017700228.1};	Gamma-glutamyltransferase	GO:0048046,apoplast; GO:0009505,plant-type cell wall; GO:0009506,plasmodesma; GO:0016756,glutathione gamma-glutamylcysteinyltransferase activity; GO:0036374,glutathione hydrolase activity; GO:0102953,hypoglycin A gamma-glutamyl transpeptidase activity; GO:0103068,leukotriene C4 gamma-glutamyl transferase activity; GO:0006751,glutathione catabolic process; GO:0006979,response to oxidative stress; …	Gamma-glutamyltranspeptidase	--	--	--
Cluster-27241.102478	--	--	--	--	--	--	--	--	--	--
Cluster-27241.102481	K20359 PRA1 family protein 1 | (RefSeq) hypothetical protein (A)	probable LRR receptor-like serine/threonine-protein kinase At4g20940 [Prunus persica]	Y5020_ARATH RecName: Full=Probable inactive receptor kinase At5g10020; Flags: Precursor;	A0A251PHW8_PRUPE SubName: Full=Uncharacterized protein {ECO:0000313|EMBL:ONI11174.1};	--	GO:0005829,cytosol; GO:0016021,integral component of membrane; GO:0005886,plasma membrane; GO:0005524,ATP binding; GO:0004672,protein kinase activity; GO:0000166,nucleotide binding; GO:0003674,molecular_function; GO:0005488,binding; GO:0008144,drug binding; GO:0017076,purine nucleotide binding; GO:0030554,adenyl nucleotide binding; GO:0032553,ribonucleotide binding; GO:0032555,purine ribonucleoti…	Leucine rich repeat	--	--	--
Cluster-27241.102495	K15777 4,5-DOPA dioxygenase extradiol [EC:1.13.11.-] | (RefSeq) uncharacterized protein LOC110630336 (A)	unknown [Picea sitchensis]	ZHD4_ARATH RecName: Full=Zinc-finger homeodomain protein 4; Short=AtZHD4; AltName: Full=Homeobox protein 31; Short=AtHB-31; AltName: Full=Protein FLORAL TRANSITION AT THE MERISTEM 2;	D5ADH8_PICSI SubName: Full=Uncharacterized protein {ECO:0000313|EMBL:ADE77597.1};	--	GO:0005634,nucleus; GO:0003677,DNA binding; GO:0046872,metal ion binding; GO:0042803,protein homodimerization activity; GO:0048574,long-day photoperiodism, flowering; GO:0006355,regulation of transcription, DNA-templated; GO:0006351,transcription, DNA-templated; GO:0003674,molecular_function; GO:0003676,nucleic acid binding; GO:0005488,binding; GO:0097159,organic cyclic compound binding; GO:19013…	ZF-HD protein dimerisation region	zf-HD	TF	zf-HD
Cluster-27241.102497	--	unknown [Picea sitchensis]	--	B8LS43_PICSI SubName: Full=Uncharacterized protein {ECO:0000313|EMBL:ABR18473.1};	--	GO:0043531,ADP binding; GO:0000166,nucleotide binding; GO:0003674,molecular_function; GO:0005488,binding; GO:0017076,purine nucleotide binding; GO:0030554,adenyl nucleotide binding; GO:0032553,ribonucleotide binding; GO:0032555,purine ribonucleotide binding; GO:0032559,adenyl ribonucleotide binding; GO:0036094,small molecule binding; GO:0043167,ion binding; GO:0043168,anion binding; GO:0097159,or…	NB-ARC domain	--	--	--
Cluster-27241.102503	--	--	--	--	--	--	--	--	--	--
Cluster-27241.102528	--	--	--	--	--	--	--	--	--	--
Cluster-27241.102533	K17780 mitochondrial import inner membrane translocase subunit TIM8 | (RefSeq) mitochondrial import inner membrane translocase subunit TIM8-like isoform X1 (A)	unknown [Picea sitchensis]	TIM8_ARATH RecName: Full=Mitochondrial import inner membrane translocase subunit TIM8;	A9P2B4_PICSI SubName: Full=Uncharacterized protein {ECO:0000313|EMBL:ABK27025.1};	Mitochondrial import inner membrane translocase, subunit TIM8	GO:0005758,mitochondrial intermembrane space; GO:0005739,mitochondrion; GO:0046872,metal ion binding; GO:0015031,protein transport; GO:0003674,molecular_function; GO:0005488,binding; GO:0043167,ion binding; GO:0043169,cation binding; GO:0008104,protein localization; GO:0006810,transport; GO:0008150,biological_process; GO:0015833,peptide transport; GO:0033036,macromolecule localization; GO:0042886…	--	--	--	--
Cluster-27241.102542	--	--	--	--	--	--	--	--	--	--
Cluster-27241.102563	K13429 chitin elicitor receptor kinase 1 | (RefSeq) lysM domain receptor-like kinase 3 (A)	lysM domain receptor-like kinase 3 [Amborella trichopoda]	LYK3_ARATH RecName: Full=LysM domain receptor-like kinase 3; Short=LysM-containing receptor-like kinase 3; EC=2.7.11.-; Flags: Precursor;	W1PN31_AMBTC SubName: Full=Uncharacterized protein {ECO:0000313|EMBL:ERN11437.1};	Serine/threonine protein kinase	GO:0016021,integral component of membrane; GO:0005886,plasma membrane; GO:0005524,ATP binding; GO:0004675,transmembrane receptor protein serine/threonine kinase activity; GO:0009738,abscisic acid-activated signaling pathway; GO:0007166,cell surface receptor signaling pathway; GO:0006952,defense response; GO:0050832,defense response to fungus; GO:0045087,innate immune response; GO:0031348,negative…	Protein tyrosine kinase	--	--	--
Cluster-27241.102570	--	--	--	--	--	--	--	--	--	--
Cluster-27241.102596	--	unknown [Picea sitchensis]	Y1720_ARATH RecName: Full=Glycosyltransferase family 92 protein At1g27200; EC=2.4.1.- {ECO:0000305};	B8LLQ9_PICSI SubName: Full=Uncharacterized protein {ECO:0000313|EMBL:ABR16589.1};	--	GO:0005794,Golgi apparatus; GO:0016021,integral component of membrane; GO:0016757,transferase activity, transferring glycosyl groups; GO:0003674,molecular_function; GO:0003824,catalytic activity; GO:0016740,transferase activity; GO:0005622,intracellular; GO:0005575,cellular_component; GO:0005623,cell; GO:0005737,cytoplasm; GO:0043231,intracellular membrane-bounded organelle; GO:0012505,endomembra…	--	--	--	--
Cluster-27241.102597	--	--	--	--	--	--	--	--	--	--
Cluster-27241.102601	K09872 aquaporin PIP | (RefSeq) probable aquaporin PIP2-5 (A)	unknown [Picea sitchensis]	Y1720_ARATH RecName: Full=Glycosyltransferase family 92 protein At1g27200; EC=2.4.1.- {ECO:0000305};	B8LLQ9_PICSI SubName: Full=Uncharacterized protein {ECO:0000313|EMBL:ABR16589.1};	--	GO:0005794,Golgi apparatus; GO:0016021,integral component of membrane; GO:0016757,transferase activity, transferring glycosyl groups; GO:0003674,molecular_function; GO:0003824,catalytic activity; GO:0016740,transferase activity; GO:0005622,intracellular; GO:0005575,cellular_component; GO:0005623,cell; GO:0005737,cytoplasm; GO:0043231,intracellular membrane-bounded organelle; GO:0012505,endomembra…	Glycosyltransferase family 92	--	--	--
Cluster-27241.102609	--	--	--	--	--	--	--	--	--	--
Cluster-27241.102611	--	--	RPD6A_ARATH RecName: Full=DNA-directed RNA polymerases II, IV and V subunit 6A; AltName: Full=RNA polymerase Rpb6;	--	--	GO:0005736,RNA polymerase I complex; GO:0005665,RNA polymerase II, core complex; GO:0005666,RNA polymerase III complex; GO:0000418,RNA polymerase IV complex; GO:0000419,RNA polymerase V complex; GO:0003677,DNA binding; GO:0003899,DNA-directed 5'-3' RNA polymerase activity; GO:0006360,transcription by RNA polymerase I; GO:0006366,transcription by RNA polymerase II; GO:0006383,transcription by RNA …	--	--	--	--
Cluster-27241.102634	K08235 xyloglucan:xyloglucosyl transferase [EC:2.4.1.207] | (RefSeq) probable xyloglucan endotransglucosylase/hydrolase protein 32 (A)	unknown [Picea sitchensis]	XTH32_ARATH RecName: Full=Probable xyloglucan endotransglucosylase/hydrolase protein 32; Short=At-XTH32; Short=XTH-32; EC=2.4.1.207; Flags: Precursor;	A9NQC7_PICSI SubName: Full=Uncharacterized protein {ECO:0000313|EMBL:ABK22838.1};	--	GO:0048046,apoplast; GO:0005618,cell wall; GO:0004553,hydrolase activity, hydrolyzing O-glycosyl compounds; GO:0016762,xyloglucan:xyloglucosyl transferase activity; GO:0042546,cell wall biogenesis; GO:0016998,cell wall macromolecule catabolic process; GO:0071555,cell wall organization; GO:0010411,xyloglucan metabolic process; GO:0003674,molecular_function; GO:0003824,catalytic activity; GO:001678…	Glycosyl hydrolases family 16	--	--	--
Cluster-27241.102661	K06943 nucleolar GTP-binding protein | (RefSeq) uncharacterized protein LOC108835530 (A)	reverse transcriptase [Corchorus capsularis]	--	A0A1R3K3P3_COCAP SubName: Full=Reverse transcriptase {ECO:0000313|EMBL:OMP01704.1};	FOG: Reverse transcriptase	GO:0003676,nucleic acid binding; GO:0003964,RNA-directed DNA polymerase activity; GO:0004523,RNA-DNA hybrid ribonuclease activity; GO:0003674,molecular_function; GO:0005488,binding; GO:0097159,organic cyclic compound binding; GO:1901363,heterocyclic compound binding; GO:0003824,catalytic activity; GO:0016740,transferase activity; GO:0016772,transferase activity, transferring phosphorus-containing…	--	--	--	--
Cluster-27241.102687	--	--	--	--	--	--	--	--	--	--
Cluster-27241.102698	--	hypothetical protein PHAVU_002G253500g [Phaseolus vulgaris]	--	V7CN32_PHAVU SubName: Full=Uncharacterized protein {ECO:0000313|EMBL:ESW31622.1};	--	GO:0016021,integral component of membrane; GO:0008168,methyltransferase activity; GO:0003674,molecular_function; GO:0003824,catalytic activity; GO:0016740,transferase activity; GO:0016741,transferase activity, transferring one-carbon groups; GO:0005575,cellular_component; GO:0016020,membrane; GO:0031224,intrinsic component of membrane; GO:0044425,membrane part	Methyltransferase domain	--	--	--
Cluster-27241.102699	--	hypothetical protein PHAVU_002G253500g [Phaseolus vulgaris]	--	V7CN32_PHAVU SubName: Full=Uncharacterized protein {ECO:0000313|EMBL:ESW31622.1};	--	GO:0016021,integral component of membrane; GO:0008168,methyltransferase activity; GO:0003674,molecular_function; GO:0003824,catalytic activity; GO:0016740,transferase activity; GO:0016741,transferase activity, transferring one-carbon groups; GO:0005575,cellular_component; GO:0016020,membrane; GO:0031224,intrinsic component of membrane; GO:0044425,membrane part	Methyltransferase domain	--	--	--
Cluster-27241.102714	K13459 disease resistance protein RPS2 | (RefSeq) probable disease resistance protein At1g61310 isoform X1 (A)	unknown [Picea sitchensis]	--	B8LS43_PICSI SubName: Full=Uncharacterized protein {ECO:0000313|EMBL:ABR18473.1};	--	GO:0043531,ADP binding; GO:0000166,nucleotide binding; GO:0003674,molecular_function; GO:0005488,binding; GO:0017076,purine nucleotide binding; GO:0030554,adenyl nucleotide binding; GO:0032553,ribonucleotide binding; GO:0032555,purine ribonucleotide binding; GO:0032559,adenyl ribonucleotide binding; GO:0036094,small molecule binding; GO:0043167,ion binding; GO:0043168,anion binding; GO:0097159,or…	Leucine Rich repeats (2 copies)	--	--	--
Cluster-27241.102721	K07904 Ras-related protein Rab-11A | (RefSeq) ras-related protein Rab11D (A)	PREDICTED: ras-related protein Rab11D [Ricinus communis]	RLGP1_ORYSJ RecName: Full=Ras-related protein RGP1; AltName: Full=GTP-binding regulatory protein RGP1;	A0A0D6R4S2_ARACU SubName: Full=Uncharacterized protein {ECO:0000313|EMBL:JAG96890.1};	GTPase Rab11/YPT3, small G protein superfamily	GO:0005768,endosome; GO:0005794,Golgi apparatus; GO:0005886,plasma membrane; GO:0005525,GTP binding; GO:0003924,GTPase activity; GO:0000166,nucleotide binding; GO:0001882,nucleoside binding; GO:0001883,purine nucleoside binding; GO:0003674,molecular_function; GO:0005488,binding; GO:0017076,purine nucleotide binding; GO:0019001,guanyl nucleotide binding; GO:0032549,ribonucleoside binding; GO:00325…	--	--	--	--
Cluster-27241.102722	K07904 Ras-related protein Rab-11A | (RefSeq) ras-related protein RABA4d (A)	unknown [Picea sitchensis]	RAA4D_ARATH RecName: Full=Ras-related protein RABA4d; Short=AtRABA4d;	A0A0D6R610_ARACU SubName: Full=Uncharacterized protein {ECO:0000313|EMBL:JAG99277.1};	GTPase Rab11/YPT3, small G protein superfamily	GO:0045177,apical part of cell; GO:0030659,cytoplasmic vesicle membrane; GO:0005768,endosome; GO:0070382,exocytic vesicle; GO:0005794,Golgi apparatus; GO:0090404,pollen tube tip; GO:0005525,GTP binding; GO:0003924,GTPase activity; GO:0019900,kinase binding; GO:0048868,pollen tube development; GO:0009860,pollen tube growth; GO:0015031,protein transport; GO:0080092,regulation of pollen tube growth;…	Ras family	--	--	--
Cluster-27241.102732	K00695 sucrose synthase [EC:2.4.1.13] | (GenBank) sucrose synthase (A)	unknown [Picea sitchensis]	TMVRN_NICGU RecName: Full=TMV resistance protein N;	B8LMX8_PICSI SubName: Full=Uncharacterized protein {ECO:0000313|EMBL:ABR17008.1};	--	GO:0005737,cytoplasm; GO:0043531,ADP binding; GO:0005524,ATP binding; GO:0009626,plant-type hypersensitive response; GO:0007165,signal transduction; GO:0000166,nucleotide binding; GO:0003674,molecular_function; GO:0005488,binding; GO:0017076,purine nucleotide binding; GO:0030554,adenyl nucleotide binding; GO:0032553,ribonucleotide binding; GO:0032555,purine ribonucleotide binding; GO:0032559,aden…	NB-ARC domain	--	--	--
Cluster-27241.102733	K03188 urease accessory protein | (RefSeq) uncharacterized protein LOC108224146 isoform X1 (A)	unknown [Picea sitchensis]	PP2B7_ARATH RecName: Full=F-box protein PP2-B7; AltName: Full=Protein PHLOEM PROTEIN 2-LIKE B7; Short=AtPP2-B7;	C0PST5_PICSI SubName: Full=Uncharacterized protein {ECO:0000313|EMBL:ACN40875.1};	--	GO:0030246,carbohydrate binding; GO:0003674,molecular_function; GO:0005488,binding	F-box-like	--	--	--
Cluster-27241.102740	--	putative glutathione-dependent formaldehyde-activating enzyme [Quercus suber]	--	--	--	--	Glutathione-dependent formaldehyde-activating enzyme	--	--	--
Cluster-27241.102744	K19861 benzyl alcohol O-benzoyltransferase [EC:2.3.1.196 2.3.1.232] | (RefSeq) benzyl alcohol O-benzoyltransferase-like (A)	CHAT2 [Pinus tabuliformis]	BEBT_TOBAC RecName: Full=Benzyl alcohol O-benzoyltransferase; EC=2.3.1.196; AltName: Full=Benzoyl coenzyme A:benzyl alcohol benzoyl transferase;	A0A0K0M6X1_PINTB SubName: Full=CHAT2 {ECO:0000313|EMBL:AJP06252.1};	--	GO:0016747,transferase activity, transferring acyl groups other than amino-acyl groups; GO:0003674,molecular_function; GO:0003824,catalytic activity; GO:0016740,transferase activity; GO:0016746,transferase activity, transferring acyl groups	Transferase family	--	--	--
Cluster-27241.102750	--	--	--	A0A0C9S5Q0_9SPER SubName: Full=TSA: Wollemia nobilis Ref_Wollemi_Transcript_12541_634 transcribed RNA sequence {ECO:0000313|EMBL:JAG87427.1};	--	--	Cotton fibre expressed protein	--	--	--
Cluster-27241.102766	K16224 senescence-induced receptor-like serine/threonine-protein kinase | (RefSeq) senescence-induced receptor-like serine/threonine-protein kinase (A)	LRK1 [Pinus tabuliformis]	Y5487_ARATH RecName: Full=Probable LRR receptor-like serine/threonine-protein kinase At5g48740; EC=2.7.11.1; Flags: Precursor;	A0A0K0M729_PINTB SubName: Full=LRK1 {ECO:0000313|EMBL:AJP06318.1};	--	GO:0016021,integral component of membrane; GO:0005524,ATP binding; GO:0004674,protein serine/threonine kinase activity; GO:0000166,nucleotide binding; GO:0003674,molecular_function; GO:0005488,binding; GO:0008144,drug binding; GO:0017076,purine nucleotide binding; GO:0030554,adenyl nucleotide binding; GO:0032553,ribonucleotide binding; GO:0032555,purine ribonucleotide binding; GO:0032559,adenyl r…	Protein tyrosine kinase	--	--	--
Cluster-27241.102783	--	--	--	--	--	--	--	--	--	--
Cluster-27241.102785	--	filament-like plant protein 7 isoform X1 [Amborella trichopoda]	FPP7_ARATH RecName: Full=Filament-like plant protein 7; Short=AtFPP7;	A0A200QYT6_9MAGN SubName: Full=Filament-like plant protein {ECO:0000313|EMBL:OVA15639.1};	--	--	Filament-like plant protein, long coiled-coil	--	--	--
Cluster-27241.102789	--	unknown [Picea sitchensis]	--	D5A943_PICSI SubName: Full=Uncharacterized protein {ECO:0000313|EMBL:ADE76062.1};	--	--	--	--	--	--
Cluster-27241.102798	K03327 multidrug resistance protein, MATE family | (RefSeq) hypothetical protein (A)	unknown [Picea sitchensis]	DTX27_ARATH RecName: Full=Protein DETOXIFICATION 27 {ECO:0000303|PubMed:11739388}; Short=AtDTX27 {ECO:0000303|PubMed:11739388}; AltName: Full=Multidrug and toxic compound extrusion protein 27 {ECO:0000305}; Short=MATE protein 27 {ECO:0000305};	A0A0D6R1H8_ARACU RecName: Full=Protein DETOXIFICATION {ECO:0000256|RuleBase:RU004914}; AltName: Full=Multidrug and toxic compound extrusion protein {ECO:0000256|RuleBase:RU004914};	Uncharacterized membrane protein, predicted efflux pump	GO:0016021,integral component of membrane; GO:0015297,antiporter activity; GO:0015238,drug transmembrane transporter activity; GO:0006855,drug transmembrane transport; GO:0003674,molecular_function; GO:0005215,transporter activity; GO:0022857,transmembrane transporter activity; GO:0015291,secondary active transmembrane transporter activity; GO:0022804,active transmembrane transporter activity; GO…	MatE	--	--	--
Cluster-27241.102810	K00103 L-gulonolactone oxidase [EC:1.1.3.8] | (RefSeq) L-gulonolactone oxidase 2 isoform X2 (A)	L-gulonolactone oxidase 2 isoform X2 [Amborella trichopoda]	GGLO3_ARATH RecName: Full=L-gulonolactone oxidase 3 {ECO:0000303|PubMed:20622436}; Short=AtGulLO3 {ECO:0000303|PubMed:20622436}; EC=1.1.3.8 {ECO:0000269|PubMed:20622436}; Flags: Precursor;	D8SUJ7_SELML SubName: Full=Uncharacterized protein {ECO:0000313|EMBL:EFJ11903.1};	D-arabinono-1, 4-lactone oxidase	GO:0016020,membrane; GO:0005773,vacuole; GO:0003885,D-arabinono-1,4-lactone oxidase activity; GO:0050660,flavin adenine dinucleotide binding; GO:0050105,L-gulonolactone oxidase activity; GO:0019853,L-ascorbic acid biosynthetic process; GO:0003674,molecular_function; GO:0003824,catalytic activity; GO:0016491,oxidoreductase activity; GO:0016614,oxidoreductase activity, acting on CH-OH group of dono…	D-arabinono-1,4-lactone oxidase	--	--	--
Cluster-27241.102826	--	PREDICTED: uncharacterized protein LOC103993094 [Musa acuminata subsp. malaccensis]	--	M0TL78_MUSAM SubName: Full=Uncharacterized protein {ECO:0000313|EnsemblPlants:GSMUA_Achr7P27420_001};	--	--	Domain of unknown function (DUF4228)	--	--	--
Cluster-27241.102844	--	unknown [Picea sitchensis]	--	B8LMX8_PICSI SubName: Full=Uncharacterized protein {ECO:0000313|EMBL:ABR17008.1};	--	GO:0043531,ADP binding; GO:0007165,signal transduction; GO:0000166,nucleotide binding; GO:0003674,molecular_function; GO:0005488,binding; GO:0017076,purine nucleotide binding; GO:0030554,adenyl nucleotide binding; GO:0032553,ribonucleotide binding; GO:0032555,purine ribonucleotide binding; GO:0032559,adenyl ribonucleotide binding; GO:0036094,small molecule binding; GO:0043167,ion binding; GO:0043…	--	--	--	--
Cluster-27241.102859	K20720 reticulon-4 | (RefSeq) reticulon-like protein B21 (A)	reticulon-like protein B21 [Amborella trichopoda]	RTNLS_ARATH RecName: Full=Reticulon-like protein B21; Short=AtRTNLB21;	U5DE44_AMBTC RecName: Full=Reticulon-like protein {ECO:0000256|RuleBase:RU363132};	--	GO:0005789,endoplasmic reticulum membrane; GO:0016021,integral component of membrane; GO:0005622,intracellular; GO:0005575,cellular_component; GO:0016020,membrane; GO:0005623,cell; GO:0005737,cytoplasm; GO:0005783,endoplasmic reticulum; GO:0043231,intracellular membrane-bounded organelle; GO:0012505,endomembrane system; GO:0031984,organelle subcompartment; GO:0042175,nuclear outer membrane-endopl…	Reticulon	--	--	--
Cluster-27241.102861	K20720 reticulon-4 | (RefSeq) reticulon-like protein B21 (A)	reticulon-like protein B21 [Amborella trichopoda]	RTNLS_ARATH RecName: Full=Reticulon-like protein B21; Short=AtRTNLB21;	U5DE44_AMBTC RecName: Full=Reticulon-like protein {ECO:0000256|RuleBase:RU363132};	--	GO:0005789,endoplasmic reticulum membrane; GO:0016021,integral component of membrane; GO:0005622,intracellular; GO:0005575,cellular_component; GO:0016020,membrane; GO:0005623,cell; GO:0005737,cytoplasm; GO:0005783,endoplasmic reticulum; GO:0043231,intracellular membrane-bounded organelle; GO:0012505,endomembrane system; GO:0031984,organelle subcompartment; GO:0042175,nuclear outer membrane-endopl…	Reticulon	--	--	--
Cluster-27241.102874	K02995 small subunit ribosomal protein S8e | (RefSeq) 40S ribosomal protein S8 (A)	PREDICTED: uncharacterized protein LOC108201514 [Daucus carota subsp. sativus]	--	A0A0A9IZD4_ARUDO SubName: Full=Uncharacterized protein {ECO:0000313|EMBL:JAE53439.1};	--	GO:0046983,protein dimerization activity; GO:0005515,protein binding; GO:0003674,molecular_function; GO:0005488,binding	Protein of unknown function (DUF 659)	--	--	--
Cluster-27241.102877	--	unknown [Picea sitchensis]	--	A9NX95_PICSI SubName: Full=Uncharacterized protein {ECO:0000313|EMBL:ABK25256.1};	--	GO:0016021,integral component of membrane; GO:0005575,cellular_component; GO:0016020,membrane; GO:0031224,intrinsic component of membrane; GO:0044425,membrane part	--	--	--	--
Cluster-27241.102881	--	unknown [Picea sitchensis]	--	A9NX95_PICSI SubName: Full=Uncharacterized protein {ECO:0000313|EMBL:ABK25256.1};	--	GO:0016021,integral component of membrane; GO:0005575,cellular_component; GO:0016020,membrane; GO:0031224,intrinsic component of membrane; GO:0044425,membrane part	--	--	--	--
Cluster-27241.102887	--	--	--	--	--	--	--	--	--	--
Cluster-27241.102891	--	--	--	--	--	--	--	--	--	--
Cluster-27241.102892	--	--	--	--	--	--	--	--	--	--
Cluster-27241.102917	--	MP domain-containing protein [Cephalotus follicularis]	--	A0A1Q3DAF6_CEPFO SubName: Full=MP domain-containing protein {ECO:0000313|EMBL:GAV89293.1};	--	--	Viral movement protein (MP)	--	--	--
Cluster-27241.102932	K23280 rhamnogalacturonan I rhamnosyltransferase [EC:2.4.1.351] | (RefSeq) rhamnogalacturonan I rhamnosyltransferase 1-like (A)	uncharacterized protein At1g04910 isoform X1 [Amborella trichopoda]	OFT20_ARATH RecName: Full=O-fucosyltransferase 20 {ECO:0000305}; Short=O-FucT-20 {ECO:0000305}; EC=2.4.1.- {ECO:0000305}; AltName: Full=O-fucosyltransferase family protein {ECO:0000305};	A0A0C9RFS4_9SPER SubName: Full=TSA: Wollemia nobilis Ref_Wollemi_Transcript_30141_1790 transcribed RNA sequence {ECO:0000313|EMBL:JAG85231.1};	--	GO:0005737,cytoplasm; GO:0000139,Golgi membrane; GO:0016021,integral component of membrane; GO:0016757,transferase activity, transferring glycosyl groups; GO:0071555,cell wall organization; GO:0006004,fucose metabolic process; GO:0006486,protein glycosylation; GO:0003674,molecular_function; GO:0003824,catalytic activity; GO:0016740,transferase activity; GO:0008150,biological_process; GO:0009987,c…	GDP-fucose protein O-fucosyltransferase	--	--	--
Cluster-27241.102937	K14297 nuclear pore complex protein Nup98-Nup96 | (RefSeq) flocculation protein FLO11-like isoform X1 (A)	unknown [Picea sitchensis]	RNHX1_ARATH RecName: Full=Putative ribonuclease H protein At1g65750; EC=3.1.26.4;	B8LRR4_PICSI SubName: Full=Uncharacterized protein {ECO:0000313|EMBL:ABR18344.1};	FOG: Reverse transcriptase	GO:0046872,metal ion binding; GO:0003676,nucleic acid binding; GO:0004523,RNA-DNA hybrid ribonuclease activity; GO:0003674,molecular_function; GO:0005488,binding; GO:0043167,ion binding; GO:0043169,cation binding; GO:0097159,organic cyclic compound binding; GO:1901363,heterocyclic compound binding; GO:0003824,catalytic activity; GO:0004518,nuclease activity; GO:0004519,endonuclease activity; GO:0…	--	--	--	--
Cluster-27241.102948	--	unknown [Picea sitchensis]	--	A9NTJ2_PICSI SubName: Full=Uncharacterized protein {ECO:0000313|EMBL:ABK23953.1};	--	GO:0046983,protein dimerization activity; GO:0005515,protein binding; GO:0003674,molecular_function; GO:0005488,binding	--	--	--	--
Cluster-27241.102951	--	--	--	--	--	--	--	--	--	--
Cluster-27241.102954	K01301 N-acetylated-alpha-linked acidic dipeptidase [EC:3.4.17.21] | (RefSeq) probable glutamate carboxypeptidase LAMP1 isoform X1 (A)	hypothetical protein PHYPA_028724 [Physcomitrella patens]	LAMP1_ARATH RecName: Full=Probable glutamate carboxypeptidase LAMP1 {ECO:0000305}; EC=3.4.17.21 {ECO:0000305}; AltName: Full=Protein LIKE AMP1 {ECO:0000303|PubMed:25673776};	A0A0C9RJL7_9SPER SubName: Full=TSA: Wollemia nobilis Ref_Wollemi_Transcript_14459_2317 transcribed RNA sequence {ECO:0000313|EMBL:JAG86731.1};	Transferrin receptor and related proteins containing the protease-associated (PA) domain	GO:0005783,endoplasmic reticulum; GO:0005789,endoplasmic reticulum membrane; GO:0016021,integral component of membrane; GO:0005773,vacuole; GO:0046872,metal ion binding; GO:0008237,metallopeptidase activity; GO:0010073,meristem maintenance; GO:0007275,multicellular organism development; GO:0040008,regulation of growth; GO:0003674,molecular_function; GO:0005488,binding; GO:0043167,ion binding; GO:…	Transferrin receptor-like dimerisation domain	--	--	--
Cluster-27241.102979	--	unknown [Picea sitchensis]	--	A9NPT4_PICSI SubName: Full=Uncharacterized protein {ECO:0000313|EMBL:ABK22645.1};	--	--	Glycine rich protein family	--	--	--
Cluster-27241.102980	--	unknown [Picea sitchensis]	--	A9NPT4_PICSI SubName: Full=Uncharacterized protein {ECO:0000313|EMBL:ABK22645.1};	--	--	--	--	--	--
Cluster-27241.102981	--	unknown [Picea sitchensis]	--	A9NLL9_PICSI SubName: Full=Uncharacterized protein {ECO:0000313|EMBL:ABK21530.1};	--	--	--	--	--	--
Cluster-27241.102982	--	unknown [Picea sitchensis]	--	A9NPT4_PICSI SubName: Full=Uncharacterized protein {ECO:0000313|EMBL:ABK22645.1};	--	--	--	--	--	--
Cluster-27241.102984	--	unknown [Picea sitchensis]	--	A9NPT4_PICSI SubName: Full=Uncharacterized protein {ECO:0000313|EMBL:ABK22645.1};	--	--	--	--	--	--
Cluster-27241.102985	--	unknown [Picea sitchensis]	--	A9NPT4_PICSI SubName: Full=Uncharacterized protein {ECO:0000313|EMBL:ABK22645.1};	--	--	--	--	--	--
Cluster-27241.102988	K13416 brassinosteroid insensitive 1-associated receptor kinase 1 [EC:2.7.10.1 2.7.11.1] | (RefSeq) BRASSINOSTEROID INSENSITIVE 1-associated receptor kinase 1-like isoform X1 (A)	unknown [Picea sitchensis]	LRL12_ARATH RecName: Full=LEAF RUST 10 DISEASE-RESISTANCE LOCUS RECEPTOR-LIKE PROTEIN KINASE-like 1.2 {ECO:0000303|PubMed:12805585}; EC=2.7.11.1; AltName: Full=Probable receptor-like serine/threonine-protein kinase LRK10L-1.2 {ECO:0000305}; Flags: Precursor;	A9NMQ9_PICSI SubName: Full=Uncharacterized protein {ECO:0000313|EMBL:ABK21920.1};	Serine/threonine protein kinase	GO:0016021,integral component of membrane; GO:0005886,plasma membrane; GO:0005524,ATP binding; GO:0030247,polysaccharide binding; GO:0004674,protein serine/threonine kinase activity; GO:0007166,cell surface receptor signaling pathway; GO:0071215,cellular response to abscisic acid stimulus; GO:0042631,cellular response to water deprivation; GO:0048573,photoperiodism, flowering; GO:0000166,nucleoti…	Wall-associated receptor kinase C-terminal	--	--	--
Cluster-27241.102994	K01759 lactoylglutathione lyase [EC:4.4.1.5] | (RefSeq) probable lactoylglutathione lyase, chloroplastic (A)	hypothetical protein 2_3193_01, partial [Pinus radiata]	SRC2_ARATH RecName: Full=Protein SRC2 homolog {ECO:0000305}; Short=AtSRC2 {ECO:0000303|PubMed:16227454};	H9VRC5_PINTA SubName: Full=Uncharacterized protein {ECO:0000313|EMBL:AFG52318.1}; Flags: Fragment;	--	GO:0005783,endoplasmic reticulum; GO:0005789,endoplasmic reticulum membrane; GO:0016021,integral component of membrane; GO:0005886,plasma membrane; GO:0000326,protein storage vacuole; GO:0032586,protein storage vacuole membrane; GO:0006623,protein targeting to vacuole; GO:0008104,protein localization; GO:0006605,protein targeting; GO:0006810,transport; GO:0006886,intracellular protein transport; …	C2 domain	--	--	--
Cluster-27241.103029	--	--	--	--	--	--	Leucine Rich Repeat	--	--	--
Cluster-27241.103059	K03006 DNA-directed RNA polymerase II subunit RPB1 [EC:2.7.7.6] | (RefSeq) LOW QUALITY PROTEIN: DNA-directed RNA polymerase II subunit 1-like (A)	hypothetical protein CCACVL1_03887 [Corchorus capsularis]	POLX_TOBAC RecName: Full=Retrovirus-related Pol polyprotein from transposon TNT 1-94; Includes: RecName: Full=Protease; EC=3.4.23.-; Includes: RecName: Full=Reverse transcriptase; EC=2.7.7.49; Includes: RecName: Full=Endonuclease;	A0A1R3JWQ0_COCAP SubName: Full=Uncharacterized protein {ECO:0000313|EMBL:OMO99220.1};	FOG: Transposon-encoded proteins with TYA, reverse transcriptase, integrase domains in various combinations	GO:0004190,aspartic-type endopeptidase activity; GO:0004519,endonuclease activity; GO:0003676,nucleic acid binding; GO:0003964,RNA-directed DNA polymerase activity; GO:0008270,zinc ion binding; GO:0015074,DNA integration; GO:0003674,molecular_function; GO:0003824,catalytic activity; GO:0004175,endopeptidase activity; GO:0008233,peptidase activity; GO:0070011,peptidase activity, acting on L-amino …	Integrase core domain	--	--	--
Cluster-27241.103060	K03006 DNA-directed RNA polymerase II subunit RPB1 [EC:2.7.7.6] | (RefSeq) LOW QUALITY PROTEIN: DNA-directed RNA polymerase II subunit 1-like (A)	hypothetical protein CCACVL1_03887 [Corchorus capsularis]	POLX_TOBAC RecName: Full=Retrovirus-related Pol polyprotein from transposon TNT 1-94; Includes: RecName: Full=Protease; EC=3.4.23.-; Includes: RecName: Full=Reverse transcriptase; EC=2.7.7.49; Includes: RecName: Full=Endonuclease;	A0A1R3JWQ0_COCAP SubName: Full=Uncharacterized protein {ECO:0000313|EMBL:OMO99220.1};	FOG: Transposon-encoded proteins with TYA, reverse transcriptase, integrase domains in various combinations	GO:0004190,aspartic-type endopeptidase activity; GO:0004519,endonuclease activity; GO:0003676,nucleic acid binding; GO:0003964,RNA-directed DNA polymerase activity; GO:0008270,zinc ion binding; GO:0015074,DNA integration; GO:0003674,molecular_function; GO:0003824,catalytic activity; GO:0004175,endopeptidase activity; GO:0008233,peptidase activity; GO:0070011,peptidase activity, acting on L-amino …	Integrase core domain	--	--	--
Cluster-27241.103181	K12349 neutral ceramidase [EC:3.5.1.23] | (RefSeq) neutral ceramidase-like (A)	polyprotein, partial [Ananas comosus]	--	A0A1D1XYQ4_9ARAE SubName: Full=Retrotransposable element Tf2 protein type 1 {ECO:0000313|EMBL:JAT47526.1}; Flags: Fragment;	FOG: Transposon-encoded proteins with TYA, reverse transcriptase, integrase domains in various combinations	GO:0003676,nucleic acid binding; GO:0015074,DNA integration; GO:0003674,molecular_function; GO:0005488,binding; GO:0097159,organic cyclic compound binding; GO:1901363,heterocyclic compound binding; GO:0008152,metabolic process; GO:0006139,nucleobase-containing compound metabolic process; GO:0006259,DNA metabolic process; GO:0006725,cellular aromatic compound metabolic process; GO:0006807,nitrogen…	Integrase zinc binding domain	--	--	--
Cluster-27241.103215	--	--	--	--	--	--	--	--	--	--
Cluster-27241.103216	--	--	--	--	--	--	--	--	--	--
Cluster-27241.103231	K11267 sister chromatid cohesion protein PDS5 | (RefSeq) sister chromatid cohesion protein PDS5 homolog A-like (A)	PREDICTED: sister chromatid cohesion protein PDS5 homolog A-like isoform X1 [Nelumbo nucifera]	--	A0A1U7Z8H2_NELNU SubName: Full=sister chromatid cohesion protein PDS5 homolog A-like isoform X1 {ECO:0000313|RefSeq:XP_010243944.1};	Sister chromatid cohesion complex Cohesin, subunit PDS5	--	--	--	--	--
Cluster-27241.103256	K18875 enhanced disease susceptibility 1 protein | (RefSeq) protein EDS1L-like (A)	unknown [Picea sitchensis]	EDSBC_ARATH RecName: Full=Protein EDS1B {ECO:0000305}; AltName: Full=Enhanced disease susceptibility 1 protein B;	B8LRI6_PICSI SubName: Full=Uncharacterized protein {ECO:0000313|EMBL:ABR18266.1};	--	GO:0005737,cytoplasm; GO:0005634,nucleus; GO:0016787,hydrolase activity; GO:0006952,defense response; GO:0006629,lipid metabolic process; GO:0003674,molecular_function; GO:0003824,catalytic activity; GO:0006950,response to stress; GO:0008150,biological_process; GO:0050896,response to stimulus; GO:0008152,metabolic process; GO:0044238,primary metabolic process; GO:0071704,organic substance metabol…	Enhanced disease susceptibility 1 protein EP domain	--	--	--
Cluster-27241.10326	--	--	--	--	--	--	--	--	--	--
Cluster-27241.103266	K12120 phytochrome A | (RefSeq) phytochrome A isoform X1 (A)	phytochrome [Pinus parviflora]	PHYC_ORYSI RecName: Full=Phytochrome C;	A0A059UJQ7_PINPR RecName: Full=Phytochrome {ECO:0000256|PIRNR:PIRNR000084};	--	GO:0005622,intracellular; GO:0000155,phosphorelay sensor kinase activity; GO:0009881,photoreceptor activity; GO:0042803,protein homodimerization activity; GO:0009584,detection of visible light; GO:0018298,protein-chromophore linkage; GO:0017006,protein-tetrapyrrole linkage; GO:0009585,red, far-red light phototransduction; GO:0006355,regulation of transcription, DNA-templated; GO:0006351,transcrip…	PAS fold	--	--	--
Cluster-27241.103267	K12121 phytochrome B | (RefSeq) hypothetical protein (A)	phytochrome [Pinus parviflora]	PHY_PICAB RecName: Full=Phytochrome;	A0A059UJQ7_PINPR RecName: Full=Phytochrome {ECO:0000256|PIRNR:PIRNR000084};	--	GO:0005622,intracellular; GO:0000155,phosphorelay sensor kinase activity; GO:0009881,photoreceptor activity; GO:0042803,protein homodimerization activity; GO:0009584,detection of visible light; GO:0018298,protein-chromophore linkage; GO:0017006,protein-tetrapyrrole linkage; GO:0009585,red, far-red light phototransduction; GO:0006355,regulation of transcription, DNA-templated; GO:0006351,transcrip…	Phytochrome region	--	--	--
Cluster-27241.10327	--	--	--	--	--	--	--	--	--	--
Cluster-27241.103276	--	PREDICTED: microtubule-associated protein 70-2-like [Gossypium hirsutum]	MP702_ORYSJ RecName: Full=Microtubule-associated protein 70-2; Short=AtMAP70-2; AltName: Full=70 kDa microtubule-associated protein 2;	A0A0E0MQ56_ORYPU SubName: Full=Uncharacterized protein {ECO:0000313|EnsemblPlants:OPUNC12G18580.1};	--	GO:0005737,cytoplasm; GO:0005874,microtubule; GO:0008017,microtubule binding; GO:0007010,cytoskeleton organization; GO:0005515,protein binding; GO:0003674,molecular_function; GO:0005488,binding; GO:0008092,cytoskeletal protein binding; GO:0015631,tubulin binding; GO:0006996,organelle organization; GO:0008150,biological_process; GO:0009987,cellular process; GO:0016043,cellular component organizati…	Microtubule-associated protein 70	--	--	--
Cluster-27241.103289	--	--	--	--	--	--	--	--	--	--
Cluster-27241.103293	K20628 expansin | (RefSeq) expansin-B3 (A)	expansin B1 [Pinus radiata]	EXB16_ORYSJ RecName: Full=Expansin-B16; AltName: Full=Beta-expansin-16; AltName: Full=OsEXPB16; AltName: Full=OsaEXPb1.14; Flags: Precursor;	A0A1L1ZLU2_PINRA SubName: Full=Expansin B1 {ECO:0000313|EMBL:ALH22543.1};	--	GO:0005618,cell wall; GO:0005576,extracellular region; GO:0016020,membrane; GO:0009506,plasmodesma; GO:0071555,cell wall organization; GO:0019953,sexual reproduction; GO:0006949,syncytium formation; GO:0008150,biological_process; GO:0009987,cellular process; GO:0016043,cellular component organization; GO:0045229,external encapsulating structure organization; GO:0071554,cell wall organization or b…	Pollen allergen	--	--	--
Cluster-27241.103307	K22683 aspartyl protease family protein [EC:3.4.23.-] | (RefSeq) protein ASPARTIC PROTEASE IN GUARD CELL 1 (A)	unknown [Picea sitchensis]	ASPG2_ARATH RecName: Full=Protein ASPARTIC PROTEASE IN GUARD CELL 2; Short=AtASPG2; EC=3.4.23.-; Flags: Precursor;	A9NV19_PICSI SubName: Full=Uncharacterized protein {ECO:0000313|EMBL:ABK24480.1};	Aspartyl protease	GO:0004190,aspartic-type endopeptidase activity; GO:0003677,DNA binding; GO:0030163,protein catabolic process; GO:0006508,proteolysis; GO:0003674,molecular_function; GO:0003824,catalytic activity; GO:0004175,endopeptidase activity; GO:0008233,peptidase activity; GO:0070011,peptidase activity, acting on L-amino acid peptides; GO:0016787,hydrolase activity; GO:0070001,aspartic-type peptidase activi…	Xylanase inhibitor N-terminal	--	--	--
Cluster-27241.103310	K22683 aspartyl protease family protein [EC:3.4.23.-] | (RefSeq) protein ASPARTIC PROTEASE IN GUARD CELL 1 (A)	unknown [Picea sitchensis]	ASPG2_ARATH RecName: Full=Protein ASPARTIC PROTEASE IN GUARD CELL 2; Short=AtASPG2; EC=3.4.23.-; Flags: Precursor;	B8LLE4_PICSI SubName: Full=Uncharacterized protein {ECO:0000313|EMBL:ABR16474.1};	Aspartyl protease	GO:0004190,aspartic-type endopeptidase activity; GO:0003677,DNA binding; GO:0030163,protein catabolic process; GO:0006508,proteolysis; GO:0003674,molecular_function; GO:0003824,catalytic activity; GO:0004175,endopeptidase activity; GO:0008233,peptidase activity; GO:0070011,peptidase activity, acting on L-amino acid peptides; GO:0016787,hydrolase activity; GO:0070001,aspartic-type peptidase activi…	Xylanase inhibitor C-terminal	--	--	--
Cluster-27241.103315	--	--	--	--	--	--	--	--	--	--
Cluster-27241.103347	K03188 urease accessory protein | (RefSeq) uncharacterized protein LOC108224146 isoform X1 (A)	unknown [Picea sitchensis]	P2B11_ARATH RecName: Full=F-box protein PP2-B11; AltName: Full=Protein PHLOEM PROTEIN 2-LIKE B11; Short=AtPP2-B11; AltName: Full=SKP1-interacting partner 12;	C0PST5_PICSI SubName: Full=Uncharacterized protein {ECO:0000313|EMBL:ACN40875.1};	--	GO:0005634,nucleus; GO:0030246,carbohydrate binding; GO:0016567,protein ubiquitination; GO:0003674,molecular_function; GO:0005488,binding; GO:0008152,metabolic process; GO:0006464,cellular protein modification process; GO:0006807,nitrogen compound metabolic process; GO:0008150,biological_process; GO:0009987,cellular process; GO:0019538,protein metabolic process; GO:0032446,protein modification by…	Phloem protein 2	--	--	--
Cluster-27241.103350	--	--	--	--	--	--	--	--	--	--
Cluster-27241.103362	--	hypothetical protein CICLE_v10027595mg [Citrus clementina]	Y3264_ARATH RecName: Full=Putative UPF0481 protein At3g02645;	V4SUC4_9ROSI SubName: Full=Uncharacterized protein {ECO:0000313|EMBL:ESR40751.1};	--	GO:0016021,integral component of membrane; GO:0005575,cellular_component; GO:0016020,membrane; GO:0031224,intrinsic component of membrane; GO:0044425,membrane part	Plant protein of unknown function	--	--	--
Cluster-27241.103364	K01193 beta-fructofuranosidase [EC:3.2.1.26] | (RefSeq) beta-fructofuranosidase, insoluble isoenzyme 3-like (A)	hypothetical protein 0_11495_01, partial [Pinus taeda]	Y3264_ARATH RecName: Full=Putative UPF0481 protein At3g02645;	K7NHF4_PINTA SubName: Full=Uncharacterized protein {ECO:0000313|EMBL:AEX11069.1}; Flags: Fragment;	--	GO:0016021,integral component of membrane; GO:0005575,cellular_component; GO:0016020,membrane; GO:0031224,intrinsic component of membrane; GO:0044425,membrane part	Plant protein of unknown function	--	--	--
Cluster-27241.103365	--	putative UPF0481 protein At3g02645 isoform X1 [Durio zibethinus]	Y3264_ARATH RecName: Full=Putative UPF0481 protein At3g02645;	A0A061G956_THECC SubName: Full=Uncharacterized protein {ECO:0000313|EMBL:EOY25968.1};	--	GO:0016021,integral component of membrane; GO:0005575,cellular_component; GO:0016020,membrane; GO:0031224,intrinsic component of membrane; GO:0044425,membrane part	Plant protein of unknown function	--	--	--
Cluster-27241.103385	--	PREDICTED: uncharacterized protein LOC103704126 isoform X1 [Phoenix dactylifera]	--	A0A2H3XLS4_PHODC SubName: Full=uncharacterized protein LOC103704126 isoform X1 {ECO:0000313|RefSeq:XP_008785517.2};	--	--	--	--	--	--
Cluster-27241.103388	--	--	--	--	--	--	--	--	--	--
Cluster-27241.103389	--	--	--	--	--	--	--	--	--	--
Cluster-27241.103391	--	--	--	--	--	--	--	--	--	--
Cluster-27241.103416	K13457 disease resistance protein RPM1 | (RefSeq) disease resistance protein RPM1 (A)	unknown [Picea sitchensis]	TMVRN_NICGU RecName: Full=TMV resistance protein N;	C0PPX1_PICSI SubName: Full=Uncharacterized protein {ECO:0000313|EMBL:ACN39861.1};	--	GO:0005737,cytoplasm; GO:0043531,ADP binding; GO:0005524,ATP binding; GO:0009626,plant-type hypersensitive response; GO:0007165,signal transduction; GO:0000166,nucleotide binding; GO:0003674,molecular_function; GO:0005488,binding; GO:0017076,purine nucleotide binding; GO:0030554,adenyl nucleotide binding; GO:0032553,ribonucleotide binding; GO:0032555,purine ribonucleotide binding; GO:0032559,aden…	NB-ARC domain	--	--	--
Cluster-27241.103445	K11294 nucleolin | (RefSeq) 31 kDa ribonucleoprotein, chloroplastic-like (A)	unknown [Picea sitchensis]	ROC1_NICSY RecName: Full=29 kDa ribonucleoprotein A, chloroplastic; AltName: Full=CP29A; Flags: Precursor;	D5ADT2_PICSI SubName: Full=Uncharacterized protein {ECO:0000313|EMBL:ADE77701.1};	FOG: RRM domain	GO:0009507,chloroplast; GO:0030529,NA; GO:0003723,RNA binding; GO:0006397,mRNA processing; GO:0003674,molecular_function; GO:0003676,nucleic acid binding; GO:0005488,binding; GO:0097159,organic cyclic compound binding; GO:1901363,heterocyclic compound binding; GO:0008152,metabolic process; GO:0006139,nucleobase-containing compound metabolic process; GO:0006396,RNA processing; GO:0006725,cellular …	RNA recognition motif. (a.k.a. RRM, RBD, or RNP domain)	--	--	--
Cluster-27241.103451	K08869 aarF domain-containing kinase | (RefSeq) putative aarF domain-containing protein kinase 1 (A)	unknown [Picea sitchensis]	--	A9NZ97_PICSI SubName: Full=Uncharacterized protein {ECO:0000313|EMBL:ABK25958.1};	Methyltransferase	GO:0008168,methyltransferase activity; GO:0003674,molecular_function; GO:0003824,catalytic activity; GO:0016740,transferase activity; GO:0016741,transferase activity, transferring one-carbon groups	Methyltransferase domain	--	--	--
Cluster-27241.103461	K03006 DNA-directed RNA polymerase II subunit RPB1 [EC:2.7.7.6] | (RefSeq) LOW QUALITY PROTEIN: DNA-directed RNA polymerase II subunit 1-like (A)	Gag-Pol polyprotein [Medicago truncatula]	POLX_TOBAC RecName: Full=Retrovirus-related Pol polyprotein from transposon TNT 1-94; Includes: RecName: Full=Protease; EC=3.4.23.-; Includes: RecName: Full=Reverse transcriptase; EC=2.7.7.49; Includes: RecName: Full=Endonuclease;	B8YLY4_MEDTR SubName: Full=Gag-Pol polyprotein {ECO:0000313|EMBL:ACL97384.1};	FOG: Transposon-encoded proteins with TYA, reverse transcriptase, integrase domains in various combinations	GO:0004190,aspartic-type endopeptidase activity; GO:0004519,endonuclease activity; GO:0003676,nucleic acid binding; GO:0003964,RNA-directed DNA polymerase activity; GO:0008270,zinc ion binding; GO:0015074,DNA integration; GO:0003674,molecular_function; GO:0003824,catalytic activity; GO:0004175,endopeptidase activity; GO:0008233,peptidase activity; GO:0070011,peptidase activity, acting on L-amino …	gag-polypeptide of LTR copia-type	--	--	--
Cluster-27241.103474	--	--	--	--	FOG: 7 transmembrane receptor	--	7 transmembrane receptor (rhodopsin family)	--	--	--
Cluster-27241.103490	--	--	--	--	--	--	--	--	--	--
Cluster-27241.103498	K01179 endoglucanase [EC:3.2.1.4] | (RefSeq) endoglucanase 6-like (A)	unnamed protein product, partial [Vitis vinifera]	GUN6_ARATH RecName: Full=Endoglucanase 6; EC=3.2.1.4; AltName: Full=Endo-1,4-beta glucanase 6; Flags: Precursor;	D7T9G6_VITVI SubName: Full=Uncharacterized protein {ECO:0000313|EMBL:CBI27137.3};	--	GO:0005576,extracellular region; GO:0030246,carbohydrate binding; GO:0008810,cellulase activity; GO:0071555,cell wall organization; GO:0030245,cellulose catabolic process; GO:0003674,molecular_function; GO:0005488,binding; GO:0003824,catalytic activity; GO:0004553,hydrolase activity, hydrolyzing O-glycosyl compounds; GO:0016787,hydrolase activity; GO:0016798,hydrolase activity, acting on glycosyl…	Glycosyl hydrolase family 9	--	--	--
Cluster-27241.103525	--	--	--	--	--	--	--	--	--	--
Cluster-27241.103535	--	uncharacterized protein LOC106399113 [Brassica napus]	--	A0A0D3CMD5_BRAOL SubName: Full=Uncharacterized protein {ECO:0000313|EnsemblPlants:Bo5g144670.1}; Flags: Fragment;	--	GO:0016021,integral component of membrane; GO:0005575,cellular_component; GO:0016020,membrane; GO:0031224,intrinsic component of membrane; GO:0044425,membrane part	--	--	--	--
Cluster-27241.103539	--	unknown [Picea sitchensis]	CRK25_ARATH RecName: Full=Cysteine-rich receptor-like protein kinase 25; Short=Cysteine-rich RLK25; EC=2.7.11.-; Flags: Precursor;	C0PPW7_PICSI SubName: Full=Uncharacterized protein {ECO:0000313|EMBL:ACN39857.1};	--	GO:0016021,integral component of membrane; GO:0005886,plasma membrane; GO:0005524,ATP binding; GO:0004674,protein serine/threonine kinase activity; GO:0042742,defense response to bacterium; GO:0006468,protein phosphorylation; GO:0000166,nucleotide binding; GO:0003674,molecular_function; GO:0005488,binding; GO:0008144,drug binding; GO:0017076,purine nucleotide binding; GO:0030554,adenyl nucleotide…	Salt stress response/antifungal	--	--	--
Cluster-27241.103556	--	--	--	--	--	--	--	--	--	--
Cluster-27241.103562	K19525 vacuolar protein sorting-associated protein 13A/C | (RefSeq) uncharacterized protein LOC110098611 (A)	PREDICTED: transposon Ty3-I Gag-Pol polyprotein isoform X1 [Daucus carota subsp. sativus]	RRPO_OENBE RecName: Full=RNA-directed DNA polymerase homolog; EC=2.7.7.48; AltName: Full=Reverse transcriptase homolog;	A0A061DRY4_THECC SubName: Full=DNA/RNA polymerases superfamily protein {ECO:0000313|EMBL:EOX95569.1};	FOG: Transposon-encoded proteins with TYA, reverse transcriptase, integrase domains in various combinations	GO:0005739,mitochondrion; GO:0003968,RNA-directed 5'-3' RNA polymerase activity; GO:0003964,RNA-directed DNA polymerase activity; GO:0003674,molecular_function; GO:0003824,catalytic activity; GO:0016740,transferase activity; GO:0016772,transferase activity, transferring phosphorus-containing groups; GO:0016779,nucleotidyltransferase activity; GO:0034062,5'-3' RNA polymerase activity; GO:0097747,R…	Integrase zinc binding domain	--	--	--
Cluster-27241.103563	K19525 vacuolar protein sorting-associated protein 13A/C | (RefSeq) uncharacterized protein LOC110098611 (A)	PREDICTED: transposon Ty3-I Gag-Pol polyprotein isoform X1 [Daucus carota subsp. sativus]	RRPO_OENBE RecName: Full=RNA-directed DNA polymerase homolog; EC=2.7.7.48; AltName: Full=Reverse transcriptase homolog;	A0A061DRY4_THECC SubName: Full=DNA/RNA polymerases superfamily protein {ECO:0000313|EMBL:EOX95569.1};	FOG: Transposon-encoded proteins with TYA, reverse transcriptase, integrase domains in various combinations	GO:0005739,mitochondrion; GO:0003968,RNA-directed 5'-3' RNA polymerase activity; GO:0003964,RNA-directed DNA polymerase activity; GO:0003674,molecular_function; GO:0003824,catalytic activity; GO:0016740,transferase activity; GO:0016772,transferase activity, transferring phosphorus-containing groups; GO:0016779,nucleotidyltransferase activity; GO:0034062,5'-3' RNA polymerase activity; GO:0097747,R…	MobL relaxases	--	--	--
Cluster-27241.103565	K19525 vacuolar protein sorting-associated protein 13A/C | (RefSeq) uncharacterized protein LOC110098611 (A)	uncharacterized protein LOC109728433 [Ananas comosus]	RRPO_OENBE RecName: Full=RNA-directed DNA polymerase homolog; EC=2.7.7.48; AltName: Full=Reverse transcriptase homolog;	A0A061DRY4_THECC SubName: Full=DNA/RNA polymerases superfamily protein {ECO:0000313|EMBL:EOX95569.1};	FOG: Transposon-encoded proteins with TYA, reverse transcriptase, integrase domains in various combinations	GO:0005739,mitochondrion; GO:0003968,RNA-directed 5'-3' RNA polymerase activity; GO:0003964,RNA-directed DNA polymerase activity; GO:0003674,molecular_function; GO:0003824,catalytic activity; GO:0016740,transferase activity; GO:0016772,transferase activity, transferring phosphorus-containing groups; GO:0016779,nucleotidyltransferase activity; GO:0034062,5'-3' RNA polymerase activity; GO:0097747,R…	RNase H-like domain found in reverse transcriptase	--	--	--
Cluster-27241.103566	--	--	--	--	--	--	--	--	--	--
Cluster-27241.103576	--	unknown [Picea sitchensis]	--	B8LR14_PICSI SubName: Full=Uncharacterized protein {ECO:0000313|EMBL:ABR18094.1};	--	--	--	--	--	--
Cluster-27241.103587	--	unknown [Picea sitchensis]	--	D5A816_PICSI SubName: Full=Uncharacterized protein {ECO:0000313|EMBL:ADE75685.1};	--	GO:0003690,double-stranded DNA binding; GO:0006355,regulation of transcription, DNA-templated; GO:0003674,molecular_function; GO:0003676,nucleic acid binding; GO:0003677,DNA binding; GO:0005488,binding; GO:0097159,organic cyclic compound binding; GO:1901363,heterocyclic compound binding; GO:0008152,metabolic process; GO:0006139,nucleobase-containing compound metabolic process; GO:0006351,transcri…	--	--	--	--
Cluster-27241.103589	--	unknown [Picea sitchensis]	--	D5A816_PICSI SubName: Full=Uncharacterized protein {ECO:0000313|EMBL:ADE75685.1};	--	GO:0003690,double-stranded DNA binding; GO:0006355,regulation of transcription, DNA-templated; GO:0003674,molecular_function; GO:0003676,nucleic acid binding; GO:0003677,DNA binding; GO:0005488,binding; GO:0097159,organic cyclic compound binding; GO:1901363,heterocyclic compound binding; GO:0008152,metabolic process; GO:0006139,nucleobase-containing compound metabolic process; GO:0006351,transcri…	--	--	--	--
Cluster-27241.103594	K20606 mitogen-activated protein kinase kinase kinase ANP1 [EC:2.7.11.25] | (RefSeq) mitogen-activated protein kinase kinase kinase NPK1 isoform X1 (A)	mitogen-activated protein kinase kinase kinase NPK1 isoform X1 [Amborella trichopoda]	NPK1_TOBAC RecName: Full=Mitogen-activated protein kinase kinase kinase NPK1; EC=2.7.11.25; AltName: Full=Nicotiana protein kinase 1;	U5DA75_AMBTC SubName: Full=Uncharacterized protein {ECO:0000313|EMBL:ERN19409.1};	MEKK and related serine/threonine protein kinases	GO:0005856,cytoskeleton; GO:0005634,nucleus; GO:0009524,phragmoplast; GO:0005524,ATP binding; GO:0004709,MAP kinase kinase kinase activity; GO:0000919,cell plate assembly; GO:0006952,defense response; GO:0000166,nucleotide binding; GO:0003674,molecular_function; GO:0005488,binding; GO:0008144,drug binding; GO:0017076,purine nucleotide binding; GO:0030554,adenyl nucleotide binding; GO:0032553,ribo…	Protein kinase domain	--	--	--
Cluster-27241.103598	K16578 CLIP-associating protein 1/2 | (RefSeq) CLIP-associated protein-like (A)	hypothetical protein VITISV_023640 [Vitis vinifera]	RNHX1_ARATH RecName: Full=Putative ribonuclease H protein At1g65750; EC=3.1.26.4;	A5APC0_VITVI SubName: Full=Uncharacterized protein {ECO:0000313|EMBL:CAN75888.1};	FOG: Reverse transcriptase	GO:0046872,metal ion binding; GO:0003676,nucleic acid binding; GO:0004523,RNA-DNA hybrid ribonuclease activity; GO:0003674,molecular_function; GO:0005488,binding; GO:0043167,ion binding; GO:0043169,cation binding; GO:0097159,organic cyclic compound binding; GO:1901363,heterocyclic compound binding; GO:0003824,catalytic activity; GO:0004518,nuclease activity; GO:0004519,endonuclease activity; GO:0…	Reverse transcriptase (RNA-dependent DNA polymerase)	--	--	--
Cluster-27241.103611	--	unknown [Picea sitchensis]	--	A9NW33_PICSI SubName: Full=Uncharacterized protein {ECO:0000313|EMBL:ABK24844.1};	--	--	C1 domain	--	--	--
Cluster-27241.103614	K18819 inositol 3-alpha-galactosyltransferase [EC:2.4.1.123] | (RefSeq) uncharacterized protein LOC111994281 (A)	unknown [Picea sitchensis]	--	A9P0R4_PICSI SubName: Full=Uncharacterized protein {ECO:0000313|EMBL:ABK26475.1};	--	--	C1 domain	--	--	--
Cluster-27241.103618	K03283 heat shock 70kDa protein 1/2/6/8 | (RefSeq) heat shock 70 kDa protein-like (A)	unknown [Picea sitchensis]	--	A9P0R4_PICSI SubName: Full=Uncharacterized protein {ECO:0000313|EMBL:ABK26475.1};	--	--	C1 domain	--	--	--
Cluster-27241.103625	K03283 heat shock 70kDa protein 1/2/6/8 | (RefSeq) heat shock 70 kDa protein-like (A)	unknown [Picea sitchensis]	--	A9NW33_PICSI SubName: Full=Uncharacterized protein {ECO:0000313|EMBL:ABK24844.1};	--	--	C1 domain	--	--	--
Cluster-27241.103650	K00521 ferric-chelate reductase [EC:1.16.1.7] | (RefSeq) ferric reduction oxidase 7, chloroplastic-like (A)	PREDICTED: NAC domain-containing protein 7 [Nelumbo nucifera]	NAC7_ARATH RecName: Full=NAC domain-containing protein 7 {ECO:0000303|PubMed:15029955}; Short=ANAC007 {ECO:0000303|PubMed:15029955}; AltName: Full=Protein EMBRYO DEFECTIVE 2749 {ECO:0000303|Ref.7}; AltName: Full=Protein VASCULAR RELATED NAC-DOMAIN 4 {ECO:0000303|PubMed:16103214};	A0A1U8AN73_NELNU SubName: Full=NAC domain-containing protein 7 {ECO:0000313|RefSeq:XP_010264210.1};	--	GO:0005634,nucleus; GO:0003700,DNA-binding transcription factor activity; GO:0043565,sequence-specific DNA binding; GO:0071555,cell wall organization; GO:0007275,multicellular organism development; GO:1901348,positive regulation of secondary cell wall biogenesis; GO:0006355,regulation of transcription, DNA-templated; GO:0006351,transcription, DNA-templated; GO:0048759,xylem vessel member cell dif…	No apical meristem (NAM) protein	NAC	TF	NAC
Cluster-27241.103651	--	unknown [Picea sitchensis]	--	A9NJV8_PICSI SubName: Full=Uncharacterized protein {ECO:0000313|EMBL:ABK20919.1};	Uncharacterized conserved protein	--	--	--	--	--
Cluster-27241.103680	--	unknown [Picea sitchensis]	--	C0PPX1_PICSI SubName: Full=Uncharacterized protein {ECO:0000313|EMBL:ACN39861.1};	--	GO:0043531,ADP binding; GO:0000166,nucleotide binding; GO:0003674,molecular_function; GO:0005488,binding; GO:0017076,purine nucleotide binding; GO:0030554,adenyl nucleotide binding; GO:0032553,ribonucleotide binding; GO:0032555,purine ribonucleotide binding; GO:0032559,adenyl ribonucleotide binding; GO:0036094,small molecule binding; GO:0043167,ion binding; GO:0043168,anion binding; GO:0097159,or…	ZPR1 zinc-finger domain	--	--	--
Cluster-27241.103702	K14191 18S rRNA (adenine1779-N6/adenine1780-N6)-dimethyltransferase [EC:2.1.1.183] | (RefSeq) ribosomal RNA small subunit methyltransferase-like (A)	unknown [Picea sitchensis]	DIM1B_ARATH RecName: Full=Ribosomal RNA small subunit methyltransferase, mitochondrial {ECO:0000305}; EC=2.1.1.- {ECO:0000269|PubMed:19929881}; AltName: Full=18S mitochondrial rRNA (adenine(1914)-N(6)/adenine(1915)-N(6))-dimethyltransferase {ECO:0000305}; AltName: Full=Adenosine dimethyl transferase 1B {ECO:0000305}; AltName: Full=Dimethyladenosine transferase 1B {ECO:0000303|PubMed:19929881}; Fl…	D5AA35_PICSI RecName: Full=rRNA adenine N(6)-methyltransferase {ECO:0000256|RuleBase:RU362106}; EC=2.1.1.- {ECO:0000256|RuleBase:RU362106};	Ribosomal RNA adenine dimethylase	GO:0005739,mitochondrion; GO:0003723,RNA binding; GO:0000179,rRNA (adenine-N6,N6-)-dimethyltransferase activity; GO:0046085,adenosine metabolic process; GO:0003674,molecular_function; GO:0003676,nucleic acid binding; GO:0005488,binding; GO:0097159,organic cyclic compound binding; GO:1901363,heterocyclic compound binding; GO:0003824,catalytic activity; GO:0008168,methyltransferase activity; GO:000…	Ribosomal RNA adenine dimethylase	--	--	--
Cluster-27241.103726	--	unknown [Picea sitchensis]	--	D5AC01_PICSI SubName: Full=Uncharacterized protein {ECO:0000313|EMBL:ADE77070.1};	--	GO:0003690,double-stranded DNA binding; GO:0006355,regulation of transcription, DNA-templated; GO:0003674,molecular_function; GO:0003676,nucleic acid binding; GO:0003677,DNA binding; GO:0005488,binding; GO:0097159,organic cyclic compound binding; GO:1901363,heterocyclic compound binding; GO:0008152,metabolic process; GO:0006139,nucleobase-containing compound metabolic process; GO:0006351,transcri…	--	--	--	--
Cluster-27241.103736	K15032 mTERF domain-containing protein, mitochondrial | (RefSeq) uncharacterized protein LOC103969651 (A)	unknown [Picea sitchensis]	--	D5AC01_PICSI SubName: Full=Uncharacterized protein {ECO:0000313|EMBL:ADE77070.1};	Mitochondrial transcription termination factor, mTERF	GO:0003690,double-stranded DNA binding; GO:0006355,regulation of transcription, DNA-templated; GO:0003674,molecular_function; GO:0003676,nucleic acid binding; GO:0003677,DNA binding; GO:0005488,binding; GO:0097159,organic cyclic compound binding; GO:1901363,heterocyclic compound binding; GO:0008152,metabolic process; GO:0006139,nucleobase-containing compound metabolic process; GO:0006351,transcri…	mTERF	mTERF	TR	mTERF
Cluster-27241.103746	K15032 mTERF domain-containing protein, mitochondrial | (RefSeq) uncharacterized protein LOC103969651 (A)	unknown [Picea sitchensis]	--	D5AC01_PICSI SubName: Full=Uncharacterized protein {ECO:0000313|EMBL:ADE77070.1};	Mitochondrial transcription termination factor, mTERF	GO:0003690,double-stranded DNA binding; GO:0006355,regulation of transcription, DNA-templated; GO:0003674,molecular_function; GO:0003676,nucleic acid binding; GO:0003677,DNA binding; GO:0005488,binding; GO:0097159,organic cyclic compound binding; GO:1901363,heterocyclic compound binding; GO:0008152,metabolic process; GO:0006139,nucleobase-containing compound metabolic process; GO:0006351,transcri…	mTERF	mTERF	TR	mTERF
Cluster-27241.103749	K15032 mTERF domain-containing protein, mitochondrial | (RefSeq) transcription termination factor MTERF5, chloroplastic-like (A)	unknown [Picea sitchensis]	MTEF8_ARATH RecName: Full=Transcription termination factor MTERF8, chloroplastic {ECO:0000305}; AltName: Full=Mitochondrial transcription termination factor 8 {ECO:0000303|PubMed:23087700}; AltName: Full=Protein PLASTID TRANSCRIPTIONALLY ACTIVE 15 {ECO:0000303|PubMed:16326926}; Flags: Precursor;	D5AC01_PICSI SubName: Full=Uncharacterized protein {ECO:0000313|EMBL:ADE77070.1};	Mitochondrial transcription termination factor, mTERF	GO:0009507,chloroplast; GO:0009295,nucleoid; GO:0009508,plastid chromosome; GO:0003690,double-stranded DNA binding; GO:0019843,rRNA binding; GO:0003727,single-stranded RNA binding; GO:0009658,chloroplast organization; GO:0032502,developmental process; GO:0006353,DNA-templated transcription, termination; GO:0006355,regulation of transcription, DNA-templated; GO:0042255,ribosome assembly; GO:000838…	mTERF	mTERF	TR	mTERF
Cluster-27241.103777	--	--	--	--	--	--	--	--	--	--
Cluster-27241.103779	K04708 3-dehydrosphinganine reductase [EC:1.1.1.102] | (RefSeq) 3-dehydrosphinganine reductase TSC10A-like (A)	unknown [Picea sitchensis]	TC10B_ARATH RecName: Full=3-dehydrosphinganine reductase TSC10B; EC=1.1.1.102; AltName: Full=3-ketodihydrosphingosine reductase; Short=KDS reductase; AltName: Full=3-ketosphinganine reductase;	A9NZ20_PICSI SubName: Full=Uncharacterized protein {ECO:0000313|EMBL:ABK25881.1};	Predicted 3-ketosphinganine reductase	GO:0005789,endoplasmic reticulum membrane; GO:0016021,integral component of membrane; GO:0047560,3-dehydrosphinganine reductase activity; GO:0030148,sphingolipid biosynthetic process; GO:0003674,molecular_function; GO:0003824,catalytic activity; GO:0016491,oxidoreductase activity; GO:0016614,oxidoreductase activity, acting on CH-OH group of donors; GO:0016616,oxidoreductase activity, acting on th…	short chain dehydrogenase	--	--	--
Cluster-27241.103780	K04708 3-dehydrosphinganine reductase [EC:1.1.1.102] | (RefSeq) 3-dehydrosphinganine reductase TSC10A-like (A)	unknown [Picea sitchensis]	TC10B_ARATH RecName: Full=3-dehydrosphinganine reductase TSC10B; EC=1.1.1.102; AltName: Full=3-ketodihydrosphingosine reductase; Short=KDS reductase; AltName: Full=3-ketosphinganine reductase;	A9NZ20_PICSI SubName: Full=Uncharacterized protein {ECO:0000313|EMBL:ABK25881.1};	Predicted 3-ketosphinganine reductase	GO:0005789,endoplasmic reticulum membrane; GO:0016021,integral component of membrane; GO:0047560,3-dehydrosphinganine reductase activity; GO:0030148,sphingolipid biosynthetic process; GO:0003674,molecular_function; GO:0003824,catalytic activity; GO:0016491,oxidoreductase activity; GO:0016614,oxidoreductase activity, acting on CH-OH group of donors; GO:0016616,oxidoreductase activity, acting on th…	short chain dehydrogenase	--	--	--
Cluster-27241.103781	K04708 3-dehydrosphinganine reductase [EC:1.1.1.102] | (RefSeq) 3-dehydrosphinganine reductase TSC10A-like (A)	unknown [Picea sitchensis]	TC10B_ARATH RecName: Full=3-dehydrosphinganine reductase TSC10B; EC=1.1.1.102; AltName: Full=3-ketodihydrosphingosine reductase; Short=KDS reductase; AltName: Full=3-ketosphinganine reductase;	A9NZ20_PICSI SubName: Full=Uncharacterized protein {ECO:0000313|EMBL:ABK25881.1};	Predicted 3-ketosphinganine reductase	GO:0005789,endoplasmic reticulum membrane; GO:0016021,integral component of membrane; GO:0047560,3-dehydrosphinganine reductase activity; GO:0030148,sphingolipid biosynthetic process; GO:0003674,molecular_function; GO:0003824,catalytic activity; GO:0016491,oxidoreductase activity; GO:0016614,oxidoreductase activity, acting on CH-OH group of donors; GO:0016616,oxidoreductase activity, acting on th…	short chain dehydrogenase	--	--	--
Cluster-27241.103782	--	--	--	--	--	--	--	--	--	--
Cluster-27241.103818	K07466 replication factor A1 | (RefSeq) uncharacterized LOC101313743 (A)	TMV resistance protein N-like [Prunus avium]	TMVRN_NICGU RecName: Full=TMV resistance protein N;	A0A1S3UCP1_VIGRR SubName: Full=uncharacterized protein LOC106764088 isoform X1 {ECO:0000313|RefSeq:XP_014503793.1};	--	GO:0005737,cytoplasm; GO:0043531,ADP binding; GO:0005524,ATP binding; GO:0009626,plant-type hypersensitive response; GO:0007165,signal transduction; GO:0000166,nucleotide binding; GO:0003674,molecular_function; GO:0005488,binding; GO:0017076,purine nucleotide binding; GO:0030554,adenyl nucleotide binding; GO:0032553,ribonucleotide binding; GO:0032555,purine ribonucleotide binding; GO:0032559,aden…	TIR domain	--	--	--
Cluster-27241.103824	K14641 apyrase [EC:3.6.1.5] | (RefSeq) apyrase 2-like (A)	apyrase 2-like [Helianthus annuus]	APY_SOLTU RecName: Full=Apyrase; EC=3.6.1.5; AltName: Full=ATP-diphosphatase; AltName: Full=ATP-diphosphohydrolase; AltName: Full=Adenosine diphosphatase; Short=ADPase;	A0A0D6R4B1_ARACU SubName: Full=Uncharacterized protein {ECO:0000313|EMBL:JAG97654.1};	Nucleoside phosphatase	GO:0016021,integral component of membrane; GO:0102490,8-oxo-dGTP phosphohydrolase activity; GO:0005524,ATP binding; GO:0102485,dATP phosphohydrolase activity; GO:0102486,dCTP phosphohydrolase activity; GO:0102491,dGTP phosphohydrolase activity; GO:0102488,dTTP phosphohydrolase activity; GO:0102487,dUTP phosphohydrolase activity; GO:0102489,GTP phosphohydrolase activity; GO:0003674,molecular_funct…	GDA1/CD39 (nucleoside phosphatase) family	--	--	--
Cluster-27241.103863	K12188 ESCRT-II complex subunit VPS22 | (RefSeq) vacuolar protein sorting-associated protein 22 homolog 1 (A)	unknown [Picea sitchensis]	VP221_ARATH RecName: Full=Vacuolar protein sorting-associated protein 22 homolog 1; Short=AtVPS22-1; AltName: Full=ESCRT-II complex subunit VPS22 homolog 1;	A9NU34_PICSI RecName: Full=Vacuolar protein sorting-associated protein {ECO:0000256|PIRNR:PIRNR017215};	RNA polymerase II transcription factor complex subunit	GO:0000814,ESCRT II complex; GO:0043328,protein transport to vacuole involved in ubiquitin-dependent protein catabolic process via the multivesicular body sorting pathway; GO:0019941,modification-dependent protein catabolic process; GO:0008152,metabolic process; GO:0016192,vesicle-mediated transport; GO:0008104,protein localization; GO:0006508,proteolysis; GO:0051603,proteolysis involved in cellu…	EAP30/Vps36 family	--	--	--
Cluster-27241.103874	K10406 kinesin family member C2/C3 | (RefSeq) LOW QUALITY PROTEIN: disease resistance protein RPS6-like (A)	putative NBS-LRR protein GM01, partial [Pinus monticola]	DSC1_ARATH RecName: Full=Disease resistance-like protein DSC1 {ECO:0000305}; AltName: Full=Protein DOMINANT SUPPRESSOR OF CAMTA3 NUMBER 1 {ECO:0000303|PubMed:28407487};	Q6WE65_PINMO SubName: Full=Putative NBS-LRR protein GM01 {ECO:0000313|EMBL:AAQ57154.1}; Flags: Fragment;	--	GO:0043531,ADP binding; GO:0005524,ATP binding; GO:0042742,defense response to bacterium; GO:0009626,plant-type hypersensitive response; GO:0007165,signal transduction; GO:0000166,nucleotide binding; GO:0003674,molecular_function; GO:0005488,binding; GO:0017076,purine nucleotide binding; GO:0030554,adenyl nucleotide binding; GO:0032553,ribonucleotide binding; GO:0032555,purine ribonucleotide bind…	--	--	--	--
Cluster-27241.103875	K11778 ditrans,polycis-polyprenyl diphosphate synthase [EC:2.5.1.87] | (RefSeq) dehydrodolichyl diphosphate synthase 6 isoform X1 (A)	hypothetical protein AMTR_s00044p00169460 [Amborella trichopoda]	DDPS6_ARATH RecName: Full=Dehydrodolichyl diphosphate synthase 6; Short=Dedol-PP synthase 6; EC=2.5.1.-;	A0A0C9QM94_9SPER RecName: Full=Alkyl transferase {ECO:0000256|RuleBase:RU363018}; EC=2.5.1.- {ECO:0000256|RuleBase:RU363018};	Cis-prenyltransferase	GO:0002094,polyprenyltransferase activity; GO:0016094,polyprenol biosynthetic process; GO:0006486,protein glycosylation; GO:0003674,molecular_function; GO:0003824,catalytic activity; GO:0004659,prenyltransferase activity; GO:0016740,transferase activity; GO:0016765,transferase activity, transferring alkyl or aryl (other than methyl) groups; GO:0008152,metabolic process; GO:0006066,alcohol metabol…	Putative undecaprenyl diphosphate synthase	--	--	--
Cluster-27241.103891	--	unknown [Picea sitchensis]	--	A9NLV9_PICSI SubName: Full=Uncharacterized protein {ECO:0000313|EMBL:ABK21620.1};	--	--	--	--	--	--
Cluster-27241.103928	K13420 LRR receptor-like serine/threonine-protein kinase FLS2 [EC:2.7.11.1] | (RefSeq) receptor kinase-like protein Xa21 (A)	unknown [Picea sitchensis]	RPK1_ARATH RecName: Full=Probable LRR receptor-like serine/threonine-protein kinase RPK1; EC=2.7.11.1; AltName: Full=Protein TOADSTOOL 1; AltName: Full=Receptor-like protein kinase 1; Flags: Precursor;	B8LQX6_PICSI SubName: Full=Uncharacterized protein {ECO:0000313|EMBL:ABR18056.1};	--	GO:0016021,integral component of membrane; GO:0005777,peroxisome; GO:0005886,plasma membrane; GO:0005524,ATP binding; GO:0004702,NA; GO:0009738,abscisic acid-activated signaling pathway; GO:0048508,embryonic meristem development; GO:0009942,longitudinal axis specification; GO:0009945,radial axis specification; GO:0009737,response to abscisic acid; GO:0009409,response to cold; GO:0009651,response …	Leucine rich repeat	--	--	--
Cluster-27241.103937	--	unknown [Picea sitchensis]	--	A9NJY2_PICSI SubName: Full=Uncharacterized protein {ECO:0000313|EMBL:ABK20943.1};	--	--	--	--	--	--
Cluster-27241.103950	--	unknown [Picea sitchensis]	--	A9NXT8_PICSI SubName: Full=Uncharacterized protein {ECO:0000313|EMBL:ABK25449.1};	--	--	Plant protein 1589 of unknown function (A_thal_3526)	--	--	--
Cluster-27241.103956	--	hypothetical protein ABT39_MTgene5572 (mitochondrion) [Picea glauca]	POLX_TOBAC RecName: Full=Retrovirus-related Pol polyprotein from transposon TNT 1-94; Includes: RecName: Full=Protease; EC=3.4.23.-; Includes: RecName: Full=Reverse transcriptase; EC=2.7.7.49; Includes: RecName: Full=Endonuclease;	D5A8Y5_PICSI SubName: Full=Uncharacterized protein {ECO:0000313|EMBL:ADE76004.1};	--	GO:0004190,aspartic-type endopeptidase activity; GO:0004519,endonuclease activity; GO:0003676,nucleic acid binding; GO:0003964,RNA-directed DNA polymerase activity; GO:0008270,zinc ion binding; GO:0015074,DNA integration; GO:0003674,molecular_function; GO:0003824,catalytic activity; GO:0004175,endopeptidase activity; GO:0008233,peptidase activity; GO:0070011,peptidase activity, acting on L-amino …	gag-polypeptide of LTR copia-type	--	--	--
Cluster-27241.10396	K06640 serine/threonine-protein kinase ATR [EC:2.7.11.1] | (RefSeq) serine/threonine-protein kinase ATR isoform X1 (A)	serine/threonine-protein kinase ATR isoform X1 [Amborella trichopoda]	ATR_ORYSI RecName: Full=Serine/threonine-protein kinase ATR; EC=2.7.11.1;	W1NLC6_AMBTC SubName: Full=Uncharacterized protein {ECO:0000313|EMBL:ERM96276.1};	Protein kinase of the PI-3 kinase family involved in mitotic growth, DNA repair and meiotic recombination	GO:0005634,nucleus; GO:0005524,ATP binding; GO:0004674,protein serine/threonine kinase activity; GO:0007049,cell cycle; GO:0006281,DNA repair; GO:0000166,nucleotide binding; GO:0003674,molecular_function; GO:0005488,binding; GO:0008144,drug binding; GO:0017076,purine nucleotide binding; GO:0030554,adenyl nucleotide binding; GO:0032553,ribonucleotide binding; GO:0032555,purine ribonucleotide bindi…	FAT domain	--	--	--
Cluster-27241.103962	--	hypothetical protein CISIN_1g038936mg, partial [Citrus sinensis]	PP431_ARATH RecName: Full=Pentatricopeptide repeat-containing protein At5g55740, chloroplastic; AltName: Full=Protein CHLORORESPIRATORY REDUCTION 21; Flags: Precursor;	A0A067GHZ1_CITSI SubName: Full=Uncharacterized protein {ECO:0000313|EMBL:KDO79338.1}; Flags: Fragment;	FOG: PPR repeat	GO:0009507,chloroplast; GO:0043231,intracellular membrane-bounded organelle; GO:0004519,endonuclease activity; GO:0003723,RNA binding; GO:0016556,mRNA modification; GO:0003674,molecular_function; GO:0003824,catalytic activity; GO:0004518,nuclease activity; GO:0016787,hydrolase activity; GO:0016788,hydrolase activity, acting on ester bonds; GO:0003676,nucleic acid binding; GO:0005488,binding; GO:0…	PPR repeat	--	--	--
Cluster-27241.103967	K22733 magnesium transporter | (RefSeq) uncharacterized protein LOC102612526 (A)	unknown [Picea sitchensis]	PP301_ARATH RecName: Full=Pentatricopeptide repeat-containing protein At4g02750;	A9P0W0_PICSI SubName: Full=Uncharacterized protein {ECO:0000313|EMBL:ABK26521.1};	FOG: PPR repeat	GO:0043231,intracellular membrane-bounded organelle; GO:0004519,endonuclease activity; GO:0003723,RNA binding; GO:0008270,zinc ion binding; GO:0009451,RNA modification; GO:0003674,molecular_function; GO:0003824,catalytic activity; GO:0004518,nuclease activity; GO:0016787,hydrolase activity; GO:0016788,hydrolase activity, acting on ester bonds; GO:0003676,nucleic acid binding; GO:0005488,binding; …	DYW family of nucleic acid deaminases	--	--	--
Cluster-27241.103973	K05658 ATP-binding cassette, subfamily B (MDR/TAP), member 1 [EC:7.6.2.2] | (RefSeq) ABC transporter B family member 19-like (A)	ATP-binding cassette transporter, subfamily B, member 18, group MDR/PGP protein PpABCB18 [Physcomitrella patens]	AB14B_ARATH RecName: Full=ABC transporter B family member 14; Short=ABC transporter ABCB.14; Short=AtABCB14; AltName: Full=Multidrug resistance protein 12; AltName: Full=P-glycoprotein 14;	A9RU14_PHYPA SubName: Full=ATP-binding cassette transporter, subfamily B, member 18, group MDR/PGP protein PpABCB18 {ECO:0000313|EMBL:EDQ77582.1};	Multidrug/pheromone exporter, ABC superfamily	GO:0016021,integral component of membrane; GO:0005524,ATP binding; GO:0042626,ATPase activity, coupled to transmembrane movement of substances; GO:0000166,nucleotide binding; GO:0003674,molecular_function; GO:0005488,binding; GO:0008144,drug binding; GO:0017076,purine nucleotide binding; GO:0030554,adenyl nucleotide binding; GO:0032553,ribonucleotide binding; GO:0032555,purine ribonucleotide bind…	ABC transporter transmembrane region	--	--	--
Cluster-27241.103974	K09286 EREBP-like factor | (RefSeq) ethylene-responsive transcription factor ERF060-like isoform X1 (A)	hypothetical protein 0_13096_01, partial [Pinus lambertiana]	ERF55_ARATH RecName: Full=Ethylene-responsive transcription factor ERF055;	H9M9Q6_PINLA SubName: Full=Uncharacterized protein {ECO:0000313|EMBL:AEW07852.1}; Flags: Fragment;	--	GO:0005634,nucleus; GO:0003677,DNA binding; GO:0003700,DNA-binding transcription factor activity; GO:0009873,ethylene-activated signaling pathway; GO:0006355,regulation of transcription, DNA-templated; GO:0009415,response to water; GO:0006351,transcription, DNA-templated; GO:0003674,molecular_function; GO:0003676,nucleic acid binding; GO:0005488,binding; GO:0097159,organic cyclic compound binding…	AP2 domain	AP2/ERF-ERF	TF	AP2/ERF->AP2/ERF-ERF
Cluster-27241.103976	--	unknown [Picea sitchensis]	--	A9NNQ8_PICSI SubName: Full=Uncharacterized protein {ECO:0000313|EMBL:ABK22269.1};	--	GO:0005634,nucleus; GO:0003677,DNA binding; GO:0003700,DNA-binding transcription factor activity; GO:0006351,transcription, DNA-templated; GO:0003674,molecular_function; GO:0003676,nucleic acid binding; GO:0005488,binding; GO:0097159,organic cyclic compound binding; GO:1901363,heterocyclic compound binding; GO:0140110,transcription regulator activity; GO:0008152,metabolic process; GO:0006139,nucl…	--	--	--	--
Cluster-27241.103981	K22097 3-O-acetylpapaveroxine carboxylesterase [EC:3.1.1.105] | (RefSeq) carboxylesterase 1-like (A)	unknown [Picea sitchensis]	CXE15_ARATH RecName: Full=Probable carboxylesterase 15; AltName: Full=AtCXE15; EC=3.1.1.1;	A9NZ08_PICSI SubName: Full=Uncharacterized protein {ECO:0000313|EMBL:ABK25869.1};	Arylacetamide deacetylase	GO:0052689,carboxylic ester hydrolase activity; GO:0016787,hydrolase activity; GO:0009056,catabolic process; GO:0003674,molecular_function; GO:0003824,catalytic activity; GO:0016788,hydrolase activity, acting on ester bonds; GO:0008152,metabolic process; GO:0008150,biological_process	alpha/beta hydrolase fold	--	--	--
Cluster-27241.103997	--	PREDICTED: kinesin-like protein KIN-4A isoform X1 [Nelumbo nucifera]	KN4A_GOSHI RecName: Full=Kinesin-like protein KIN-4A {ECO:0000305}; AltName: Full=GhKINESIN-4A {ECO:0000303|PubMed:25600279};	A0A1U8B3Q5_NELNU SubName: Full=kinesin-like protein KIN-4A isoform X2 {ECO:0000313|RefSeq:XP_010270694.1};	Kinesin-like protein	GO:0055028,cortical microtubule; GO:0005737,cytoplasm; GO:0005524,ATP binding; GO:0008017,microtubule binding; GO:0003777,microtubule motor activity; GO:0071555,cell wall organization; GO:0007018,microtubule-based movement; GO:0000166,nucleotide binding; GO:0003674,molecular_function; GO:0005488,binding; GO:0008144,drug binding; GO:0017076,purine nucleotide binding; GO:0030554,adenyl nucleotide b…	--	--	--	--
Cluster-27241.103998	K18806 kinesin family member 7 | (RefSeq) predicted protein (A)	kinesin-like protein KIN-4A isoform X2 [Amborella trichopoda]	KN4A_GOSHI RecName: Full=Kinesin-like protein KIN-4A {ECO:0000305}; AltName: Full=GhKINESIN-4A {ECO:0000303|PubMed:25600279};	W1PWD5_AMBTC SubName: Full=Uncharacterized protein {ECO:0000313|EMBL:ERN12076.1};	Kinesin-like protein	GO:0055028,cortical microtubule; GO:0005737,cytoplasm; GO:0005524,ATP binding; GO:0008017,microtubule binding; GO:0003777,microtubule motor activity; GO:0071555,cell wall organization; GO:0007018,microtubule-based movement; GO:0000166,nucleotide binding; GO:0003674,molecular_function; GO:0005488,binding; GO:0008144,drug binding; GO:0017076,purine nucleotide binding; GO:0030554,adenyl nucleotide b…	Kinesin motor domain	--	--	--
Cluster-27241.104047	K00924 kinase [EC:2.7.1.-] | (RefSeq) receptor-like protein kinase 5 (A)	clavata 1-like protein [Pinus pinaster]	HSL2_ARATH RecName: Full=LRR receptor-like serine/threonine-protein kinase HSL2; EC=2.7.11.1; AltName: Full=Protein HAESA-LIKE2; Flags: Precursor;	R4HJ74_PINPS SubName: Full=Clavata 1-like protein {ECO:0000313|EMBL:AEP14547.1};	--	GO:0016021,integral component of membrane; GO:0005886,plasma membrane; GO:0005524,ATP binding; GO:0004674,protein serine/threonine kinase activity; GO:0010102,lateral root morphogenesis; GO:0010468,regulation of gene expression; GO:0000166,nucleotide binding; GO:0003674,molecular_function; GO:0005488,binding; GO:0008144,drug binding; GO:0017076,purine nucleotide binding; GO:0030554,adenyl nucleot…	Protein kinase domain	--	--	--
Cluster-27241.104056	--	PREDICTED: uncharacterized protein LOC103696382 isoform X1 [Phoenix dactylifera]	--	A0A2H3WZV7_PHODC SubName: Full=uncharacterized protein LOC103696382 isoform X1 {ECO:0000313|RefSeq:XP_008776208.1};	--	--	NHL repeat	--	--	--
Cluster-27241.104057	--	PREDICTED: uncharacterized protein LOC103696382 isoform X1 [Phoenix dactylifera]	--	A0A2H3WZV7_PHODC SubName: Full=uncharacterized protein LOC103696382 isoform X1 {ECO:0000313|RefSeq:XP_008776208.1};	--	--	NHL repeat	--	--	--
Cluster-27241.104068	--	aromatic peroxygenase [Quercus suber]	--	--	--	--	Peroxidase, family 2	--	--	--
Cluster-27241.104073	--	uncharacterized protein LOC110672026 [Hevea brasiliensis]	AFP3_ARATH RecName: Full=Ninja-family protein AFP3; AltName: Full=ABI five-binding protein 3; Short=ABI5-binding protein 3;	A0A0D6QXI8_ARACU SubName: Full=Uncharacterized protein {ECO:0000313|EMBL:JAG94405.1};	--	GO:0005634,nucleus; GO:0007165,signal transduction; GO:0007154,cell communication; GO:0008150,biological_process; GO:0009987,cellular process; GO:0023052,signaling; GO:0050789,regulation of biological process; GO:0050794,regulation of cellular process; GO:0050896,response to stimulus; GO:0051716,cellular response to stimulus; GO:0065007,biological regulation; GO:0005622,intracellular; GO:0005575,…	TPL-binding domain in jasmonate signalling	--	--	--
Cluster-27241.104090	--	--	--	--	--	--	--	--	--	--
Cluster-27241.104091	--	hypothetical protein UMN_2521_01, partial [Pinus taeda]	GIS2_ARATH RecName: Full=Zinc finger protein GIS2; AltName: Full=Protein GLABROUS INFLORESCENCE STEMS 2;	K7NPG3_PINTA SubName: Full=Uncharacterized protein {ECO:0000313|EMBL:AEX13425.1}; Flags: Fragment;	--	GO:0005634,nucleus; GO:0003700,DNA-binding transcription factor activity; GO:0046872,metal ion binding; GO:0003676,nucleic acid binding; GO:0009736,cytokinin-activated signaling pathway; GO:0009740,gibberellic acid mediated signaling pathway; GO:0007275,multicellular organism development; GO:0006355,regulation of transcription, DNA-templated; GO:0009735,response to cytokinin; GO:0009739,response …	C2H2-type zinc finger	--	--	--
Cluster-27241.104093	--	hypothetical protein UMN_2521_01, partial [Pinus taeda]	--	K7NPG3_PINTA SubName: Full=Uncharacterized protein {ECO:0000313|EMBL:AEX13425.1}; Flags: Fragment;	--	GO:0003676,nucleic acid binding; GO:0003674,molecular_function; GO:0005488,binding; GO:0097159,organic cyclic compound binding; GO:1901363,heterocyclic compound binding	--	--	--	--
Cluster-27241.104095	--	--	--	--	--	--	--	--	--	--
Cluster-27241.104115	K02295 cryptochrome | (RefSeq) (6-4)DNA photolyase (A)	unknown [Picea sitchensis]	UVR3_ARATH RecName: Full=(6-4)DNA photolyase; EC=4.1.99.13; AltName: Full=Protein UV repair defective 3;	B8LKF0_PICSI SubName: Full=Uncharacterized protein {ECO:0000313|EMBL:ABR16130.1};	Deoxyribodipyrimidine photolyase/cryptochrome	GO:0003914,DNA (6-4) photolyase activity; GO:0003677,DNA binding; GO:0000166,nucleotide binding; GO:0006281,DNA repair; GO:0009411,response to UV; GO:0003674,molecular_function; GO:0003824,catalytic activity; GO:0003913,DNA photolyase activity; GO:0016829,lyase activity; GO:0016830,carbon-carbon lyase activity; GO:0140097,catalytic activity, acting on DNA; GO:0003676,nucleic acid binding; GO:0005…	FAD binding domain of DNA photolyase	--	--	--
Cluster-27241.104119	K00218 protochlorophyllide reductase [EC:1.3.1.33] | (GenBank) NADPH-protochlorophyllide oxidoreductase (A)	NADPH-protochlorophyllide-oxidoreductase, partial [Pinus mugo]	POR_DAUCA RecName: Full=Protochlorophyllide reductase, chloroplastic; Short=PCR; EC=1.3.1.33; AltName: Full=NADPH-protochlorophyllide oxidoreductase; Short=POR; Flags: Precursor;	Q41203_PINMU RecName: Full=NADPH-protochlorophyllide oxidoreductase {ECO:0000256|RuleBase:RU365001}; EC=1.3.1.33 {ECO:0000256|RuleBase:RU365001}; Flags: Fragment;	Dehydrogenases with different specificities (related to short-chain alcohol dehydrogenases)	GO:0009507,chloroplast; GO:0016630,protochlorophyllide reductase activity; GO:0015995,chlorophyll biosynthetic process; GO:0015979,photosynthesis; GO:0003674,molecular_function; GO:0003824,catalytic activity; GO:0016491,oxidoreductase activity; GO:0016627,oxidoreductase activity, acting on the CH-CH group of donors; GO:0016628,oxidoreductase activity, acting on the CH-CH group of donors, NAD or N…	--	--	--	--
Cluster-27241.104127	--	unknown [Picea sitchensis]	--	D5A826_PICSI SubName: Full=Uncharacterized protein {ECO:0000313|EMBL:ADE75695.1};	--	GO:0016021,integral component of membrane; GO:0005575,cellular_component; GO:0016020,membrane; GO:0031224,intrinsic component of membrane; GO:0044425,membrane part	--	--	--	--
Cluster-27241.104129	K24195 xenotropic and polytropic retrovirus receptor 1 | (RefSeq) phosphate transporter PHO1 homolog 1-like (A)	hypothetical protein AXG93_3415s1140 [Marchantia polymorpha subsp. ruderalis]	PHO11_ARATH RecName: Full=Phosphate transporter PHO1 homolog 1; AltName: Full=Protein PHO1 homolog 1; Short=AtPHO1;H1;	A0A176WF67_MARPO SubName: Full=Uncharacterized protein {ECO:0000313|EMBL:OAE31554.1};	Predicted small molecule transporter	GO:0016021,integral component of membrane; GO:0005886,plasma membrane; GO:0005802,trans-Golgi network; GO:0016036,cellular response to phosphate starvation; GO:0006817,phosphate ion transport; GO:0006950,response to stress; GO:0007154,cell communication; GO:0008150,biological_process; GO:0009267,cellular response to starvation; GO:0009605,response to external stimulus; GO:0009987,cellular process…	SPX domain	--	--	--
Cluster-27241.104132	--	--	--	--	--	--	--	--	--	--
Cluster-27241.104133	K13413 mitogen-activated protein kinase kinase 4/5 [EC:2.7.12.2] | (RefSeq) mitogen-activated protein kinase kinase 5-like (A)	unknown [Picea sitchensis]	LSH4_ARATH RecName: Full=Protein LIGHT-DEPENDENT SHORT HYPOCOTYLS 4; AltName: Full=Protein ORGAN BOUNDARY 4;	A9NM55_PICSI SubName: Full=Uncharacterized protein {ECO:0000313|EMBL:ABK21716.1};	--	GO:0005634,nucleus; GO:0003677,DNA binding; GO:0009299,mRNA transcription; GO:0007275,multicellular organism development; GO:0090698,post-embryonic plant morphogenesis; GO:0006355,regulation of transcription, DNA-templated; GO:0009416,response to light stimulus; GO:0003674,molecular_function; GO:0003676,nucleic acid binding; GO:0005488,binding; GO:0097159,organic cyclic compound binding; GO:19013…	Protein of unknown function (DUF640)	--	--	--
Cluster-27241.104134	--	unknown [Picea sitchensis]	DRL39_ARATH RecName: Full=Putative disease resistance protein At5g47280;	C0PT41_PICSI SubName: Full=Uncharacterized protein {ECO:0000313|EMBL:ACN40981.1};	--	GO:0043531,ADP binding; GO:0005524,ATP binding; GO:0006952,defense response; GO:0000166,nucleotide binding; GO:0003674,molecular_function; GO:0005488,binding; GO:0017076,purine nucleotide binding; GO:0030554,adenyl nucleotide binding; GO:0032553,ribonucleotide binding; GO:0032555,purine ribonucleotide binding; GO:0032559,adenyl ribonucleotide binding; GO:0036094,small molecule binding; GO:0043167…	Leucine Rich repeats (2 copies)	--	--	--
Cluster-27241.104139	--	--	--	--	--	--	--	--	--	--
Cluster-27241.104182	K13459 disease resistance protein RPS2 | (RefSeq) disease resistance protein RPS2-like (A)	unknown [Picea sitchensis]	--	B8LS43_PICSI SubName: Full=Uncharacterized protein {ECO:0000313|EMBL:ABR18473.1};	--	GO:0043531,ADP binding; GO:0000166,nucleotide binding; GO:0003674,molecular_function; GO:0005488,binding; GO:0017076,purine nucleotide binding; GO:0030554,adenyl nucleotide binding; GO:0032553,ribonucleotide binding; GO:0032555,purine ribonucleotide binding; GO:0032559,adenyl ribonucleotide binding; GO:0036094,small molecule binding; GO:0043167,ion binding; GO:0043168,anion binding; GO:0097159,or…	--	--	--	--
Cluster-27241.104192	K19791 iron transport multicopper oxidase | (RefSeq) L-ascorbate oxidase homolog (A)	unknown [Picea sitchensis]	ASOL_BRANA RecName: Full=L-ascorbate oxidase homolog; EC=1.10.3.-; Flags: Precursor;	A9NXG3_PICSI SubName: Full=Uncharacterized protein {ECO:0000313|EMBL:ABK25324.1};	Multicopper oxidases	GO:0005576,extracellular region; GO:0005507,copper ion binding; GO:0016491,oxidoreductase activity; GO:0003674,molecular_function; GO:0005488,binding; GO:0046872,metal ion binding; GO:0043167,ion binding; GO:0043169,cation binding; GO:0046914,transition metal ion binding; GO:0003824,catalytic activity; GO:0005575,cellular_component	Multicopper oxidase	--	--	--
Cluster-27241.104193	K00423 L-ascorbate oxidase [EC:1.10.3.3] | (RefSeq) L-ascorbate oxidase homolog (A)	unknown [Picea sitchensis]	ASOL_TOBAC RecName: Full=L-ascorbate oxidase homolog; EC=1.10.3.-; AltName: Full=Pollen-specific protein NTP303; Flags: Precursor;	A9NXG3_PICSI SubName: Full=Uncharacterized protein {ECO:0000313|EMBL:ABK25324.1};	Multicopper oxidases	GO:0005615,extracellular space; GO:0005507,copper ion binding; GO:0016491,oxidoreductase activity; GO:0003674,molecular_function; GO:0005488,binding; GO:0046872,metal ion binding; GO:0043167,ion binding; GO:0043169,cation binding; GO:0046914,transition metal ion binding; GO:0003824,catalytic activity; GO:0005575,cellular_component; GO:0005576,extracellular region; GO:0044421,extracellular region …	Multicopper oxidase	--	--	--
Cluster-27241.104203	K13496 UDP-glucosyltransferase 73C [EC:2.4.1.-] | (RefSeq) UDP-glycosyltransferase 73C1-like (A)	unknown [Picea sitchensis]	U73E1_STERE RecName: Full=UDP-glycosyltransferase 73E1 {ECO:0000303|PubMed:15610349}; EC=2.4.1.- {ECO:0000305};	A0A0D6R1R7_ARACU RecName: Full=Glycosyltransferase {ECO:0000256|RuleBase:RU362057}; EC=2.4.1.- {ECO:0000256|RuleBase:RU362057};	UDP-glucuronosyl and UDP-glucosyl transferase	GO:0016758,transferase activity, transferring hexosyl groups; GO:0008152,metabolic process; GO:0003674,molecular_function; GO:0003824,catalytic activity; GO:0016740,transferase activity; GO:0016757,transferase activity, transferring glycosyl groups; GO:0008150,biological_process	--	--	--	--
Cluster-27241.104204	K13172 serine/arginine repetitive matrix protein 2 | (RefSeq) uncharacterized protein LOC111450450 isoform X1 (A)	predicted protein [Physcomitrella patens]	QWRF4_ARATH RecName: Full=QWRF motif-containing protein 4;	A9SPE9_PHYPA SubName: Full=Predicted protein {ECO:0000313|EMBL:EDQ66907.1};	--	GO:0048046,apoplast; GO:0005575,cellular_component; GO:0005576,extracellular region	QWRF family	--	--	--
Cluster-27241.104237	K02213 cell division control protein 6 | (RefSeq) cell division control protein 6 homolog B (A)	hypothetical protein L484_016306 [Morus notabilis]	CDC6B_ARATH RecName: Full=Cell division control protein 6 homolog B {ECO:0000305}; Short=AtCDC6b {ECO:0000303|PubMed:11752380};	W9RHB2_9ROSA RecName: Full=Cell division control protein {ECO:0000256|PIRNR:PIRNR001767};	Pre-initiation complex, subunit CDC6, AAA+ superfamily ATPase	GO:0005634,nucleus; GO:0007049,cell cycle; GO:0051301,cell division; GO:0006270,DNA replication initiation; GO:0008150,biological_process; GO:0009987,cellular process; GO:0006260,DNA replication; GO:0008152,metabolic process; GO:0006139,nucleobase-containing compound metabolic process; GO:0006259,DNA metabolic process; GO:0006261,DNA-dependent DNA replication; GO:0006725,cellular aromatic compoun…	AAA domain	--	--	--
Cluster-27241.104239	--	--	--	--	--	--	--	--	--	--
Cluster-27241.104252	--	germin-like protein 1, partial [Picea abies]	GL32_ORYSJ RecName: Full=Putative germin-like protein 3-2; Flags: Precursor;	Q4VSU7_PICAB SubName: Full=Germin-like protein 1 {ECO:0000313|EMBL:AAV31746.1}; Flags: Fragment;	--	GO:0048046,apoplast; GO:0005618,cell wall; GO:0009506,plasmodesma; GO:0030145,manganese ion binding; GO:0045735,nutrient reservoir activity; GO:0010497,plasmodesmata-mediated intercellular transport; GO:2000280,regulation of root development; GO:0003674,molecular_function; GO:0005488,binding; GO:0046872,metal ion binding; GO:0043167,ion binding; GO:0043169,cation binding; GO:0046914,transition me…	--	--	--	--
Cluster-27241.104261	--	unknown [Picea sitchensis]	--	A9NMT2_PICSI SubName: Full=Uncharacterized protein {ECO:0000313|EMBL:ABK21943.1};	--	--	--	--	--	--
Cluster-27241.104263	--	unknown [Picea sitchensis]	--	A9NMT2_PICSI SubName: Full=Uncharacterized protein {ECO:0000313|EMBL:ABK21943.1};	--	--	--	--	--	--
Cluster-27241.1043	--	--	--	--	--	--	--	--	--	--
Cluster-27241.104304	--	Fungal lipase-like domain containing protein [Trema orientalis]	GDL62_ARATH RecName: Full=GDSL esterase/lipase At4g10955; EC=3.1.1.-;	A0A1U8I8R1_GOSHI SubName: Full=GDSL esterase/lipase At4g10955-like {ECO:0000313|RefSeq:XP_016674610.1, ECO:0000313|RefSeq:XP_016674611.1};	--	GO:0016787,hydrolase activity; GO:0016042,lipid catabolic process; GO:0003674,molecular_function; GO:0003824,catalytic activity; GO:0008152,metabolic process; GO:0006629,lipid metabolic process; GO:0008150,biological_process; GO:0009056,catabolic process; GO:0044238,primary metabolic process; GO:0071704,organic substance metabolic process; GO:1901575,organic substance catabolic process	Lipase (class 3)	--	--	--
Cluster-27241.104316	K13457 disease resistance protein RPM1 | (RefSeq) disease resistance protein RPM1-like (A)	unknown [Picea sitchensis]	RLM1A_ARATH RecName: Full=Disease resistance protein RML1A {ECO:0000305}; AltName: Full=Protein RESISTANCE TO LEPTOSPHAERIA MACULANS 1A {ECO:0000303|PubMed:16623885};	C0PPX1_PICSI SubName: Full=Uncharacterized protein {ECO:0000313|EMBL:ACN39861.1};	--	GO:0043531,ADP binding; GO:0005524,ATP binding; GO:0050832,defense response to fungus; GO:0007165,signal transduction; GO:0000166,nucleotide binding; GO:0003674,molecular_function; GO:0005488,binding; GO:0017076,purine nucleotide binding; GO:0030554,adenyl nucleotide binding; GO:0032553,ribonucleotide binding; GO:0032555,purine ribonucleotide binding; GO:0032559,adenyl ribonucleotide binding; GO:…	NB-ARC domain	--	--	--
Cluster-27241.104317	K13457 disease resistance protein RPM1 | (RefSeq) disease resistance protein RPM1-like (A)	unknown [Picea sitchensis]	DSC1_ARATH RecName: Full=Disease resistance-like protein DSC1 {ECO:0000305}; AltName: Full=Protein DOMINANT SUPPRESSOR OF CAMTA3 NUMBER 1 {ECO:0000303|PubMed:28407487};	C0PPX1_PICSI SubName: Full=Uncharacterized protein {ECO:0000313|EMBL:ACN39861.1};	--	GO:0043531,ADP binding; GO:0005524,ATP binding; GO:0042742,defense response to bacterium; GO:0009626,plant-type hypersensitive response; GO:0007165,signal transduction; GO:0000166,nucleotide binding; GO:0003674,molecular_function; GO:0005488,binding; GO:0017076,purine nucleotide binding; GO:0030554,adenyl nucleotide binding; GO:0032553,ribonucleotide binding; GO:0032555,purine ribonucleotide bind…	NB-ARC domain	--	--	--
Cluster-27241.104327	K23678 solute carrier family 66 (lysosomal lysine-arginine transporter), member 1 | (RefSeq) probable vacuolar amino acid transporter YPQ3 (A)	hypothetical protein AQUCO_00700132v1 [Aquilegia coerulea]	--	A0A2G5EIM4_AQUCA SubName: Full=Uncharacterized protein {ECO:0000313|EMBL:PIA55608.1};	Predicted membrane protein	--	PQ loop repeat	--	--	--
Cluster-27241.104328	K23678 solute carrier family 66 (lysosomal lysine-arginine transporter), member 1 | (RefSeq) probable vacuolar amino acid transporter YPQ3 (A)	hypothetical protein AQUCO_00700132v1 [Aquilegia coerulea]	--	A0A2G5EIM4_AQUCA SubName: Full=Uncharacterized protein {ECO:0000313|EMBL:PIA55608.1};	Predicted membrane protein	--	PQ loop repeat	--	--	--
Cluster-27241.104331	K23678 solute carrier family 66 (lysosomal lysine-arginine transporter), member 1 | (RefSeq) probable vacuolar amino acid transporter YPQ3 (A)	hypothetical protein AQUCO_00700132v1 [Aquilegia coerulea]	--	A0A2G5EIM4_AQUCA SubName: Full=Uncharacterized protein {ECO:0000313|EMBL:PIA55608.1};	Predicted membrane protein	--	PQ loop repeat	--	--	--
Cluster-27241.104332	K23678 solute carrier family 66 (lysosomal lysine-arginine transporter), member 1 | (RefSeq) uncharacterized protein LOC105034983 (A)	PREDICTED: uncharacterized protein LOC105034983 [Elaeis guineensis]	--	A0A2H3ZXT4_PHODC SubName: Full=uncharacterized protein LOC103719251 {ECO:0000313|RefSeq:XP_017701235.1};	Predicted membrane protein	--	PQ loop repeat	--	--	--
Cluster-27241.104344	K08857 NIMA (never in mitosis gene a)-related kinase 1/4/5 [EC:2.7.11.1] | (RefSeq) serine/threonine-protein kinase Nek5-like (A)	PREDICTED: serine/threonine-protein kinase Nek5-like isoform X1 [Nelumbo nucifera]	NEK5_ORYSJ RecName: Full=Serine/threonine-protein kinase Nek5 {ECO:0000305}; EC=2.7.11.1 {ECO:0000305}; AltName: Full=NimA-related protein kinase 5 {ECO:0000303|PubMed:17886359}; AltName: Full=OsNek5 {ECO:0000303|PubMed:17886359};	A0A1U7ZFP8_NELNU SubName: Full=serine/threonine-protein kinase Nek5-like isoform X1 {ECO:0000313|RefSeq:XP_010246880.1};	Serine/threonine protein kinase	GO:0055028,cortical microtubule; GO:0005524,ATP binding; GO:0004674,protein serine/threonine kinase activity; GO:0043622,cortical microtubule organization; GO:0000166,nucleotide binding; GO:0003674,molecular_function; GO:0005488,binding; GO:0008144,drug binding; GO:0017076,purine nucleotide binding; GO:0030554,adenyl nucleotide binding; GO:0032553,ribonucleotide binding; GO:0032555,purine ribonuc…	Protein kinase domain	--	--	--
Cluster-27241.104360	--	PREDICTED: IRK-interacting protein-like isoform X1 [Phoenix dactylifera]	IRKI_ARATH RecName: Full=IRK-interacting protein {ECO:0000303|PubMed:15618632};	A0A2H3YM39_PHODC SubName: Full=IRK-interacting protein-like isoform X1 {ECO:0000313|RefSeq:XP_008800667.1};	--	--	Synaptonemal complex 2 armadillo-repeat-like domain	--	--	--
Cluster-27241.104361	K01054 acylglycerol lipase [EC:3.1.1.23] | (RefSeq) caffeoylshikimate esterase (A)	unknown [Picea sitchensis]	CSE_ARATH RecName: Full=Caffeoylshikimate esterase; EC=3.1.1.-; AltName: Full=Lysophospholipase 2; Short=LysoPL2;	B8LL19_PICSI SubName: Full=Uncharacterized protein {ECO:0000313|EMBL:ABR16349.1};	Lysophospholipase	GO:0005783,endoplasmic reticulum; GO:0005794,Golgi apparatus; GO:0005886,plasma membrane; GO:0009506,plasmodesma; GO:0003846,2-acylglycerol O-acyltransferase activity; GO:0090430,caffeoyl-CoA: alcohol caffeoyl transferase activity; GO:0016787,hydrolase activity; GO:0004622,lysophospholipase activity; GO:0009809,lignin biosynthetic process; GO:0006629,lipid metabolic process; GO:0046686,response t…	Serine aminopeptidase, S33	--	--	--
Cluster-27241.104374	K13944 LOB domain-containing protein 16 | (GenBank) LOB domain protein (A)	unknown [Picea sitchensis]	LBD4_ARATH RecName: Full=LOB domain-containing protein 4; AltName: Full=ASYMMETRIC LEAVES 2-like protein 6; Short=AS2-like protein 6;	B8LQI9_PICSI SubName: Full=Uncharacterized protein {ECO:0000313|EMBL:ABR17919.1};	--	--	Lateral organ boundaries (LOB) domain	LOB	TF	LOB
Cluster-27241.104375	K13944 LOB domain-containing protein 16 | (GenBank) LOB domain protein (A)	unknown [Picea sitchensis]	LBD4_ARATH RecName: Full=LOB domain-containing protein 4; AltName: Full=ASYMMETRIC LEAVES 2-like protein 6; Short=AS2-like protein 6;	B8LQI9_PICSI SubName: Full=Uncharacterized protein {ECO:0000313|EMBL:ABR17919.1};	--	--	Lateral organ boundaries (LOB) domain	LOB	TF	LOB
Cluster-27241.104386	K02261 cytochrome c oxidase subunit 2 | (RefSeq) cox2; cytochrome c oxidase subunit 2 (A)	cytochrome c oxidase subunit 2 [Mesostigma viride]	COX2_CHOCR RecName: Full=Cytochrome c oxidase subunit 2; EC=1.9.3.1; AltName: Full=Cytochrome c oxidase polypeptide II;	A0A0E3DBL9_9FLOR RecName: Full=Cytochrome c oxidase subunit 2 {ECO:0000256|RuleBase:RU000457, ECO:0000256|SAAS:SAAS00709560};	Cytochrome c oxidase, subunit II, and related proteins	GO:0016021,integral component of membrane; GO:0005743,mitochondrial inner membrane; GO:0070469,respiratory chain; GO:0005507,copper ion binding; GO:0004129,cytochrome-c oxidase activity; GO:0003674,molecular_function; GO:0005488,binding; GO:0046872,metal ion binding; GO:0043167,ion binding; GO:0043169,cation binding; GO:0046914,transition metal ion binding; GO:0009055,electron transfer activity; …	--	--	--	--
Cluster-27241.104411	--	unknown [Picea sitchensis]	CRR38_ARATH RecName: Full=Cysteine-rich repeat secretory protein 38; Flags: Precursor;	A9P2M9_PICSI SubName: Full=Uncharacterized protein {ECO:0000313|EMBL:ABK27140.1};	--	GO:0005618,cell wall; GO:0005576,extracellular region; GO:0005773,vacuole; GO:0009737,response to abscisic acid; GO:0001101,response to acid chemical; GO:0008150,biological_process; GO:0009719,response to endogenous stimulus; GO:0009725,response to hormone; GO:0010033,response to organic substance; GO:0033993,response to lipid; GO:0042221,response to chemical; GO:0050896,response to stimulus; GO:…	Salt stress response/antifungal	--	--	--
Cluster-27241.104417	K15406 wax-ester synthase / diacylglycerol O-acyltransferase [EC:2.3.1.75 2.3.1.20] | (RefSeq) LOW QUALITY PROTEIN: O-acyltransferase WSD1-like (A)	unknown [Picea sitchensis]	WSD1_ARATH RecName: Full=O-acyltransferase WSD1; AltName: Full=Diacylglycerol O-acyltransferase; Short=DGAT; EC=2.3.1.20; AltName: Full=Long-chain-alcohol O-fatty-acyltransferase; EC=2.3.1.75; AltName: Full=Wax synthase; Short=WS;	D5AE65_PICSI SubName: Full=Uncharacterized protein {ECO:0000313|EMBL:ADE77834.1};	--	GO:0005783,endoplasmic reticulum; GO:0005789,endoplasmic reticulum membrane; GO:0016021,integral component of membrane; GO:0005886,plasma membrane; GO:0102966,arachidoyl-CoA:1-dodecanol O-acyltransferase activity; GO:0004144,diacylglycerol O-acyltransferase activity; GO:0047196,long-chain-alcohol O-fatty-acyltransferase activity; GO:0103095,wax ester synthase activity; GO:0019432,triglyceride bio…	Protein of unknown function (DUF1298)	--	--	--
Cluster-27241.104420	K05909 laccase [EC:1.10.3.2] | (RefSeq) laccase-17-like (A)	laccase [Pinus taeda]	LAC10_ARATH RecName: Full=Laccase-10; EC=1.10.3.2; AltName: Full=Benzenediol:oxygen oxidoreductase 10; AltName: Full=Diphenol oxidase 10; AltName: Full=Urishiol oxidase 10; Flags: Precursor;	Q9AUI2_PINTA RecName: Full=Laccase {ECO:0000256|RuleBase:RU361119}; EC=1.10.3.2 {ECO:0000256|RuleBase:RU361119}; AltName: Full=Benzenediol:oxygen oxidoreductase {ECO:0000256|RuleBase:RU361119}; AltName: Full=Diphenol oxidase {ECO:0000256|RuleBase:RU361119}; AltName: Full=Urishiol oxidase {ECO:0000256|RuleBase:RU361119};	Multicopper oxidases	GO:0048046,apoplast; GO:0005507,copper ion binding; GO:0052716,hydroquinone:oxygen oxidoreductase activity; GO:0016722,oxidoreductase activity, oxidizing metal ions; GO:0046274,lignin catabolic process; GO:0003674,molecular_function; GO:0005488,binding; GO:0046872,metal ion binding; GO:0043167,ion binding; GO:0043169,cation binding; GO:0046914,transition metal ion binding; GO:0003824,catalytic ac…	--	--	--	--
Cluster-27241.104422	K05909 laccase [EC:1.10.3.2] | (RefSeq) laccase-17 (A)	laccase [Pinus taeda]	LAC17_ARATH RecName: Full=Laccase-17; EC=1.10.3.2; AltName: Full=Benzenediol:oxygen oxidoreductase 17; AltName: Full=Diphenol oxidase 17; AltName: Full=Urishiol oxidase 17; Flags: Precursor;	Q9AUI2_PINTA RecName: Full=Laccase {ECO:0000256|RuleBase:RU361119}; EC=1.10.3.2 {ECO:0000256|RuleBase:RU361119}; AltName: Full=Benzenediol:oxygen oxidoreductase {ECO:0000256|RuleBase:RU361119}; AltName: Full=Diphenol oxidase {ECO:0000256|RuleBase:RU361119}; AltName: Full=Urishiol oxidase {ECO:0000256|RuleBase:RU361119};	Multicopper oxidases	GO:0048046,apoplast; GO:0005507,copper ion binding; GO:0052716,hydroquinone:oxygen oxidoreductase activity; GO:0016491,oxidoreductase activity; GO:0016722,oxidoreductase activity, oxidizing metal ions; GO:0009809,lignin biosynthetic process; GO:0046274,lignin catabolic process; GO:0009698,phenylpropanoid metabolic process; GO:0003674,molecular_function; GO:0005488,binding; GO:0046872,metal ion bi…	Multicopper oxidase	--	--	--
Cluster-27241.104427	--	--	--	--	--	--	--	--	--	--
Cluster-27241.104444	--	--	--	--	--	--	--	--	--	--
Cluster-27241.104456	--	--	--	--	--	--	--	--	--	--
Cluster-27241.104457	--	formin-like protein 18 isoform X1 [Amborella trichopoda]	FH6_ORYSJ RecName: Full=Formin-like protein 6; AltName: Full=OsFH6;	U5D887_AMBTC RecName: Full=Formin-like protein {ECO:0000256|RuleBase:RU361260};	--	GO:0004721,phosphoprotein phosphatase activity; GO:0003674,molecular_function; GO:0003824,catalytic activity; GO:0016787,hydrolase activity; GO:0016788,hydrolase activity, acting on ester bonds; GO:0016791,phosphatase activity; GO:0042578,phosphoric ester hydrolase activity; GO:0140096,catalytic activity, acting on a protein	C2 domain of PTEN tumour-suppressor protein	--	--	--
Cluster-27241.104480	--	--	--	--	--	--	--	--	--	--
Cluster-27241.104481	--	--	--	--	--	--	--	--	--	--
Cluster-27241.104482	--	--	--	--	--	--	--	--	--	--
Cluster-27241.104485	--	--	--	--	--	--	--	--	--	--
Cluster-27241.104511	--	PREDICTED: transcription factor ORG2-like [Fragaria vesca subsp. vesca]	BH101_ARATH RecName: Full=Transcription factor bHLH101; AltName: Full=Basic helix-loop-helix protein 101; Short=AtbHLH101; Short=bHLH 101; AltName: Full=Transcription factor EN 10; AltName: Full=bHLH transcription factor bHLH101;	M1CXD0_SOLTU SubName: Full=Uncharacterized protein {ECO:0000313|EnsemblPlants:PGSC0003DMT400076759};	--	GO:0090575,RNA polymerase II transcription factor complex; GO:0003700,DNA-binding transcription factor activity; GO:0046983,protein dimerization activity; GO:0000977,RNA polymerase II regulatory region sequence-specific DNA binding; GO:0010106,cellular response to iron ion starvation; GO:0055072,iron ion homeostasis; GO:0006357,regulation of transcription by RNA polymerase II; GO:0006355,regulati…	--	--	--	--
Cluster-27241.104512	--	hypothetical protein POPTR_006G037200v3 [Populus trichocarpa]	BH101_ARATH RecName: Full=Transcription factor bHLH101; AltName: Full=Basic helix-loop-helix protein 101; Short=AtbHLH101; Short=bHLH 101; AltName: Full=Transcription factor EN 10; AltName: Full=bHLH transcription factor bHLH101;	B9H8T9_POPTR SubName: Full=Uncharacterized protein {ECO:0000313|EMBL:EEE92405.2};	--	GO:0090575,RNA polymerase II transcription factor complex; GO:0003700,DNA-binding transcription factor activity; GO:0046983,protein dimerization activity; GO:0000977,RNA polymerase II regulatory region sequence-specific DNA binding; GO:0010106,cellular response to iron ion starvation; GO:0055072,iron ion homeostasis; GO:0006357,regulation of transcription by RNA polymerase II; GO:0006355,regulati…	--	--	--	--
Cluster-27241.104515	K22683 aspartyl protease family protein [EC:3.4.23.-] | (RefSeq) aspartyl protease family protein 2 (A)	unknown [Picea sitchensis]	APF2_ARATH RecName: Full=Aspartyl protease family protein 2 {ECO:0000305}; EC=3.4.23.- {ECO:0000305}; Flags: Precursor;	D5AA68_PICSI SubName: Full=Uncharacterized protein {ECO:0000313|EMBL:ADE76437.1};	Aspartyl protease	GO:0016020,membrane; GO:0009505,plant-type cell wall; GO:0004190,aspartic-type endopeptidase activity; GO:0030163,protein catabolic process; GO:0006508,proteolysis; GO:0080167,response to karrikin; GO:0003674,molecular_function; GO:0003824,catalytic activity; GO:0004175,endopeptidase activity; GO:0008233,peptidase activity; GO:0070011,peptidase activity, acting on L-amino acid peptides; GO:001678…	Xylanase inhibitor N-terminal	--	--	--
Cluster-27241.104516	--	unknown [Picea sitchensis]	--	D5ACC7_PICSI SubName: Full=Uncharacterized protein {ECO:0000313|EMBL:ADE77196.1};	--	GO:0016021,integral component of membrane; GO:0005575,cellular_component; GO:0016020,membrane; GO:0031224,intrinsic component of membrane; GO:0044425,membrane part	--	--	--	--
Cluster-27241.104552	K19882 O-palmitoleoyl-L-serine hydrolase [EC:3.1.1.98] | (RefSeq) pectin acetylesterase 10 isoform X1 (A)	PREDICTED: pectin acetylesterase 10-like [Glycine max]	PAE8_ARATH RecName: Full=Pectin acetylesterase 8 {ECO:0000303|PubMed:25115560}; EC=3.1.1.- {ECO:0000305}; Flags: Precursor;	I1JR09_SOYBN RecName: Full=Pectin acetylesterase {ECO:0000256|RuleBase:RU363114}; EC=3.1.1.- {ECO:0000256|RuleBase:RU363114};	Pectin acetylesterase and similar proteins	GO:0005576,extracellular region; GO:0009505,plant-type cell wall; GO:0052793,pectin acetylesterase activity; GO:0071555,cell wall organization; GO:0003674,molecular_function; GO:0003824,catalytic activity; GO:0016787,hydrolase activity; GO:0016788,hydrolase activity, acting on ester bonds; GO:0052689,carboxylic ester hydrolase activity; GO:0008150,biological_process; GO:0009987,cellular process; …	Pectinacetylesterase	--	--	--
Cluster-27241.104569	--	unknown [Picea sitchensis]	CRR38_ARATH RecName: Full=Cysteine-rich repeat secretory protein 38; Flags: Precursor;	A9P2M9_PICSI SubName: Full=Uncharacterized protein {ECO:0000313|EMBL:ABK27140.1};	--	GO:0005618,cell wall; GO:0005576,extracellular region; GO:0005773,vacuole; GO:0009737,response to abscisic acid; GO:0001101,response to acid chemical; GO:0008150,biological_process; GO:0009719,response to endogenous stimulus; GO:0009725,response to hormone; GO:0010033,response to organic substance; GO:0033993,response to lipid; GO:0042221,response to chemical; GO:0050896,response to stimulus; GO:…	Salt stress response/antifungal	--	--	--
Cluster-27241.104577	K13692 UDP-glucose:(indol-3-yl)acetate beta-D-glucosyltransferase [EC:2.4.1.121] | (RefSeq) limonoid UDP-glucosyltransferase-like (A)	unknown [Picea sitchensis]	GGT_QUERO RecName: Full=Gallate 1-beta-glucosyltransferase {ECO:0000303|PubMed:24412325}; EC=2.4.1.136 {ECO:0000269|PubMed:24412325}; AltName: Full=UDP-glucose:gallate glucosyltransferase {ECO:0000303|PubMed:24412325}; AltName: Full=Vanillate 1-beta-glucosyltransferase {ECO:0000305};	B8LKR3_PICSI RecName: Full=Glycosyltransferase {ECO:0000256|RuleBase:RU362057}; EC=2.4.1.- {ECO:0000256|RuleBase:RU362057};	UDP-glucuronosyl and UDP-glucosyl transferase	GO:0047913,gallate 1-beta-glucosyltransferase activity; GO:0008152,metabolic process; GO:0003674,molecular_function; GO:0003824,catalytic activity; GO:0008194,UDP-glycosyltransferase activity; GO:0016740,transferase activity; GO:0016757,transferase activity, transferring glycosyl groups; GO:0016758,transferase activity, transferring hexosyl groups; GO:0035251,UDP-glucosyltransferase activity; GO:…	--	--	--	--
Cluster-27241.104578	K13691 pathogen-inducible salicylic acid glucosyltransferase [EC:2.4.1.-] | (RefSeq) UDP-glycosyltransferase 74E1-like (A)	unknown [Picea sitchensis]	U74E2_ARATH RecName: Full=UDP-glycosyltransferase 74E2; EC=2.4.1.-;	B8LKR3_PICSI RecName: Full=Glycosyltransferase {ECO:0000256|RuleBase:RU362057}; EC=2.4.1.- {ECO:0000256|RuleBase:RU362057};	UDP-glucuronosyl and UDP-glucosyl transferase	GO:0043231,intracellular membrane-bounded organelle; GO:0052638,indole-3-butyrate beta-glucosyltransferase activity; GO:0080043,quercetin 3-O-glucosyltransferase activity; GO:0080044,quercetin 7-O-glucosyltransferase activity; GO:0035251,UDP-glucosyltransferase activity; GO:0071475,cellular hyperosmotic salinity response; GO:0071215,cellular response to abscisic acid stimulus; GO:0070301,cellular…	UDP-glucoronosyl and UDP-glucosyl transferase	--	--	--
Cluster-27241.104601	--	--	--	--	--	--	--	--	--	--
Cluster-27241.104608	--	--	--	--	--	--	Leucine rich repeat	--	--	--
Cluster-27241.104609	--	--	--	--	--	--	--	--	--	--
Cluster-27241.104620	K08741 DNA mismatch repair protein MSH5 | (RefSeq) DNA mismatch repair protein MSH5 isoform X1 (A)	DNA mismatch repair protein MSH5 isoform X1 [Amborella trichopoda]	MSH5_ARATH RecName: Full=DNA mismatch repair protein MSH5; Short=AtMSH5; AltName: Full=MutS protein homolog 5;	A0A1U7YVK6_NELNU SubName: Full=DNA mismatch repair protein MSH5 isoform X3 {ECO:0000313|RefSeq:XP_010244492.1};	Mismatch repair ATPase MSH5 (MutS family)	GO:0000794,condensed nuclear chromosome; GO:0043073,germ cell nucleus; GO:0000795,synaptonemal complex; GO:0005524,ATP binding; GO:0008094,DNA-dependent ATPase activity; GO:0030983,mismatched DNA binding; GO:0051026,chiasma assembly; GO:0045143,homologous chromosome segregation; GO:0010777,meiotic mismatch repair involved in reciprocal meiotic recombination; GO:0006298,mismatch repair; GO:0007131…	MutS domain V	--	--	--
Cluster-27241.104635	--	unknown [Picea sitchensis]	--	D5A8U0_PICSI SubName: Full=Uncharacterized protein {ECO:0000313|EMBL:ADE75959.1};	--	--	Paf1	--	--	--
Cluster-27241.104639	K15404 aldehyde decarbonylase [EC:4.1.99.5] | (RefSeq) CER1-2; hypothetical protein (A)	unknown [Picea sitchensis]	CER3_ARATH RecName: Full=Protein ECERIFERUM 3; AltName: Full=Protein FACELESS POLLEN 1; AltName: Full=Protein WAX2; AltName: Full=Protein YORE-YORE;	D5A835_PICSI SubName: Full=Uncharacterized protein {ECO:0000313|EMBL:ADE75704.1};	--	GO:0005789,endoplasmic reticulum membrane; GO:0016021,integral component of membrane; GO:0016020,membrane; GO:0005886,plasma membrane; GO:0005506,iron ion binding; GO:0016491,oxidoreductase activity; GO:0043447,alkane biosynthetic process; GO:0042335,cuticle development; GO:0006723,cuticle hydrocarbon biosynthetic process; GO:0008610,lipid biosynthetic process; GO:0006629,lipid metabolic process;…	WAX2 C-terminal domain	--	--	--
Cluster-27241.104676	K14308 nuclear pore complex protein Nup54 | (RefSeq) LOW QUALITY PROTEIN: uncharacterized protein LOC106359187 (A)	F-box/kelch-repeat protein At1g67480 [Olea europaea var. sylvestris]	FBK28_ARATH RecName: Full=F-box/kelch-repeat protein At1g67480;	A0A2I4FYJ2_9ROSI SubName: Full=F-box/kelch-repeat protein At1g67480 {ECO:0000313|RefSeq:XP_018836711.1};	FOG: Kelch repeat	GO:0031463,Cul3-RING ubiquitin ligase complex; GO:0016567,protein ubiquitination; GO:0008152,metabolic process; GO:0006464,cellular protein modification process; GO:0006807,nitrogen compound metabolic process; GO:0008150,biological_process; GO:0009987,cellular process; GO:0019538,protein metabolic process; GO:0032446,protein modification by small protein conjugation; GO:0036211,protein modificati…	Kelch motif	--	--	--
Cluster-27241.104677	K14308 nuclear pore complex protein Nup54 | (RefSeq) LOW QUALITY PROTEIN: uncharacterized protein LOC106359187 (A)	F-box/kelch-repeat protein At1g67480 [Olea europaea var. sylvestris]	FBK28_ARATH RecName: Full=F-box/kelch-repeat protein At1g67480;	A0A2I4FYJ2_9ROSI SubName: Full=F-box/kelch-repeat protein At1g67480 {ECO:0000313|RefSeq:XP_018836711.1};	FOG: Kelch repeat	GO:0031463,Cul3-RING ubiquitin ligase complex; GO:0016567,protein ubiquitination; GO:0008152,metabolic process; GO:0006464,cellular protein modification process; GO:0006807,nitrogen compound metabolic process; GO:0008150,biological_process; GO:0009987,cellular process; GO:0019538,protein metabolic process; GO:0032446,protein modification by small protein conjugation; GO:0036211,protein modificati…	Kelch motif	--	--	--
Cluster-27241.104688	K06636 structural maintenance of chromosome 1 | (RefSeq) structural maintenance of chromosomes protein 2-2-like (A)	PREDICTED: IRK-interacting protein-like isoform X1 [Camelina sativa]	GIL1_ARATH RecName: Full=Protein GRAVITROPIC IN THE LIGHT 1 {ECO:0000303|PubMed:16640600};	A0A1S3CKP2_CUCME SubName: Full=uncharacterized protein LOC103502046 {ECO:0000313|RefSeq:XP_008464068.1};	--	GO:0009959,negative gravitropism; GO:0009639,response to red or far red light; GO:0008150,biological_process; GO:0009605,response to external stimulus; GO:0009606,tropism; GO:0009628,response to abiotic stimulus; GO:0009629,response to gravity; GO:0009630,gravitropism; GO:0050896,response to stimulus; GO:0009314,response to radiation; GO:0009416,response to light stimulus	Plant protein of unknown function (DUF641)	--	--	--
Cluster-27241.104698	K02902 large subunit ribosomal protein L28 | (RefSeq) 54S ribosomal protein L24, mitochondrial (A)	unknown [Picea sitchensis]	--	B8LKU8_PICSI SubName: Full=Uncharacterized protein {ECO:0000313|EMBL:ABR16278.1};	Mitochondrial/chloroplast ribosomal protein L28	GO:0005840,ribosome; GO:0003735,structural constituent of ribosome; GO:0006412,translation; GO:0003674,molecular_function; GO:0005198,structural molecule activity; GO:0008152,metabolic process; GO:0006518,peptide metabolic process; GO:0006807,nitrogen compound metabolic process; GO:0008150,biological_process; GO:0009058,biosynthetic process; GO:0009059,macromolecule biosynthetic process; GO:00099…	Ribosomal L28 family	--	--	--
Cluster-27241.104727	K12639 cytochrome P450 family 724 subfamily B1 [EC:1.14.13.-] | (RefSeq) cytochrome P450 724B1 (A)	cytochrome P450 724B1 [Amborella trichopoda]	C724B_ORYSJ RecName: Full=Cytochrome P450 724B1; EC=1.14.-.-; AltName: Full=Dwarf protein 11; AltName: Full=OsDWARF11;	A0A0G7ZNR3_PICGL SubName: Full=Cytochrome P450 CYP724B15 {ECO:0000313|EMBL:JAI17640.1};	Cytochrome P450 CYP4/CYP19/CYP26 subfamilies	GO:0005623,cell; GO:0016021,integral component of membrane; GO:0008199,ferric iron binding; GO:0020037,heme binding; GO:0004497,monooxygenase activity; GO:0016705,oxidoreductase activity, acting on paired donors, with incorporation or reduction of molecular oxygen; GO:0016132,brassinosteroid biosynthetic process; GO:0010268,brassinosteroid homeostasis; GO:0006879,cellular iron ion homeostasis; GO…	Cytochrome P450	--	--	--
Cluster-27241.104743	K08857 NIMA (never in mitosis gene a)-related kinase 1/4/5 [EC:2.7.11.1] | (RefSeq) serine/threonine-protein kinase Nek5-like isoform X1 (A)	NIMA-related protein kinase [Marchantia polymorpha]	NEK5_ARATH RecName: Full=Serine/threonine-protein kinase Nek5; EC=2.7.11.1; AltName: Full=NimA-related protein kinase 5; Short=AtNEK6; Short=AtNek5;	A0A1Y1D8E4_MARPO SubName: Full=NIMA-related protein kinase {ECO:0000313|EMBL:BAX87981.1};	Serine/threonine protein kinase	GO:0055028,cortical microtubule; GO:0005524,ATP binding; GO:0004672,protein kinase activity; GO:0004674,protein serine/threonine kinase activity; GO:0043622,cortical microtubule organization; GO:0009913,epidermal cell differentiation; GO:0007017,microtubule-based process; GO:0000166,nucleotide binding; GO:0003674,molecular_function; GO:0005488,binding; GO:0008144,drug binding; GO:0017076,purine n…	Protein kinase domain	--	--	--
Cluster-27241.104745	--	--	--	--	--	--	--	--	--	--
Cluster-27241.104775	K23719 nuclear mRNA export protein SAC3 | (RefSeq) SAC3 family protein B isoform X1 (A)	hypothetical protein AQUCO_02600065v1 [Aquilegia coerulea]	SAC3B_ARATH RecName: Full=SAC3 family protein B {ECO:0000303|PubMed:19843313};	A0A2G5D755_AQUCA SubName: Full=Uncharacterized protein {ECO:0000313|EMBL:PIA39351.1};	Nuclear protein export factor	GO:0034399,nuclear periphery; GO:0044030,regulation of DNA methylation; GO:0060968,regulation of gene silencing; GO:0090065,regulation of production of siRNA involved in RNA interference; GO:0008152,metabolic process; GO:0006139,nucleobase-containing compound metabolic process; GO:0006259,DNA metabolic process; GO:0006304,DNA modification; GO:0006305,DNA alkylation; GO:0006306,DNA methylation; GO…	MCM3AP domain of GANP	--	--	--
Cluster-27241.104805	--	--	--	--	--	--	--	--	--	--
Cluster-27241.104812	--	--	--	--	--	--	--	--	--	--
Cluster-27241.104826	--	--	--	--	--	--	--	--	--	--
Cluster-27241.104838	--	--	--	--	--	--	--	--	--	--
Cluster-27241.104883	K17592 sacsin | (RefSeq) uncharacterized LOC101502188 (A)	uncharacterized protein LOC18434435 [Amborella trichopoda]	--	W1PE65_AMBTC SubName: Full=Uncharacterized protein {ECO:0000313|EMBL:ERN06243.1};	--	--	--	--	--	--
Cluster-27241.104884	K17592 sacsin | (RefSeq) uncharacterized protein LOC101760663 (A)	uncharacterized protein LOC18434435 [Amborella trichopoda]	--	W1PE65_AMBTC SubName: Full=Uncharacterized protein {ECO:0000313|EMBL:ERN06243.1};	--	--	--	--	--	--
Cluster-27241.104885	K17592 sacsin | (RefSeq) uncharacterized protein LOC101760663 (A)	PREDICTED: uncharacterized protein LOC104592797 [Nelumbo nucifera]	--	A0A1U7ZCW9_NELNU SubName: Full=uncharacterized protein LOC104592797 {ECO:0000313|RefSeq:XP_010250591.1};	--	--	--	--	--	--
Cluster-27241.104894	K10882 crossover junction endonuclease EME1 [EC:3.1.22.-] | (RefSeq) crossover junction endonuclease EME1B (A)	PREDICTED: crossover junction endonuclease EME1B [Elaeis guineensis]	EME1B_ARATH RecName: Full=Crossover junction endonuclease EME1B; EC=3.1.22.-; AltName: Full=Essential meiotic endonuclease 1B; Short=AtEME1B;	U5D930_AMBTC SubName: Full=Uncharacterized protein {ECO:0000313|EMBL:ERN17937.1};	--	GO:0048476,Holliday junction resolvase complex; GO:0005634,nucleus; GO:0003677,DNA binding; GO:0004519,endonuclease activity; GO:0046872,metal ion binding; GO:0051301,cell division; GO:0006310,DNA recombination; GO:0006281,DNA repair; GO:0051321,meiotic cell cycle; GO:0003674,molecular_function; GO:0003676,nucleic acid binding; GO:0005488,binding; GO:0097159,organic cyclic compound binding; GO:19…	--	--	--	--
Cluster-27241.104912	--	unknown [Picea sitchensis]	ACP1_CUPLA RecName: Full=Acyl carrier protein 1, chloroplastic; Short=ACP; Flags: Precursor;	A9NK69_PICSI RecName: Full=Acyl carrier protein {ECO:0000256|RuleBase:RU000722};	Acyl carrier protein/NADH-ubiquinone oxidoreductase, NDUFAB1/SDAP subunit	GO:0009507,chloroplast; GO:0006633,fatty acid biosynthetic process; GO:0008152,metabolic process; GO:0006082,organic acid metabolic process; GO:0006629,lipid metabolic process; GO:0006631,fatty acid metabolic process; GO:0008150,biological_process; GO:0008610,lipid biosynthetic process; GO:0009058,biosynthetic process; GO:0009987,cellular process; GO:0016053,organic acid biosynthetic process; GO:…	Phosphopantetheine attachment site	--	--	--
Cluster-27241.104914	--	--	--	--	--	--	--	--	--	--
Cluster-27241.104920	K13422 transcription factor MYC2 | (RefSeq) transcription factor MYC4-like (A)	unknown [Picea sitchensis]	BHLHW_PEA RecName: Full=Basic helix-loop-helix protein A;	B8LQ88_PICSI SubName: Full=Uncharacterized protein {ECO:0000313|EMBL:ABR17818.1};	--	GO:0005634,nucleus; GO:0046983,protein dimerization activity; GO:0009813,flavonoid biosynthetic process; GO:0006355,regulation of transcription, DNA-templated; GO:0006351,transcription, DNA-templated; GO:0005515,protein binding; GO:0003674,molecular_function; GO:0005488,binding; GO:0008152,metabolic process; GO:0008150,biological_process; GO:0009058,biosynthetic process; GO:0009812,flavonoid meta…	bHLH-MYC and R2R3-MYB transcription factors N-terminal	bHLH	TF	bHLH
Cluster-27241.104921	K13457 disease resistance protein RPM1 | (RefSeq) disease resistance protein RPM1 (A)	disease resistance protein RPM1-like [Ananas comosus]	DRL27_ARATH RecName: Full=Disease resistance protein At4g27190;	A0A0D6QS67_ARACU SubName: Full=Uncharacterized protein {ECO:0000313|EMBL:JAG93171.1};	Apoptotic ATPase	GO:0005886,plasma membrane; GO:0043531,ADP binding; GO:0005524,ATP binding; GO:0006952,defense response; GO:0007165,signal transduction; GO:0000166,nucleotide binding; GO:0003674,molecular_function; GO:0005488,binding; GO:0017076,purine nucleotide binding; GO:0030554,adenyl nucleotide binding; GO:0032553,ribonucleotide binding; GO:0032555,purine ribonucleotide binding; GO:0032559,adenyl ribonucle…	NB-ARC domain	--	--	--
Cluster-27241.104926	--	PREDICTED: uncharacterized protein LOC105114560 [Populus euphratica]	--	A0A1U8A055_NELNU SubName: Full=uncharacterized protein LOC104598930 {ECO:0000313|RefSeq:XP_010259529.1};	--	GO:0008168,methyltransferase activity; GO:0003674,molecular_function; GO:0003824,catalytic activity; GO:0016740,transferase activity; GO:0016741,transferase activity, transferring one-carbon groups	Leucine carboxyl methyltransferase	--	--	--
Cluster-27241.104927	--	PREDICTED: uncharacterized protein LOC105114560 [Populus euphratica]	--	A0A1U8A055_NELNU SubName: Full=uncharacterized protein LOC104598930 {ECO:0000313|RefSeq:XP_010259529.1};	--	GO:0008168,methyltransferase activity; GO:0003674,molecular_function; GO:0003824,catalytic activity; GO:0016740,transferase activity; GO:0016741,transferase activity, transferring one-carbon groups	Leucine carboxyl methyltransferase	--	--	--
Cluster-27241.104947	--	--	--	--	--	--	--	--	--	--
Cluster-27241.104956	--	PREDICTED: putative UPF0481 protein At3g02645 [Beta vulgaris subsp. vulgaris]	Y3264_ARATH RecName: Full=Putative UPF0481 protein At3g02645;	A0A2I0W4R4_9ASPA SubName: Full=UPF0481 protein {ECO:0000313|EMBL:PKU70649.1};	--	GO:0016021,integral component of membrane; GO:0005575,cellular_component; GO:0016020,membrane; GO:0031224,intrinsic component of membrane; GO:0044425,membrane part	Plant protein of unknown function	--	--	--
Cluster-27241.104965	K03070 preprotein translocase subunit SecA [EC:7.4.2.8] | (RefSeq) LOW QUALITY PROTEIN: protein translocase subunit SECA2, chloroplastic (A)	hypothetical protein L195_g033907 [Trifolium pratense]	--	A0A1D6SAF7_WHEAT SubName: Full=Uncharacterized protein {ECO:0000313|EnsemblPlants:TRIAE_CS42_6BS_TGACv1_513844_AA1650540.1};	FOG: Transposon-encoded proteins with TYA, reverse transcriptase, integrase domains in various combinations	GO:0003676,nucleic acid binding; GO:0015074,DNA integration; GO:0003674,molecular_function; GO:0005488,binding; GO:0097159,organic cyclic compound binding; GO:1901363,heterocyclic compound binding; GO:0008152,metabolic process; GO:0006139,nucleobase-containing compound metabolic process; GO:0006259,DNA metabolic process; GO:0006725,cellular aromatic compound metabolic process; GO:0006807,nitrogen…	--	--	--	--
Cluster-27241.104990	K24917 amino acid permease | (RefSeq) amino acid permease 4 (A)	probable proline transporter 2 isoform X1 [Asparagus officinalis]	PROT2_ORYSJ RecName: Full=Probable proline transporter 2;	W1PNI3_AMBTC SubName: Full=Uncharacterized protein {ECO:0000313|EMBL:ERN09628.1};	Amino acid transporters	GO:0016021,integral component of membrane; GO:0005886,plasma membrane; GO:0015171,amino acid transmembrane transporter activity; GO:0003333,amino acid transmembrane transport; GO:0003674,molecular_function; GO:0005215,transporter activity; GO:0022857,transmembrane transporter activity; GO:0005342,organic acid transmembrane transporter activity; GO:0008509,anion transmembrane transporter activity;…	Transmembrane amino acid transporter protein	--	--	--
Cluster-27241.104995	--	unknown [Picea sitchensis]	--	A9NR71_PICSI SubName: Full=Uncharacterized protein {ECO:0000313|EMBL:ABK23132.1};	--	GO:0016021,integral component of membrane; GO:0005575,cellular_component; GO:0016020,membrane; GO:0031224,intrinsic component of membrane; GO:0044425,membrane part	--	--	--	--
Cluster-27241.104998	K10572 inositol-pentakisphosphate 2-kinase [EC:2.7.1.158] | (RefSeq) inositol-pentakisphosphate 2-kinase-like (A)	unknown [Picea sitchensis]	HIP39_ARATH RecName: Full=Heavy metal-associated isoprenylated plant protein 39 {ECO:0000303|PubMed:21072340, ECO:0000303|PubMed:23368984}; Short=AtHIP39 {ECO:0000303|PubMed:21072340, ECO:0000303|PubMed:23368984}; Flags: Precursor;	A9NMX0_PICSI SubName: Full=Uncharacterized protein {ECO:0000313|EMBL:ABK21981.1};	Copper chaperone	GO:0005737,cytoplasm; GO:0046914,transition metal ion binding; GO:0046916,cellular transition metal ion homeostasis; GO:0030001,metal ion transport; GO:0003674,molecular_function; GO:0005488,binding; GO:0046872,metal ion binding; GO:0043167,ion binding; GO:0043169,cation binding; GO:0006873,cellular ion homeostasis; GO:0006875,cellular metal ion homeostasis; GO:0008150,biological_process; GO:0009…	Heavy-metal-associated domain	--	--	--
Cluster-27241.105002	K01051 pectinesterase [EC:3.1.1.11] | (RefSeq) pectinesterase-like (A)	hypothetical protein 2_5100_02, partial [Pinus taeda]	PME2_CITSI RecName: Full=Pectinesterase 2; Short=PE 2; EC=3.1.1.11; AltName: Full=Pectin methylesterase; Flags: Precursor;	H9X454_PINTA SubName: Full=Uncharacterized protein {ECO:0000313|EMBL:AFG69047.1}; Flags: Fragment;	--	GO:0005618,cell wall; GO:0005576,extracellular region; GO:0045330,aspartyl esterase activity; GO:0004857,enzyme inhibitor activity; GO:0030599,pectinesterase activity; GO:0042545,cell wall modification; GO:0045490,pectin catabolic process; GO:0003674,molecular_function; GO:0003824,catalytic activity; GO:0016787,hydrolase activity; GO:0016788,hydrolase activity, acting on ester bonds; GO:0098772,m…	Pectinesterase	--	--	--
Cluster-27241.105003	K01051 pectinesterase [EC:3.1.1.11] | (RefSeq) pectinesterase-like (A)	unknown [Picea sitchensis]	PMEU1_SOLLC RecName: Full=Pectinesterase/pectinesterase inhibitor U1; Includes: RecName: Full=Pectinesterase inhibitor U1; AltName: Full=Pectin methylesterase inhibitor U1; Includes: RecName: Full=Pectinesterase U1; Short=PE U1; EC=3.1.1.11; AltName: Full=Pectin methylesterase U1; Flags: Precursor;	C0PT44_PICSI RecName: Full=Pectinesterase {ECO:0000256|RuleBase:RU000589}; EC=3.1.1.11 {ECO:0000256|RuleBase:RU000589};	--	GO:0071944,cell periphery; GO:0005618,cell wall; GO:0005576,extracellular region; GO:0045330,aspartyl esterase activity; GO:0030599,pectinesterase activity; GO:0046910,pectinesterase inhibitor activity; GO:0042545,cell wall modification; GO:0045490,pectin catabolic process; GO:0003674,molecular_function; GO:0003824,catalytic activity; GO:0016787,hydrolase activity; GO:0016788,hydrolase activity, …	Plant invertase/pectin methylesterase inhibitor	--	--	--
Cluster-27241.105005	K01051 pectinesterase [EC:3.1.1.11] | (RefSeq) pectinesterase-like (A)	putative pectin methylesterase, partial [Picea abies]	PME2_ARATH RecName: Full=Pectinesterase 2; Short=PE 2; EC=3.1.1.11; AltName: Full=Pectin methylesterase 2; Short=AtPME2; Flags: Precursor;	A5X523_PICAB SubName: Full=Putative pectin methylesterase {ECO:0000313|EMBL:ABG46324.1}; Flags: Fragment;	--	GO:0005576,extracellular region; GO:0009505,plant-type cell wall; GO:0045330,aspartyl esterase activity; GO:0030599,pectinesterase activity; GO:0046910,pectinesterase inhibitor activity; GO:0042545,cell wall modification; GO:0045490,pectin catabolic process; GO:0003674,molecular_function; GO:0003824,catalytic activity; GO:0016787,hydrolase activity; GO:0016788,hydrolase activity, acting on ester …	Pectinesterase	--	--	--
Cluster-27241.105007	K20558 transcription factor SPEECHLESS | (RefSeq) transcription factor SPEECHLESS (A)	unknown [Picea sitchensis]	BH094_ARATH RecName: Full=Transcription factor bHLH94; AltName: Full=Basic helix-loop-helix protein 94; Short=AtbHLH94; Short=bHLH 94; AltName: Full=Transcription factor EN 16; AltName: Full=bHLH transcription factor bHLH094;	B8LLL6_PICSI SubName: Full=Uncharacterized protein {ECO:0000313|EMBL:ABR16546.1};	--	GO:0005634,nucleus; GO:0003677,DNA binding; GO:0003700,DNA-binding transcription factor activity; GO:0046983,protein dimerization activity; GO:0006355,regulation of transcription, DNA-templated; GO:0006351,transcription, DNA-templated; GO:0003674,molecular_function; GO:0003676,nucleic acid binding; GO:0005488,binding; GO:0097159,organic cyclic compound binding; GO:1901363,heterocyclic compound bi…	Helix-loop-helix DNA-binding domain	bHLH	TF	bHLH
Cluster-27241.105054	--	--	--	--	--	--	--	--	--	--
Cluster-27241.105059	K15188 cyclin T | (RefSeq) cyclin-T1-3-like (A)	cyclin-T1-3-like [Hevea brasiliensis]	CCT13_ORYSJ RecName: Full=Cyclin-T1-3; Short=CycT1;3;	A0A2H3XRQ5_PHODC SubName: Full=cyclin-T1-3-like {ECO:0000313|RefSeq:XP_008787747.1};	CDK9 kinase-activating protein cyclin T	GO:0000307,cyclin-dependent protein kinase holoenzyme complex; GO:0005634,nucleus; GO:0016538,cyclin-dependent protein serine/threonine kinase regulator activity; GO:0007049,cell cycle; GO:0051301,cell division; GO:0045737,positive regulation of cyclin-dependent protein serine/threonine kinase activity; GO:1901409,positive regulation of phosphorylation of RNA polymerase II C-terminal domain; GO:0…	--	--	--	--
Cluster-27241.105073	K09286 EREBP-like factor | (RefSeq) ethylene-responsive transcription factor ERF062-like (A)	unknown [Picea sitchensis]	ERF03_ARATH RecName: Full=Ethylene-responsive transcription factor ERF003;	A9NPV7_PICSI SubName: Full=Uncharacterized protein {ECO:0000313|EMBL:ABK22668.1};	--	GO:0005634,nucleus; GO:0003677,DNA binding; GO:0003700,DNA-binding transcription factor activity; GO:0009873,ethylene-activated signaling pathway; GO:0006351,transcription, DNA-templated; GO:0003674,molecular_function; GO:0003676,nucleic acid binding; GO:0005488,binding; GO:0097159,organic cyclic compound binding; GO:1901363,heterocyclic compound binding; GO:0140110,transcription regulator activi…	AP2 domain	AP2/ERF-ERF	TF	AP2/ERF->AP2/ERF-ERF
Cluster-27241.105104	--	unknown [Picea sitchensis]	YLS3_ARATH RecName: Full=Protein YLS3; AltName: Full=Protein YELLOW-LEAF-SPECIFIC GENE 3; AltName: Full=Xylogen-like protein 9; Short=AtXYLP9; Flags: Precursor;	A9NQ72_PICSI SubName: Full=Uncharacterized protein {ECO:0000313|EMBL:ABK22783.1};	--	GO:0031225,anchored component of membrane; GO:0005886,plasma membrane; GO:0008289,lipid binding; GO:0006869,lipid transport; GO:0003674,molecular_function; GO:0005488,binding; GO:0006810,transport; GO:0008150,biological_process; GO:0010876,lipid localization; GO:0033036,macromolecule localization; GO:0051179,localization; GO:0051234,establishment of localization; GO:0071702,organic substance tran…	Probable lipid transfer	--	--	--
Cluster-27241.105144	K03781 catalase [EC:1.11.1.6] | (RefSeq) peroxisomal catalase-like (A)	peroxisomal catalase [Quercus suber]	CATA2_RICCO RecName: Full=Catalase isozyme 2; EC=1.11.1.6;	A0A0D6R0Z0_ARACU RecName: Full=Catalase {ECO:0000256|RuleBase:RU000498}; EC=1.11.1.6 {ECO:0000256|RuleBase:RU000498};	Catalase	GO:0009514,glyoxysome; GO:0004096,catalase activity; GO:0020037,heme binding; GO:0046872,metal ion binding; GO:0042744,hydrogen peroxide catabolic process; GO:0006979,response to oxidative stress; GO:0003674,molecular_function; GO:0003824,catalytic activity; GO:0004601,peroxidase activity; GO:0016491,oxidoreductase activity; GO:0016209,antioxidant activity; GO:0016684,oxidoreductase activity, act…	Catalase	--	--	--
Cluster-27241.105146	K05768 gelsolin | (RefSeq) villin-5 isoform X1 (A)	hypothetical protein AMTR_s00025p00248490 [Amborella trichopoda]	VLN2_ORYSJ RecName: Full=Villin-2 {ECO:0000303|PubMed:20807878};	A0A0C9S493_9SPER SubName: Full=TSA: Wollemia nobilis Ref_Wollemi_Transcript_25648_3389 transcribed RNA sequence {ECO:0000313|EMBL:JAG85593.1};	Actin regulatory proteins (gelsolin/villin family)	GO:0032432,actin filament bundle; GO:0005737,cytoplasm; GO:0051015,actin filament binding; GO:0051017,actin filament bundle assembly; GO:0051693,actin filament capping; GO:0007015,actin filament organization; GO:0051014,actin filament severing; GO:0009734,auxin-activated signaling pathway; GO:0009630,gravitropism; GO:2000012,regulation of auxin polar transport; GO:0001558,regulation of cell growt…	--	--	--	--
Cluster-27241.105165	--	hypothetical protein ABT39_MTgene1115 (mitochondrion) [Picea glauca]	--	A0A101M5B9_PICGL SubName: Full=Uncharacterized protein {ECO:0000313|EMBL:KUM51268.1};	--	GO:0005739,mitochondrion; GO:0005622,intracellular; GO:0005575,cellular_component; GO:0005623,cell; GO:0005737,cytoplasm; GO:0043231,intracellular membrane-bounded organelle; GO:0043226,organelle; GO:0043227,membrane-bounded organelle; GO:0043229,intracellular organelle; GO:0044424,intracellular part; GO:0044444,cytoplasmic part; GO:0044464,cell part	--	--	--	--
Cluster-27241.105182	K01180 endo-1,3(4)-beta-glucanase [EC:3.2.1.6] | (RefSeq) uncharacterized protein LOC111487562 (A)	serine/threonine-protein kinase-like protein CR4 [Amborella trichopoda]	CKI4_ORYSJ RecName: Full=Serine/threonine-protein kinase-like protein CR4 {ECO:0000250|UniProtKB:Q9LX29}; EC=2.7.11.1 {ECO:0000269|PubMed:22899082}; AltName: Full=Protein CRINKLY 4 {ECO:0000303|Ref.1}; Short=OsCR4 {ECO:0000303|Ref.1}; Flags: Precursor;	W1PYZ3_AMBTC SubName: Full=Uncharacterized protein {ECO:0000313|EMBL:ERN13583.1};	--	GO:0009986,cell surface; GO:0030139,endocytic vesicle; GO:0016021,integral component of membrane; GO:0032585,multivesicular body membrane; GO:0005886,plasma membrane; GO:0005524,ATP binding; GO:0042803,protein homodimerization activity; GO:0004672,protein kinase activity; GO:0004674,protein serine/threonine kinase activity; GO:0009793,embryo development ending in seed dormancy; GO:0048439,flower …	Protein kinase domain	--	--	--
Cluster-27241.105204	K00679 phospholipid:diacylglycerol acyltransferase [EC:2.3.1.158] | (RefSeq) hypothetical protein (A)	unknown [Picea sitchensis]	GDL78_ARATH RecName: Full=GDSL esterase/lipase At5g22810; EC=3.1.1.-; AltName: Full=Extracellular lipase At5g22810; Flags: Precursor;	A9NLX0_PICSI SubName: Full=Uncharacterized protein {ECO:0000313|EMBL:ABK21631.1};	--	GO:0005576,extracellular region; GO:0016788,hydrolase activity, acting on ester bonds; GO:0016042,lipid catabolic process; GO:0003674,molecular_function; GO:0003824,catalytic activity; GO:0016787,hydrolase activity; GO:0008152,metabolic process; GO:0006629,lipid metabolic process; GO:0008150,biological_process; GO:0009056,catabolic process; GO:0044238,primary metabolic process; GO:0071704,organic…	GDSL-like Lipase/Acylhydrolase	--	--	--
Cluster-27241.105205	--	--	--	--	--	--	--	--	--	--
Cluster-27241.105216	K15032 mTERF domain-containing protein, mitochondrial | (RefSeq) uncharacterized protein LOC111382892 (A)	unknown [Picea sitchensis]	MTEF8_ARATH RecName: Full=Transcription termination factor MTERF8, chloroplastic {ECO:0000305}; AltName: Full=Mitochondrial transcription termination factor 8 {ECO:0000303|PubMed:23087700}; AltName: Full=Protein PLASTID TRANSCRIPTIONALLY ACTIVE 15 {ECO:0000303|PubMed:16326926}; Flags: Precursor;	D5A816_PICSI SubName: Full=Uncharacterized protein {ECO:0000313|EMBL:ADE75685.1};	Mitochondrial transcription termination factor, mTERF	GO:0009507,chloroplast; GO:0009295,nucleoid; GO:0009508,plastid chromosome; GO:0003690,double-stranded DNA binding; GO:0019843,rRNA binding; GO:0003727,single-stranded RNA binding; GO:0009658,chloroplast organization; GO:0032502,developmental process; GO:0006353,DNA-templated transcription, termination; GO:0006355,regulation of transcription, DNA-templated; GO:0042255,ribosome assembly; GO:000838…	mTERF	mTERF	TR	mTERF
Cluster-27241.105217	K12173 BRCA1-A complex subunit BRE | (RefSeq) BRISC and BRCA1-A complex member 2 (A)	unknown [Picea sitchensis]	TLPH_ARATH RecName: Full=Thaumatin-like protein; Flags: Precursor;	A9NYU8_PICSI SubName: Full=Uncharacterized protein {ECO:0000313|EMBL:ABK25809.1};	--	--	Thaumatin family	--	--	--
Cluster-27241.105218	K12173 BRCA1-A complex subunit BRE | (RefSeq) BRISC and BRCA1-A complex member 2 (A)	unknown [Picea sitchensis]	TLPH_ARATH RecName: Full=Thaumatin-like protein; Flags: Precursor;	A9NYU8_PICSI SubName: Full=Uncharacterized protein {ECO:0000313|EMBL:ABK25809.1};	--	--	Thaumatin family	--	--	--
Cluster-27241.105233	--	unknown [Picea sitchensis]	--	A9NWK9_PICSI SubName: Full=Uncharacterized protein {ECO:0000313|EMBL:ABK25020.1};	--	--	--	--	--	--
Cluster-27241.105238	K09422 transcription factor MYB, plant | (RefSeq) transcription factor MYB46 (A)	R2R3-MYB transcription factor MYB4 [Picea glauca]	MYB61_ARATH RecName: Full=Transcription factor MYB61 {ECO:0000305}; AltName: Full=Myb-related protein 61 {ECO:0000305}; Short=AtMYB61 {ECO:0000303|PubMed:16005292};	A5JYE8_PICGL SubName: Full=R2R3-MYB transcription factor MYB4 {ECO:0000313|EMBL:ABQ51220.1};	Transcription factor, Myb superfamily	GO:0005634,nucleus; GO:0003700,DNA-binding transcription factor activity; GO:0000981,DNA-binding transcription factor activity, RNA polymerase II-specific; GO:0043565,sequence-specific DNA binding; GO:0001135,RNA polymerase II transcription regulator recruiting activity; GO:0044212,transcription regulatory region DNA binding; GO:0030154,cell differentiation; GO:0010087,phloem or xylem histogenesi…	Myb-like DNA-binding domain	MYB	TF	MYB->MYB
Cluster-27241.105251	K01867 tryptophanyl-tRNA synthetase [EC:6.1.1.2] | (RefSeq) tryptophan--tRNA ligase, chloroplastic/mitochondrial (A)	PREDICTED: tryptophan--tRNA ligase, chloroplastic/mitochondrial [Daucus carota subsp. sativus]	SYWM_ARATH RecName: Full=Tryptophan--tRNA ligase, chloroplastic/mitochondrial {ECO:0000305}; EC=6.1.1.2 {ECO:0000305}; AltName: Full=Protein OVULE ABORTION 4 {ECO:0000303|PubMed:16297076}; AltName: Full=Tryptophanyl-tRNA synthetase {ECO:0000305}; Short=TrpRS {ECO:0000305}; Flags: Precursor;	U5CYB2_AMBTC SubName: Full=Uncharacterized protein {ECO:0000313|EMBL:ERN15149.1};	Mitochondrial tryptophanyl-tRNA synthetase	GO:0009507,chloroplast; GO:0005739,mitochondrion; GO:0005524,ATP binding; GO:0004830,tryptophan-tRNA ligase activity; GO:0006436,tryptophanyl-tRNA aminoacylation; GO:0000166,nucleotide binding; GO:0003674,molecular_function; GO:0005488,binding; GO:0008144,drug binding; GO:0017076,purine nucleotide binding; GO:0030554,adenyl nucleotide binding; GO:0032553,ribonucleotide binding; GO:0032555,purine …	tRNA synthetases class I (W and Y)	--	--	--
Cluster-27241.105253	K01867 tryptophanyl-tRNA synthetase [EC:6.1.1.2] | (RefSeq) tryptophan--tRNA ligase, chloroplastic/mitochondrial (A)	Mitochondrial tryptophanyl-tRNA synthetase [Handroanthus impetiginosus]	SYWM_ARATH RecName: Full=Tryptophan--tRNA ligase, chloroplastic/mitochondrial {ECO:0000305}; EC=6.1.1.2 {ECO:0000305}; AltName: Full=Protein OVULE ABORTION 4 {ECO:0000303|PubMed:16297076}; AltName: Full=Tryptophanyl-tRNA synthetase {ECO:0000305}; Short=TrpRS {ECO:0000305}; Flags: Precursor;	A0A2G9GZD8_9LAMI SubName: Full=Mitochondrial tryptophanyl-tRNA synthetase {ECO:0000313|EMBL:PIN10656.1}; EC=6.1.1.2 {ECO:0000313|EMBL:PIN10656.1};	Mitochondrial tryptophanyl-tRNA synthetase	GO:0009507,chloroplast; GO:0005739,mitochondrion; GO:0005524,ATP binding; GO:0004830,tryptophan-tRNA ligase activity; GO:0006436,tryptophanyl-tRNA aminoacylation; GO:0000166,nucleotide binding; GO:0003674,molecular_function; GO:0005488,binding; GO:0008144,drug binding; GO:0017076,purine nucleotide binding; GO:0030554,adenyl nucleotide binding; GO:0032553,ribonucleotide binding; GO:0032555,purine …	tRNA synthetases class I (W and Y)	--	--	--
Cluster-27241.105260	--	--	--	A0A0D6QRI0_ARACU SubName: Full=Uncharacterized protein {ECO:0000313|EMBL:JAG93802.1};	--	GO:0043531,ADP binding; GO:0000166,nucleotide binding; GO:0003674,molecular_function; GO:0005488,binding; GO:0017076,purine nucleotide binding; GO:0030554,adenyl nucleotide binding; GO:0032553,ribonucleotide binding; GO:0032555,purine ribonucleotide binding; GO:0032559,adenyl ribonucleotide binding; GO:0036094,small molecule binding; GO:0043167,ion binding; GO:0043168,anion binding; GO:0097159,or…	Rx N-terminal domain	--	--	--
Cluster-27241.105267	--	--	--	--	--	--	--	--	--	--
Cluster-27241.105269	--	unknown [Picea sitchensis]	--	B8LP90_PICSI SubName: Full=Uncharacterized protein {ECO:0000313|EMBL:ABR17470.1};	--	GO:0010112,regulation of systemic acquired resistance; GO:0002376,immune system process; GO:0002682,regulation of immune system process; GO:0002831,regulation of response to biotic stimulus; GO:0006952,defense response; GO:0006950,response to stress; GO:0006955,immune response; GO:0008150,biological_process; GO:0009605,response to external stimulus; GO:0009607,response to biotic stimulus; GO:0051…	--	--	--	--
Cluster-27241.105283	K05658 ATP-binding cassette, subfamily B (MDR/TAP), member 1 [EC:7.6.2.2] | (RefSeq) ABC transporter B family member 19 (A)	PREDICTED: ABC transporter B family member 19 [Elaeis guineensis]	AB19B_ARATH RecName: Full=ABC transporter B family member 19; Short=ABC transporter ABCB.19; Short=AtABCB19; AltName: Full=Multidrug resistance protein 11; AltName: Full=P-glycoprotein 19;	A0A2H3XJ03_PHODC SubName: Full=ABC transporter B family member 19 {ECO:0000313|RefSeq:XP_008784383.1};	Multidrug/pheromone exporter, ABC superfamily	GO:0016021,integral component of membrane; GO:0005886,plasma membrane; GO:0005524,ATP binding; GO:0042626,ATPase activity, coupled to transmembrane movement of substances; GO:0010329,auxin efflux transmembrane transporter activity; GO:0010541,acropetal auxin transport; GO:0043481,anthocyanin accumulation in tissues in response to UV light; GO:0009926,auxin polar transport; GO:0060918,auxin transp…	ABC transporter transmembrane region	--	--	--
Cluster-27241.105297	K05658 ATP-binding cassette, subfamily B (MDR/TAP), member 1 [EC:7.6.2.2] | (RefSeq) ABC transporter B family member 19 (A)	ABC transporter [Macleaya cordata]	AB19B_ARATH RecName: Full=ABC transporter B family member 19; Short=ABC transporter ABCB.19; Short=AtABCB19; AltName: Full=Multidrug resistance protein 11; AltName: Full=P-glycoprotein 19;	A0A200QEZ6_9MAGN SubName: Full=ABC transporter {ECO:0000313|EMBL:OVA09046.1};	Multidrug/pheromone exporter, ABC superfamily	GO:0016021,integral component of membrane; GO:0005886,plasma membrane; GO:0005524,ATP binding; GO:0042626,ATPase activity, coupled to transmembrane movement of substances; GO:0010329,auxin efflux transmembrane transporter activity; GO:0010541,acropetal auxin transport; GO:0043481,anthocyanin accumulation in tissues in response to UV light; GO:0009926,auxin polar transport; GO:0060918,auxin transp…	ABC transporter transmembrane region	--	--	--
Cluster-27241.105300	--	--	--	--	--	--	--	--	--	--
Cluster-27241.105321	K02469 DNA gyrase subunit A [EC:5.6.2.2] | (RefSeq) DNA gyrase subunit A, chloroplastic/mitochondrial-like (A)	PREDICTED: uncharacterized protein LOC107793286 [Nicotiana tabacum]	--	A0A1D1XPZ8_9ARAE SubName: Full=Retrotransposable element Tf2 protein type 3 {ECO:0000313|EMBL:JAT44472.1}; Flags: Fragment;	FOG: Transposon-encoded proteins with TYA, reverse transcriptase, integrase domains in various combinations	GO:0003676,nucleic acid binding; GO:0015074,DNA integration; GO:0003674,molecular_function; GO:0005488,binding; GO:0097159,organic cyclic compound binding; GO:1901363,heterocyclic compound binding; GO:0008152,metabolic process; GO:0006139,nucleobase-containing compound metabolic process; GO:0006259,DNA metabolic process; GO:0006725,cellular aromatic compound metabolic process; GO:0006807,nitrogen…	Retrotransposon gag protein	--	--	--
Cluster-27241.105326	--	PREDICTED: uncharacterized protein At1g05835 [Phoenix dactylifera]	Y1583_ARATH RecName: Full=Uncharacterized protein At1g05835; Flags: Precursor;	A0A2H3YMB9_PHODC SubName: Full=uncharacterized protein At1g05835 {ECO:0000313|RefSeq:XP_008800963.1};	Histone H3 (Lys4) methyltransferase complex, subunit SET1 and related methyltransferases	--	--	--	--	--
Cluster-27241.105343	K13356 alcohol-forming fatty acyl-CoA reductase [EC:1.2.1.84] | (RefSeq) fatty acyl-CoA reductase 2 isoform X1 (A)	Male sterility [Macleaya cordata]	FACR2_ARATH RecName: Full=Fatty acyl-CoA reductase 2 {ECO:0000305}; EC=1.2.1.84 {ECO:0000269|PubMed:19062129}; AltName: Full=Fatty acid reductase 2; AltName: Full=Male sterility protein 2;	A0A200R7X1_9MAGN RecName: Full=Fatty acyl-CoA reductase {ECO:0000256|RuleBase:RU363097}; EC=1.2.1.84 {ECO:0000256|RuleBase:RU363097};	Acyl-CoA reductase	GO:0009507,chloroplast; GO:0043231,intracellular membrane-bounded organelle; GO:0102965,alcohol-forming fatty acyl-CoA reductase activity; GO:0080019,fatty-acyl-CoA reductase (alcohol-forming) activity; GO:0016628,oxidoreductase activity, acting on the CH-CH group of donors, NAD or NADP as acceptor; GO:0006629,lipid metabolic process; GO:0035336,long-chain fatty-acyl-CoA metabolic process; GO:001…	Male sterility protein	--	--	--
Cluster-27241.105349	K23541 Ca2+/H+ antiporter, TMEM165/GDT1 family | (RefSeq) pentatricopeptide repeat-containing protein At4g21065-like (A)	unknown [Picea sitchensis]	PP347_ARATH RecName: Full=Pentatricopeptide repeat-containing protein At4g33170;	D5AAE0_PICSI SubName: Full=Uncharacterized protein {ECO:0000313|EMBL:ADE76509.1};	FOG: PPR repeat	GO:0043231,intracellular membrane-bounded organelle; GO:0004519,endonuclease activity; GO:0003723,RNA binding; GO:0008270,zinc ion binding; GO:0009451,RNA modification; GO:0003674,molecular_function; GO:0003824,catalytic activity; GO:0004518,nuclease activity; GO:0016787,hydrolase activity; GO:0016788,hydrolase activity, acting on ester bonds; GO:0003676,nucleic acid binding; GO:0005488,binding; …	--	--	--	--
Cluster-27241.105353	K12135 zinc finger protein CONSTANS | (RefSeq) zinc finger protein CONSTANS-like (A)	BnaCnng24470D [Brassica napus]	COL6_ARATH RecName: Full=Zinc finger protein CONSTANS-LIKE 6;	A0A078IUL6_BRANA SubName: Full=BnaCnng24470D protein {ECO:0000313|EMBL:CDY53119.1};	GATA-4/5/6 transcription factors	GO:0005634,nucleus; GO:0003700,DNA-binding transcription factor activity; GO:0008270,zinc ion binding; GO:0006355,regulation of transcription, DNA-templated; GO:0140110,transcription regulator activity; GO:0003674,molecular_function; GO:0005488,binding; GO:0046872,metal ion binding; GO:0043167,ion binding; GO:0043169,cation binding; GO:0046914,transition metal ion binding; GO:0008152,metabolic pr…	CCT motif	C2C2-CO-like	TF	C2C2->C2C2-CO-like
Cluster-27241.105357	--	--	--	--	--	--	--	--	--	--
Cluster-27241.105372	--	PREDICTED: WEB family protein At5g55860 [Ziziphus jujuba]	Y1215_ARATH RecName: Full=WEB family protein At1g12150;	A0A0D6R8Y3_ARACU SubName: Full=Uncharacterized protein {ECO:0000313|EMBL:JAG98813.1};	--	GO:0005829,cytosol; GO:0009904,chloroplast accumulation movement; GO:0009903,chloroplast avoidance movement; GO:0006996,organelle organization; GO:0008150,biological_process; GO:0009657,plastid organization; GO:0009658,chloroplast organization; GO:0009902,chloroplast relocation; GO:0009987,cellular process; GO:0016043,cellular component organization; GO:0019750,chloroplast localization; GO:005117…	Weak chloroplast movement under blue light	--	--	--
Cluster-27241.105373	--	PREDICTED: WEB family protein At5g55860 [Ziziphus jujuba]	Y1215_ARATH RecName: Full=WEB family protein At1g12150;	A0A0D6R8Y3_ARACU SubName: Full=Uncharacterized protein {ECO:0000313|EMBL:JAG98813.1};	--	GO:0005829,cytosol; GO:0009904,chloroplast accumulation movement; GO:0009903,chloroplast avoidance movement; GO:0006996,organelle organization; GO:0008150,biological_process; GO:0009657,plastid organization; GO:0009658,chloroplast organization; GO:0009902,chloroplast relocation; GO:0009987,cellular process; GO:0016043,cellular component organization; GO:0019750,chloroplast localization; GO:005117…	Weak chloroplast movement under blue light	--	--	--
Cluster-27241.105381	--	--	--	--	--	--	--	--	--	--
Cluster-27241.105421	--	protein rds1 [Quercus suber]	--	A0A1Y1HIN3_KLENI SubName: Full=Uncharacterized protein {ECO:0000313|EMBL:GAQ78355.1};	--	--	Ferritin-like domain	--	--	--
Cluster-27241.105435	K13447 respiratory burst oxidase [EC:1.6.3.- 1.11.1.-] | (RefSeq) respiratory burst oxidase homolog protein D-like (A)	putative non-LTR retroelement reverse transcriptase [Sorghum bicolor]	--	Q1KSC2_SORBI SubName: Full=Putative non-LTR retroelement reverse transcriptase {ECO:0000313|EMBL:ABE77191.1};	FOG: Reverse transcriptase	GO:0003964,RNA-directed DNA polymerase activity; GO:0003674,molecular_function; GO:0003824,catalytic activity; GO:0016740,transferase activity; GO:0016772,transferase activity, transferring phosphorus-containing groups; GO:0016779,nucleotidyltransferase activity; GO:0034061,DNA polymerase activity; GO:0140097,catalytic activity, acting on DNA	--	--	--	--
Cluster-27241.105436	--	--	--	--	--	--	--	--	--	--
Cluster-27241.105448	--	--	--	--	--	--	--	--	--	--
Cluster-27241.105449	--	--	--	--	--	--	--	--	--	--
Cluster-27241.105479	K05909 laccase [EC:1.10.3.2] | (RefSeq) laccase-12 (A)	unknown [Picea sitchensis]	LAC3_ORYSJ RecName: Full=Laccase-3; EC=1.10.3.2; AltName: Full=Benzenediol:oxygen oxidoreductase 3; AltName: Full=Diphenol oxidase 3; AltName: Full=Urishiol oxidase 3; Flags: Precursor;	C0PRA7_PICSI RecName: Full=Laccase {ECO:0000256|RuleBase:RU361119}; EC=1.10.3.2 {ECO:0000256|RuleBase:RU361119}; AltName: Full=Benzenediol:oxygen oxidoreductase {ECO:0000256|RuleBase:RU361119}; AltName: Full=Diphenol oxidase {ECO:0000256|RuleBase:RU361119}; AltName: Full=Urishiol oxidase {ECO:0000256|RuleBase:RU361119};	Multicopper oxidases	GO:0048046,apoplast; GO:0005507,copper ion binding; GO:0052716,hydroquinone:oxygen oxidoreductase activity; GO:0016722,oxidoreductase activity, oxidizing metal ions; GO:0046274,lignin catabolic process; GO:0003674,molecular_function; GO:0005488,binding; GO:0046872,metal ion binding; GO:0043167,ion binding; GO:0043169,cation binding; GO:0046914,transition metal ion binding; GO:0003824,catalytic ac…	Multicopper oxidase	--	--	--
Cluster-27241.105482	K15406 wax-ester synthase / diacylglycerol O-acyltransferase [EC:2.3.1.75 2.3.1.20] | (RefSeq) O-acyltransferase WSD1-like (A)	unknown [Picea sitchensis]	WSD1_ARATH RecName: Full=O-acyltransferase WSD1; AltName: Full=Diacylglycerol O-acyltransferase; Short=DGAT; EC=2.3.1.20; AltName: Full=Long-chain-alcohol O-fatty-acyltransferase; EC=2.3.1.75; AltName: Full=Wax synthase; Short=WS;	D5AE65_PICSI SubName: Full=Uncharacterized protein {ECO:0000313|EMBL:ADE77834.1};	--	GO:0005783,endoplasmic reticulum; GO:0005789,endoplasmic reticulum membrane; GO:0016021,integral component of membrane; GO:0005886,plasma membrane; GO:0102966,arachidoyl-CoA:1-dodecanol O-acyltransferase activity; GO:0004144,diacylglycerol O-acyltransferase activity; GO:0047196,long-chain-alcohol O-fatty-acyltransferase activity; GO:0103095,wax ester synthase activity; GO:0019432,triglyceride bio…	Protein of unknown function (DUF1298)	--	--	--
Cluster-27241.105487	K14488 SAUR family protein | (RefSeq) uncharacterized protein LOC107962186 (A)	unknown [Picea sitchensis]	AX15A_SOYBN RecName: Full=Auxin-induced protein 15A;	D5AA73_PICSI SubName: Full=Uncharacterized protein {ECO:0000313|EMBL:ADE76442.1};	--	GO:0009734,auxin-activated signaling pathway; GO:0007165,signal transduction; GO:0007154,cell communication; GO:0008150,biological_process; GO:0009719,response to endogenous stimulus; GO:0009725,response to hormone; GO:0009733,response to auxin; GO:0009755,hormone-mediated signaling pathway; GO:0009987,cellular process; GO:0010033,response to organic substance; GO:0023052,signaling; GO:0070887,ce…	--	--	--	--
Cluster-27241.105488	K14488 SAUR family protein | (RefSeq) auxin-responsive protein SAUR50 (A)	hypothetical protein 2_9345_01, partial [Pinus radiata]	SAU50_ARATH RecName: Full=Auxin-responsive protein SAUR50 {ECO:0000303|PubMed:12036261}; AltName: Full=Protein SMALL AUXIN UP RNA 50 {ECO:0000303|PubMed:12036261};	H9X1V1_PINTA SubName: Full=Uncharacterized protein {ECO:0000313|EMBL:AFG68244.1}; Flags: Fragment;	--	GO:0009734,auxin-activated signaling pathway; GO:0040008,regulation of growth; GO:0007165,signal transduction; GO:0007154,cell communication; GO:0008150,biological_process; GO:0009719,response to endogenous stimulus; GO:0009725,response to hormone; GO:0009733,response to auxin; GO:0009755,hormone-mediated signaling pathway; GO:0009987,cellular process; GO:0010033,response to organic substance; GO…	--	--	--	--
Cluster-27241.105491	K22804 structural maintenance of chromosomes protein 6 | (RefSeq) structural maintenance of chromosomes protein 6B-like (A)	uncharacterized protein LOC109716078, partial [Ananas comosus]	--	F4NCH2_BETVU SubName: Full=Uncharacterized protein {ECO:0000313|EMBL:CCA66009.1};	FOG: Reverse transcriptase	GO:0003676,nucleic acid binding; GO:0004523,RNA-DNA hybrid ribonuclease activity; GO:0003674,molecular_function; GO:0005488,binding; GO:0097159,organic cyclic compound binding; GO:1901363,heterocyclic compound binding; GO:0003824,catalytic activity; GO:0004518,nuclease activity; GO:0004519,endonuclease activity; GO:0004521,endoribonuclease activity; GO:0004540,ribonuclease activity; GO:0016787,hy…	--	--	--	--
Cluster-27241.10551	K13117 ATP-dependent RNA helicase DDX35 [EC:3.6.4.13] | (RefSeq) probable pre-mRNA-splicing factor ATP-dependent RNA helicase DEAH9 (A)	uncharacterized protein LOC110750423 [Prunus avium]	--	A5BZ70_VITVI SubName: Full=Uncharacterized protein {ECO:0000313|EMBL:CAN66167.1};	FOG: Reverse transcriptase	GO:0003729,mRNA binding; GO:0042868,antisense RNA metabolic process; GO:0031047,gene silencing by RNA; GO:0045892,negative regulation of transcription, DNA-templated; GO:0060968,regulation of gene silencing; GO:0031123,RNA 3'-end processing; GO:0003674,molecular_function; GO:0003676,nucleic acid binding; GO:0003723,RNA binding; GO:0005488,binding; GO:0097159,organic cyclic compound binding; GO:19…	zinc-binding in reverse transcriptase	--	--	--
Cluster-27241.105518	K22048 mechanosensitive ion channel protein 4/5/6/7/8/9/10 | (RefSeq) mechanosensitive ion channel protein 10 (A)	mechanosensitive channels of small conductance-like [Chamaecyparis obtusa]	MSL5_ARATH RecName: Full=Mechanosensitive ion channel protein 5; AltName: Full=Mechanosensitive channel of small conductance-like 5; AltName: Full=MscS-Like protein 5;	A0A1B4Z377_CHAOB SubName: Full=Mechanosensitive channels of small conductance-like {ECO:0000313|EMBL:BAV53889.1};	Predicted mechanosensitive ion channel	GO:0016021,integral component of membrane; GO:0005886,plasma membrane; GO:0008381,mechanosensitive ion channel activity; GO:0006820,anion transport; GO:0003674,molecular_function; GO:0005215,transporter activity; GO:0022857,transmembrane transporter activity; GO:0015267,channel activity; GO:0022803,passive transmembrane transporter activity; GO:0022836,gated channel activity; GO:0006810,transport…	Mechanosensitive ion channel	--	--	--
Cluster-27241.105519	K22048 mechanosensitive ion channel protein 4/5/6/7/8/9/10 | (RefSeq) mechanosensitive ion channel protein 10 (A)	mechanosensitive channels of small conductance-like [Chamaecyparis obtusa]	MSL5_ARATH RecName: Full=Mechanosensitive ion channel protein 5; AltName: Full=Mechanosensitive channel of small conductance-like 5; AltName: Full=MscS-Like protein 5;	A0A1B4Z377_CHAOB SubName: Full=Mechanosensitive channels of small conductance-like {ECO:0000313|EMBL:BAV53889.1};	Predicted mechanosensitive ion channel	GO:0016021,integral component of membrane; GO:0005886,plasma membrane; GO:0008381,mechanosensitive ion channel activity; GO:0006820,anion transport; GO:0003674,molecular_function; GO:0005215,transporter activity; GO:0022857,transmembrane transporter activity; GO:0015267,channel activity; GO:0022803,passive transmembrane transporter activity; GO:0022836,gated channel activity; GO:0006810,transport…	Mechanosensitive ion channel	--	--	--
Cluster-27241.105551	K09753 cinnamoyl-CoA reductase [EC:1.2.1.44] | (RefSeq) cinnamoyl-CoA reductase 1-like (A)	cinnamoyl-CoA reductase [Ginkgo biloba]	CCR2_ARATH RecName: Full=Cinnamoyl-CoA reductase 2; Short=AtCCR2; EC=1.2.1.44;	A0A0G7ZNX3_PICGL SubName: Full=Putative cinnamoyl-CoA reductase {ECO:0000313|EMBL:JAI17711.1}; EC=1.2.1.44 {ECO:0000313|EMBL:JAI17711.1}; Flags: Fragment;	Flavonol reductase/cinnamoyl-CoA reductase	GO:0016621,cinnamoyl-CoA reductase activity; GO:0050662,coenzyme binding; GO:0007623,circadian rhythm; GO:0006952,defense response; GO:0042754,negative regulation of circadian rhythm; GO:0009699,phenylpropanoid biosynthetic process; GO:0009409,response to cold; GO:0003674,molecular_function; GO:0003824,catalytic activity; GO:0016491,oxidoreductase activity; GO:0016620,oxidoreductase activity, act…	NAD dependent epimerase/dehydratase family	--	--	--
Cluster-27241.105561	K13415 protein brassinosteroid insensitive 1 [EC:2.7.10.1 2.7.11.1] | (RefSeq) uncharacterized protein LOC103413440 isoform X1 (A)	unknown [Picea sitchensis]	DRL29_ARATH RecName: Full=Probable disease resistance protein At4g33300;	A0A0C9RGS0_9SPER SubName: Full=TSA: Wollemia nobilis Ref_Wollemi_Transcript_25735_2823 transcribed RNA sequence {ECO:0000313|EMBL:JAG85576.1};	--	GO:0048046,apoplast; GO:0043531,ADP binding; GO:0005524,ATP binding; GO:0042742,defense response to bacterium; GO:0000166,nucleotide binding; GO:0003674,molecular_function; GO:0005488,binding; GO:0017076,purine nucleotide binding; GO:0030554,adenyl nucleotide binding; GO:0032553,ribonucleotide binding; GO:0032555,purine ribonucleotide binding; GO:0032559,adenyl ribonucleotide binding; GO:0036094,…	NB-ARC domain	--	--	--
Cluster-27241.105562	K00001 alcohol dehydrogenase [EC:1.1.1.1] | (RefSeq) alcohol dehydrogenase-like 4 (A)	unknown [Picea sitchensis]	ADHL3_ARATH RecName: Full=Alcohol dehydrogenase-like 3; EC=1.1.1.1 {ECO:0000250|UniProtKB:P06525};	A9NZ44_PICSI SubName: Full=Uncharacterized protein {ECO:0000313|EMBL:ABK25905.1};	Alcohol dehydrogenase, class III	GO:0005737,cytoplasm; GO:0004022,alcohol dehydrogenase (NAD) activity; GO:0008270,zinc ion binding; GO:0003674,molecular_function; GO:0003824,catalytic activity; GO:0016491,oxidoreductase activity; GO:0016614,oxidoreductase activity, acting on CH-OH group of donors; GO:0016616,oxidoreductase activity, acting on the CH-OH group of donors, NAD or NADP as acceptor; GO:0005488,binding; GO:0046872,met…	Zinc-binding dehydrogenase	--	--	--
Cluster-27241.105583	K00507 stearoyl-CoA desaturase (Delta-9 desaturase) [EC:1.14.19.1] | (RefSeq) acyl-CoA desaturase-like (A)	acyl-coa desaturase [Quercus suber]	ADSL4_ARATH RecName: Full=Delta-9 desaturase-like 4 protein; EC=1.14.19.-;	A0A1D1Z5F0_9ARAE SubName: Full=Acyl-CoA desaturase {ECO:0000313|EMBL:JAT62111.1};	Fatty acid desaturase	GO:0005789,endoplasmic reticulum membrane; GO:0016021,integral component of membrane; GO:0016491,oxidoreductase activity; GO:0016717,oxidoreductase activity, acting on paired donors, with oxidation of a pair of donors resulting in the reduction of molecular oxygen to two molecules of water; GO:0006636,unsaturated fatty acid biosynthetic process; GO:0003674,molecular_function; GO:0003824,catalytic…	Fatty acid desaturase	--	--	--
Cluster-27241.105585	K13681 xyloglucan fucosyltransferase [EC:2.4.1.-] | (RefSeq) galactoside 2-alpha-L-fucosyltransferase-like (A)	PREDICTED: galactoside 2-alpha-L-fucosyltransferase-like [Elaeis guineensis]	FUT1_PEA RecName: Full=Galactoside 2-alpha-L-fucosyltransferase; EC=2.4.1.-; AltName: Full=PsFT1; AltName: Full=Xyloglucan alpha-(1,2)-fucosyltransferase;	A0A0D6R620_ARACU SubName: Full=Uncharacterized protein {ECO:0000313|EMBL:JAG99287.1};	--	GO:0032580,Golgi cisterna membrane; GO:0016021,integral component of membrane; GO:0008107,galactoside 2-alpha-L-fucosyltransferase activity; GO:0042546,cell wall biogenesis; GO:0071555,cell wall organization; GO:0006486,protein glycosylation; GO:0003674,molecular_function; GO:0003824,catalytic activity; GO:0008417,fucosyltransferase activity; GO:0016740,transferase activity; GO:0016757,transferas…	Xyloglucan fucosyltransferase	--	--	--
Cluster-27241.105586	K13681 xyloglucan fucosyltransferase [EC:2.4.1.-] | (RefSeq) galactoside 2-alpha-L-fucosyltransferase-like (A)	PREDICTED: galactoside 2-alpha-L-fucosyltransferase-like [Elaeis guineensis]	FUT1_PEA RecName: Full=Galactoside 2-alpha-L-fucosyltransferase; EC=2.4.1.-; AltName: Full=PsFT1; AltName: Full=Xyloglucan alpha-(1,2)-fucosyltransferase;	A0A0D6R620_ARACU SubName: Full=Uncharacterized protein {ECO:0000313|EMBL:JAG99287.1};	--	GO:0032580,Golgi cisterna membrane; GO:0016021,integral component of membrane; GO:0008107,galactoside 2-alpha-L-fucosyltransferase activity; GO:0042546,cell wall biogenesis; GO:0071555,cell wall organization; GO:0006486,protein glycosylation; GO:0003674,molecular_function; GO:0003824,catalytic activity; GO:0008417,fucosyltransferase activity; GO:0016740,transferase activity; GO:0016757,transferas…	Xyloglucan fucosyltransferase	--	--	--
Cluster-27241.105588	K00679 phospholipid:diacylglycerol acyltransferase [EC:2.3.1.158] | (RefSeq) hypothetical protein (A)	hypothetical protein SELMODRAFT_114853 [Selaginella moellendorffii]	GDL64_ARATH RecName: Full=GDSL esterase/lipase At4g16230; EC=3.1.1.-; AltName: Full=Extracellular lipase At4g16230; Flags: Precursor;	D8SDW6_SELML SubName: Full=Uncharacterized protein {ECO:0000313|EMBL:EFJ17320.1};	--	GO:0005576,extracellular region; GO:0016788,hydrolase activity, acting on ester bonds; GO:0016042,lipid catabolic process; GO:0003674,molecular_function; GO:0003824,catalytic activity; GO:0016787,hydrolase activity; GO:0008152,metabolic process; GO:0006629,lipid metabolic process; GO:0008150,biological_process; GO:0009056,catabolic process; GO:0044238,primary metabolic process; GO:0071704,organic…	GDSL-like Lipase/Acylhydrolase	--	--	--
Cluster-27241.105589	K00679 phospholipid:diacylglycerol acyltransferase [EC:2.3.1.158] | (RefSeq) hypothetical protein (A)	unknown [Picea sitchensis]	GDL34_ARATH RecName: Full=GDSL esterase/lipase At2g04570; EC=3.1.1.-; AltName: Full=Extracellular lipase At2g04570; Flags: Precursor;	A9P0U2_PICSI SubName: Full=Uncharacterized protein {ECO:0000313|EMBL:ABK26503.1};	--	GO:0005576,extracellular region; GO:0016788,hydrolase activity, acting on ester bonds; GO:0016042,lipid catabolic process; GO:0003674,molecular_function; GO:0003824,catalytic activity; GO:0016787,hydrolase activity; GO:0008152,metabolic process; GO:0006629,lipid metabolic process; GO:0008150,biological_process; GO:0009056,catabolic process; GO:0044238,primary metabolic process; GO:0071704,organic…	GDSL-like Lipase/Acylhydrolase	--	--	--
Cluster-27241.105596	K24997 ganglioside-induced differentiation-associated protein 2 | (RefSeq) appr-1-p processing enzyme family protein (A)	unknown [Picea sitchensis]	--	A0A0C9S831_9SPER SubName: Full=TSA: Wollemia nobilis Ref_Wollemi_Transcript_6287_1253 transcribed RNA sequence {ECO:0000313|EMBL:JAG88662.1};	Hismacro and SEC14 domain-containing proteins	--	Divergent CRAL/TRIO domain	--	--	--
Cluster-27241.105623	--	hypothetical protein ABT39_MTgene3632 (mitochondrion) [Picea glauca]	--	A0A101LTM3_PICGL SubName: Full=Uncharacterized protein {ECO:0000313|EMBL:KUM45132.1};	--	GO:0005739,mitochondrion; GO:0005622,intracellular; GO:0005575,cellular_component; GO:0005623,cell; GO:0005737,cytoplasm; GO:0043231,intracellular membrane-bounded organelle; GO:0043226,organelle; GO:0043227,membrane-bounded organelle; GO:0043229,intracellular organelle; GO:0044424,intracellular part; GO:0044444,cytoplasmic part; GO:0044464,cell part	Reverse transcriptase-like	--	--	--
Cluster-27241.105653	K00695 sucrose synthase [EC:2.4.1.13] | (GenBank) sucrose synthase (A)	unknown [Picea sitchensis]	TMVRN_NICGU RecName: Full=TMV resistance protein N;	C0PPX1_PICSI SubName: Full=Uncharacterized protein {ECO:0000313|EMBL:ACN39861.1};	--	GO:0005737,cytoplasm; GO:0043531,ADP binding; GO:0005524,ATP binding; GO:0009626,plant-type hypersensitive response; GO:0007165,signal transduction; GO:0000166,nucleotide binding; GO:0003674,molecular_function; GO:0005488,binding; GO:0017076,purine nucleotide binding; GO:0030554,adenyl nucleotide binding; GO:0032553,ribonucleotide binding; GO:0032555,purine ribonucleotide binding; GO:0032559,aden…	NB-ARC domain	--	--	--
Cluster-27241.105654	K08873 serine/threonine-protein kinase SMG1 [EC:2.7.11.1] | (RefSeq) uncharacterized protein LOC18446022 isoform X1 (A)	uncharacterized protein LOC18446022 isoform X1 [Amborella trichopoda]	TOR_ORYSJ RecName: Full=Serine/threonine-protein kinase TOR; EC=2.7.11.1; AltName: Full=Protein TARGET OF RAPAMYCIN; Short=OsTOR;	U5D8D2_AMBTC SubName: Full=Uncharacterized protein {ECO:0000313|EMBL:ERN17677.1};	DNA-dependent protein kinase	GO:0005634,nucleus; GO:0005524,ATP binding; GO:0016301,kinase activity; GO:0044877,protein-containing complex binding; GO:0004674,protein serine/threonine kinase activity; GO:0006281,DNA repair; GO:0007275,multicellular organism development; GO:0040008,regulation of growth; GO:0000166,nucleotide binding; GO:0003674,molecular_function; GO:0005488,binding; GO:0008144,drug binding; GO:0017076,purine…	Phosphatidylinositol 3- and 4-kinase	--	--	--
Cluster-27241.105656	--	--	--	--	--	--	--	--	--	--
Cluster-27241.105658	K18875 enhanced disease susceptibility 1 protein | (RefSeq) protein EDS1L (A)	unknown [Picea sitchensis]	PAD4_ARATH RecName: Full=Lipase-like PAD4; EC=2.3.1.-; AltName: Full=Protein ENHANCED DISEASE SUSCEPTIBILITY 9; AltName: Full=Protein PHYTOALEXIN DEFICIENT 4; Short=AtPAD4;	B8LRI6_PICSI SubName: Full=Uncharacterized protein {ECO:0000313|EMBL:ABR18266.1};	--	GO:0005737,cytoplasm; GO:0005634,nucleus; GO:0016298,lipase activity; GO:0016740,transferase activity; GO:0010618,aerenchyma formation; GO:0071327,cellular response to trehalose stimulus; GO:0009816,defense response to bacterium, incompatible interaction; GO:0002213,defense response to insect; GO:0009873,ethylene-activated signaling pathway; GO:0010150,leaf senescence; GO:0016042,lipid catabolic …	Enhanced disease susceptibility 1 protein EP domain	--	--	--
Cluster-27241.105668	K13420 LRR receptor-like serine/threonine-protein kinase FLS2 [EC:2.7.11.1] | (RefSeq) probable LRR receptor-like serine/threonine-protein kinase At3g47570 (A)	hypothetical protein 0_5446_01, partial [Pinus taeda]	XA21_ORYSJ RecName: Full=Receptor kinase-like protein Xa21 {ECO:0000303|PubMed:22735448}; EC=2.7.11.1 {ECO:0000250|UniProtKB:Q1MX30, ECO:0000255|PROSITE-ProRule:PRU00159}; Contains: RecName: Full=Receptor kinase-like protein Xa21, processed {ECO:0000303|PubMed:22735448}; Flags: Precursor;	H9VHF1_PINTA SubName: Full=Uncharacterized protein {ECO:0000313|EMBL:AFG49194.1}; Flags: Fragment;	--	GO:0032541,cortical endoplasmic reticulum; GO:0005789,endoplasmic reticulum membrane; GO:0016021,integral component of membrane; GO:0005634,nucleus; GO:1990578,perinuclear endoplasmic reticulum membrane; GO:0005886,plasma membrane; GO:0005524,ATP binding; GO:0004674,protein serine/threonine kinase activity; GO:0006952,defense response; GO:0000166,nucleotide binding; GO:0003674,molecular_function;…	Protein tyrosine kinase	--	--	--
Cluster-27241.105702	--	--	--	--	--	--	--	--	--	--
Cluster-27241.10571	--	hypothetical protein 0_2710_01, partial [Pinus taeda]	--	H9X754_PINTA SubName: Full=Uncharacterized protein {ECO:0000313|EMBL:AFG70097.1}; Flags: Fragment;	--	--	Leucine Rich repeats (2 copies)	--	--	--
Cluster-27241.105722	--	--	--	--	--	--	--	--	--	--
Cluster-27241.105726	--	--	--	--	--	--	--	--	--	--
Cluster-27241.105729	--	--	--	--	--	--	--	--	--	--
Cluster-27241.105766	K02358 elongation factor Tu | (RefSeq) uncharacterized protein LOC103721475 isoform X1 (A)	PREDICTED: uncharacterized protein LOC102595311 [Solanum tuberosum]	RRPO_OENBE RecName: Full=RNA-directed DNA polymerase homolog; EC=2.7.7.48; AltName: Full=Reverse transcriptase homolog;	B5U9V7_LOTJA SubName: Full=Uncharacterized protein {ECO:0000313|EMBL:BAG72147.1};	FOG: Transposon-encoded proteins with TYA, reverse transcriptase, integrase domains in various combinations	GO:0005739,mitochondrion; GO:0003968,RNA-directed 5'-3' RNA polymerase activity; GO:0003964,RNA-directed DNA polymerase activity; GO:0003674,molecular_function; GO:0003824,catalytic activity; GO:0016740,transferase activity; GO:0016772,transferase activity, transferring phosphorus-containing groups; GO:0016779,nucleotidyltransferase activity; GO:0034062,5'-3' RNA polymerase activity; GO:0097747,R…	--	--	--	--
Cluster-27241.105784	K15400 omega-hydroxypalmitate O-feruloyl transferase [EC:2.3.1.188] | (RefSeq) omega-hydroxypalmitate O-feruloyl transferase (A)	unknown [Picea sitchensis]	HHT1_ARATH RecName: Full=Omega-hydroxypalmitate O-feruloyl transferase; EC=2.3.1.188; AltName: Full=Omega-hydroxyacid hydroxycinnamoyltransferase; AltName: Full=Protein ALIPHATIC SUBERIN FERULOYL TRANSFERASE;	A9NVW5_PICSI SubName: Full=Uncharacterized protein {ECO:0000313|EMBL:ABK24776.1};	--	GO:0050734,hydroxycinnamoyltransferase activity; GO:0102406,omega-hydroxypalmitate O-sinapoyl transferase activity; GO:0052325,cell wall pectin biosynthetic process; GO:0010345,suberin biosynthetic process; GO:0003674,molecular_function; GO:0003824,catalytic activity; GO:0016740,transferase activity; GO:0016746,transferase activity, transferring acyl groups; GO:0016747,transferase activity, trans…	Transferase family	--	--	--
Cluster-27241.105785	K13065 shikimate O-hydroxycinnamoyltransferase [EC:2.3.1.133] | (RefSeq) omega-hydroxypalmitate O-feruloyl transferase (A)	unknown [Picea sitchensis]	HHT1_ARATH RecName: Full=Omega-hydroxypalmitate O-feruloyl transferase; EC=2.3.1.188; AltName: Full=Omega-hydroxyacid hydroxycinnamoyltransferase; AltName: Full=Protein ALIPHATIC SUBERIN FERULOYL TRANSFERASE;	A9NVW5_PICSI SubName: Full=Uncharacterized protein {ECO:0000313|EMBL:ABK24776.1};	--	GO:0050734,hydroxycinnamoyltransferase activity; GO:0102406,omega-hydroxypalmitate O-sinapoyl transferase activity; GO:0052325,cell wall pectin biosynthetic process; GO:0010345,suberin biosynthetic process; GO:0003674,molecular_function; GO:0003824,catalytic activity; GO:0016740,transferase activity; GO:0016746,transferase activity, transferring acyl groups; GO:0016747,transferase activity, trans…	Transferase family	--	--	--
Cluster-27241.105788	K24104 GPN-loop GTPase | (RefSeq) LOW QUALITY PROTEIN: uncharacterized protein LOC104799061 (A)	Cysteine-rich receptor-like protein kinase 10 [Morus notabilis]	Y1639_ARATH RecName: Full=G-type lectin S-receptor-like serine/threonine-protein kinase At1g61390; EC=2.7.11.1; Flags: Precursor;	A0A0C9RJF6_9SPER SubName: Full=TSA: Wollemia nobilis Ref_Wollemi_Transcript_14652_2207 transcribed RNA sequence {ECO:0000313|EMBL:JAG86656.1};	--	GO:0016021,integral component of membrane; GO:0005886,plasma membrane; GO:0005524,ATP binding; GO:0005516,calmodulin binding; GO:0030246,carbohydrate binding; GO:0004674,protein serine/threonine kinase activity; GO:0006468,protein phosphorylation; GO:0048544,recognition of pollen; GO:0000166,nucleotide binding; GO:0003674,molecular_function; GO:0005488,binding; GO:0008144,drug binding; GO:0017076…	Protein tyrosine kinase	--	--	--
Cluster-27241.105852	K01183 chitinase [EC:3.2.1.14] | (RefSeq) chitinase-3-like protein 2 (A)	unknown [Picea sitchensis]	CRK8_ARATH RecName: Full=Cysteine-rich receptor-like protein kinase 8; Short=Cysteine-rich RLK8; EC=2.7.11.-; Flags: Precursor;	A0A0C9S6I8_9SPER SubName: Full=TSA: Wollemia nobilis Ref_Wollemi_Transcript_14780_2565 transcribed RNA sequence {ECO:0000313|EMBL:JAG86623.1};	--	GO:0016021,integral component of membrane; GO:0005886,plasma membrane; GO:0005524,ATP binding; GO:0004674,protein serine/threonine kinase activity; GO:0042742,defense response to bacterium; GO:0006468,protein phosphorylation; GO:0000166,nucleotide binding; GO:0003674,molecular_function; GO:0005488,binding; GO:0008144,drug binding; GO:0017076,purine nucleotide binding; GO:0030554,adenyl nucleotide…	Protein tyrosine kinase	--	--	--
Cluster-27241.105853	K01183 chitinase [EC:3.2.1.14] | (RefSeq) chitinase-3-like protein 2 (A)	unknown [Picea sitchensis]	CRK10_ARATH RecName: Full=Cysteine-rich receptor-like protein kinase 10; Short=Cysteine-rich RLK10; EC=2.7.11.-; AltName: Full=Receptor-like protein kinase 4; Flags: Precursor;	A0A0C9S6I8_9SPER SubName: Full=TSA: Wollemia nobilis Ref_Wollemi_Transcript_14780_2565 transcribed RNA sequence {ECO:0000313|EMBL:JAG86623.1};	--	GO:0016021,integral component of membrane; GO:0005886,plasma membrane; GO:0005524,ATP binding; GO:0004674,protein serine/threonine kinase activity; GO:0042742,defense response to bacterium; GO:0006468,protein phosphorylation; GO:0000166,nucleotide binding; GO:0003674,molecular_function; GO:0005488,binding; GO:0008144,drug binding; GO:0017076,purine nucleotide binding; GO:0030554,adenyl nucleotide…	Protein tyrosine kinase	--	--	--
Cluster-27241.105860	K15382 solute carrier family 50 (sugar transporter) | (RefSeq) bidirectional sugar transporter SWEET1 (A)	unnamed protein product [Coffea canephora]	SWET1_ARATH RecName: Full=Bidirectional sugar transporter SWEET1 {ECO:0000303|PubMed:21107422}; Short=AtSWEET1 {ECO:0000303|PubMed:21107422}; AltName: Full=Protein SUGARS WILL EVENTUALLY BE EXPORTED TRANSPORTERS 1 {ECO:0000303|PubMed:21107422};	A0A0D6R5B5_ARACU SubName: Full=Uncharacterized protein {ECO:0000313|EMBL:JAG97926.1};	Multitransmembrane protein	GO:0005783,endoplasmic reticulum; GO:0005789,endoplasmic reticulum membrane; GO:0005887,integral component of plasma membrane; GO:0005886,plasma membrane; GO:0051119,sugar transmembrane transporter activity; GO:0051260,protein homooligomerization; GO:0003674,molecular_function; GO:0005215,transporter activity; GO:0022857,transmembrane transporter activity; GO:0015144,carbohydrate transmembrane tr…	--	--	--	--
Cluster-27241.105861	K15382 solute carrier family 50 (sugar transporter) | (RefSeq) bidirectional sugar transporter SWEET1a-like isoform X1 (A)	bidirectional sugar transporter SWEET1a-like isoform X1 [Asparagus officinalis]	SWET1_ARATH RecName: Full=Bidirectional sugar transporter SWEET1 {ECO:0000303|PubMed:21107422}; Short=AtSWEET1 {ECO:0000303|PubMed:21107422}; AltName: Full=Protein SUGARS WILL EVENTUALLY BE EXPORTED TRANSPORTERS 1 {ECO:0000303|PubMed:21107422};	A0A059BTG2_EUCGR RecName: Full=Bidirectional sugar transporter SWEET {ECO:0000256|RuleBase:RU910715};	Multitransmembrane protein	GO:0005783,endoplasmic reticulum; GO:0005789,endoplasmic reticulum membrane; GO:0005887,integral component of plasma membrane; GO:0005886,plasma membrane; GO:0051119,sugar transmembrane transporter activity; GO:0051260,protein homooligomerization; GO:0003674,molecular_function; GO:0005215,transporter activity; GO:0022857,transmembrane transporter activity; GO:0015144,carbohydrate transmembrane tr…	Sugar efflux transporter for intercellular exchange	--	--	--
Cluster-27241.105867	--	--	--	A0A0D6QRI0_ARACU SubName: Full=Uncharacterized protein {ECO:0000313|EMBL:JAG93802.1};	--	GO:0043531,ADP binding; GO:0000166,nucleotide binding; GO:0003674,molecular_function; GO:0005488,binding; GO:0017076,purine nucleotide binding; GO:0030554,adenyl nucleotide binding; GO:0032553,ribonucleotide binding; GO:0032555,purine ribonucleotide binding; GO:0032559,adenyl ribonucleotide binding; GO:0036094,small molecule binding; GO:0043167,ion binding; GO:0043168,anion binding; GO:0097159,or…	--	--	--	--
Cluster-27241.105872	--	unknown [Picea sitchensis]	ACR4_ARATH RecName: Full=ACT domain-containing protein ACR4 {ECO:0000305}; AltName: Full=Protein ACT DOMAIN REPEATS 4 {ECO:0000303|PubMed:12481063};	D5ADB5_PICSI SubName: Full=Uncharacterized protein {ECO:0000313|EMBL:ADE77534.1};	--	GO:0009506,plasmodesma; GO:0005575,cellular_component; GO:0005911,cell-cell junction; GO:0030054,cell junction; GO:0055044,symplast	ACT domain	--	--	--
Cluster-27241.105875	--	unknown [Picea sitchensis]	--	A9NWK9_PICSI SubName: Full=Uncharacterized protein {ECO:0000313|EMBL:ABK25020.1};	--	--	--	--	--	--
Cluster-27241.105908	--	hypothetical protein CCACVL1_01581 [Corchorus capsularis]	CNR10_MAIZE RecName: Full=Cell number regulator 10; AltName: Full=ZmCNR10;	A0A1R3KHC4_COCAP SubName: Full=Uncharacterized protein {ECO:0000313|EMBL:OMP06434.1};	--	GO:0016021,integral component of membrane; GO:0005575,cellular_component; GO:0016020,membrane; GO:0031224,intrinsic component of membrane; GO:0044425,membrane part	PLAC8 family	--	--	--
Cluster-27241.105914	K00521 ferric-chelate reductase [EC:1.16.1.7] | (RefSeq) ferric reduction oxidase 7, chloroplastic-like (A)	unknown [Picea sitchensis]	NAC25_ARATH RecName: Full=NAC transcription factor 25; Short=AtNAC025;	D5ABS0_PICSI SubName: Full=Uncharacterized protein {ECO:0000313|EMBL:ADE76989.1};	--	GO:0005634,nucleus; GO:0003677,DNA binding; GO:0003700,DNA-binding transcription factor activity; GO:0009793,embryo development ending in seed dormancy; GO:0006351,transcription, DNA-templated; GO:0003674,molecular_function; GO:0003676,nucleic acid binding; GO:0005488,binding; GO:0097159,organic cyclic compound binding; GO:1901363,heterocyclic compound binding; GO:0140110,transcription regulator …	No apical meristem (NAM) protein	NAC	TF	NAC
Cluster-27241.105944	K05768 gelsolin | (RefSeq) villin-4-like isoform X1 (A)	villin-3 isoform X2 [Amborella trichopoda]	VILI2_ARATH RecName: Full=Villin-2 {ECO:0000303|PubMed:10631247};	A0A0C9S493_9SPER SubName: Full=TSA: Wollemia nobilis Ref_Wollemi_Transcript_25648_3389 transcribed RNA sequence {ECO:0000313|EMBL:JAG85593.1};	Actin regulatory proteins (gelsolin/villin family)	GO:0005737,cytoplasm; GO:0005856,cytoskeleton; GO:0051015,actin filament binding; GO:0051017,actin filament bundle assembly; GO:0051693,actin filament capping; GO:0005515,protein binding; GO:0003674,molecular_function; GO:0003779,actin binding; GO:0005488,binding; GO:0008092,cytoskeletal protein binding; GO:0044877,protein-containing complex binding; GO:0030036,actin cytoskeleton organization; GO…	Gelsolin repeat	--	--	--
Cluster-27241.105945	K05768 gelsolin | (RefSeq) villin-4-like isoform X1 (A)	villin-3 isoform X2 [Amborella trichopoda]	VILI2_ARATH RecName: Full=Villin-2 {ECO:0000303|PubMed:10631247};	A0A0C9S493_9SPER SubName: Full=TSA: Wollemia nobilis Ref_Wollemi_Transcript_25648_3389 transcribed RNA sequence {ECO:0000313|EMBL:JAG85593.1};	Actin regulatory proteins (gelsolin/villin family)	GO:0005737,cytoplasm; GO:0005856,cytoskeleton; GO:0051015,actin filament binding; GO:0051017,actin filament bundle assembly; GO:0051693,actin filament capping; GO:0005515,protein binding; GO:0003674,molecular_function; GO:0003779,actin binding; GO:0005488,binding; GO:0008092,cytoskeletal protein binding; GO:0044877,protein-containing complex binding; GO:0030036,actin cytoskeleton organization; GO…	Gelsolin repeat	--	--	--
Cluster-27241.105958	K03247 translation initiation factor 3 subunit H | (RefSeq) eukaryotic translation initiation factor 3 subunit H-like (A)	unknown [Picea sitchensis]	XRI1_ARATH RecName: Full=Protein XRI1; AltName: Full=Protein X-RAY INDUCED 1;	A9P2B7_PICSI SubName: Full=Uncharacterized protein {ECO:0000313|EMBL:ABK27028.1};	--	GO:0005634,nucleus; GO:0006281,DNA repair; GO:0007143,female meiotic nuclear division; GO:0007140,male meiotic nuclear division; GO:0009555,pollen development; GO:0010165,response to X-ray; GO:0008152,metabolic process; GO:0006139,nucleobase-containing compound metabolic process; GO:0006259,DNA metabolic process; GO:0006725,cellular aromatic compound metabolic process; GO:0006807,nitrogen compoun…	--	--	--	--
Cluster-27241.105962	K14399 polyribonucleotide 5'-hydroxyl-kinase [EC:2.7.1.78] | (RefSeq) Clp1-domain-containing protein (A)	unknown [Picea sitchensis]	PATL4_ARATH RecName: Full=Patellin-4;	A9NKZ9_PICSI SubName: Full=Uncharacterized protein {ECO:0000313|EMBL:ABK21310.1};	Phosphatidylinositol transfer protein PDR16 and related proteins	GO:0005829,cytosol; GO:0005634,nucleus; GO:0005886,plasma membrane; GO:0008289,lipid binding; GO:0007049,cell cycle; GO:0051301,cell division; GO:0003674,molecular_function; GO:0005488,binding; GO:0008150,biological_process; GO:0009987,cellular process; GO:0005622,intracellular; GO:0005575,cellular_component; GO:0005623,cell; GO:0005737,cytoplasm; GO:0044424,intracellular part; GO:0044444,cytopla…	CRAL/TRIO domain	--	--	--
Cluster-27241.105982	--	--	--	--	--	--	--	--	--	--
Cluster-27241.105985	--	--	--	--	--	--	--	--	--	--
Cluster-27241.105997	--	--	--	--	--	--	--	--	--	--
Cluster-27241.105999	--	--	--	--	--	--	--	--	--	--
Cluster-27241.106000	--	--	--	--	--	--	--	--	--	--
Cluster-27241.106002	--	--	--	--	--	--	--	--	--	--
Cluster-27241.106006	--	--	--	--	--	--	--	--	--	--
Cluster-27241.106031	--	--	--	--	--	--	--	--	--	--
Cluster-27241.106060	K00430 peroxidase [EC:1.11.1.7] | (RefSeq) cationic peroxidase 1-like (A)	peroxidase [Picea abies]	PER1_ARAHY RecName: Full=Cationic peroxidase 1; EC=1.11.1.7; AltName: Full=PNPC1; Flags: Precursor;	Q4W2V5_PICAB RecName: Full=Peroxidase {ECO:0000256|RuleBase:RU362060}; EC=1.11.1.7 {ECO:0000256|RuleBase:RU362060};	--	GO:0005576,extracellular region; GO:0020037,heme binding; GO:0046872,metal ion binding; GO:0004601,peroxidase activity; GO:0042744,hydrogen peroxide catabolic process; GO:0006979,response to oxidative stress; GO:0003674,molecular_function; GO:0005488,binding; GO:0046906,tetrapyrrole binding; GO:0048037,cofactor binding; GO:0097159,organic cyclic compound binding; GO:1901363,heterocyclic compound …	Peroxidase	--	--	--
Cluster-27241.106061	K00430 peroxidase [EC:1.11.1.7] | (RefSeq) cationic peroxidase 1-like (A)	peroxidase [Picea abies]	PER1_ARAHY RecName: Full=Cationic peroxidase 1; EC=1.11.1.7; AltName: Full=PNPC1; Flags: Precursor;	Q4W2V5_PICAB RecName: Full=Peroxidase {ECO:0000256|RuleBase:RU362060}; EC=1.11.1.7 {ECO:0000256|RuleBase:RU362060};	--	GO:0005576,extracellular region; GO:0020037,heme binding; GO:0046872,metal ion binding; GO:0004601,peroxidase activity; GO:0042744,hydrogen peroxide catabolic process; GO:0006979,response to oxidative stress; GO:0003674,molecular_function; GO:0005488,binding; GO:0046906,tetrapyrrole binding; GO:0048037,cofactor binding; GO:0097159,organic cyclic compound binding; GO:1901363,heterocyclic compound …	Peroxidase	--	--	--
Cluster-27241.106062	K00430 peroxidase [EC:1.11.1.7] | (RefSeq) cationic peroxidase 1-like (A)	unknown [Picea sitchensis]	PER1_ARAHY RecName: Full=Cationic peroxidase 1; EC=1.11.1.7; AltName: Full=PNPC1; Flags: Precursor;	A9NZA1_PICSI RecName: Full=Peroxidase {ECO:0000256|RuleBase:RU362060}; EC=1.11.1.7 {ECO:0000256|RuleBase:RU362060};	--	GO:0005576,extracellular region; GO:0020037,heme binding; GO:0046872,metal ion binding; GO:0004601,peroxidase activity; GO:0042744,hydrogen peroxide catabolic process; GO:0006979,response to oxidative stress; GO:0003674,molecular_function; GO:0005488,binding; GO:0046906,tetrapyrrole binding; GO:0048037,cofactor binding; GO:0097159,organic cyclic compound binding; GO:1901363,heterocyclic compound …	Peroxidase	--	--	--
Cluster-27241.106068	K15015 solute carrier family 32 (vesicular inhibitory amino acid transporter) | (RefSeq) uncharacterized protein LOC107609646 isoform X1 (A)	IQ domain-containing protein IQM2 [Amborella trichopoda]	IQM6_ARATH RecName: Full=IQ domain-containing protein IQM6 {ECO:0000305}; AltName: Full=IQ motif-containing protein 6 {ECO:0000303|Ref.3};	U5DIQ1_AMBTC SubName: Full=Uncharacterized protein {ECO:0000313|EMBL:ERN20463.1};	--	GO:0005737,cytoplasm; GO:0005634,nucleus; GO:0005622,intracellular; GO:0005575,cellular_component; GO:0005623,cell; GO:0044424,intracellular part; GO:0044464,cell part; GO:0043231,intracellular membrane-bounded organelle; GO:0043226,organelle; GO:0043227,membrane-bounded organelle; GO:0043229,intracellular organelle	IQ calmodulin-binding motif	--	--	--
Cluster-27241.106072	K01206 alpha-L-fucosidase [EC:3.2.1.51] | (RefSeq) FXG1; alpha-fucosidase 1 (A)	unknown [Picea sitchensis]	GDL11_ARATH RecName: Full=GDSL esterase/lipase At1g28650; EC=3.1.1.-; AltName: Full=Extracellular lipase At1g28650; Flags: Precursor;	A9NWB0_PICSI SubName: Full=Uncharacterized protein {ECO:0000313|EMBL:ABK24921.1};	--	GO:0005576,extracellular region; GO:0016788,hydrolase activity, acting on ester bonds; GO:0016042,lipid catabolic process; GO:0003674,molecular_function; GO:0003824,catalytic activity; GO:0016787,hydrolase activity; GO:0008152,metabolic process; GO:0006629,lipid metabolic process; GO:0008150,biological_process; GO:0009056,catabolic process; GO:0044238,primary metabolic process; GO:0071704,organic…	GDSL-like Lipase/Acylhydrolase	--	--	--
Cluster-27241.106075	K09264 MADS-box transcription factor, plant | (RefSeq) MADS-box transcription factor 23-like (A)	unknown [Picea sitchensis]	MADS7_ORYSI RecName: Full=MADS-box transcription factor 7; AltName: Full=FDRMADS1; AltName: Full=MADS-box protein 45; AltName: Full=OsMADS45; AltName: Full=OsMADS7; AltName: Full=Protein AGAMOUS-like 6; AltName: Full=RMADS216;	A9P1V3_PICSI SubName: Full=Uncharacterized protein {ECO:0000313|EMBL:ABK26864.1};	MADS box transcription factor	GO:0005634,nucleus; GO:0003700,DNA-binding transcription factor activity; GO:0046983,protein dimerization activity; GO:0000977,RNA polymerase II regulatory region sequence-specific DNA binding; GO:0045944,positive regulation of transcription by RNA polymerase II; GO:0006351,transcription, DNA-templated; GO:0140110,transcription regulator activity; GO:0003674,molecular_function; GO:0005515,protein…	SRF-type transcription factor (DNA-binding and dimerisation domain)	MADS-MIKC	TF	MADS->MADS-MIKC
Cluster-27241.106077	K09264 MADS-box transcription factor, plant | (RefSeq) MADS-box transcription factor 6-like (A)	unknown [Picea sitchensis]	CMB1_DIACA RecName: Full=MADS-box protein CMB1;	A9P1V3_PICSI SubName: Full=Uncharacterized protein {ECO:0000313|EMBL:ABK26864.1};	MADS box transcription factor	GO:0005634,nucleus; GO:0003700,DNA-binding transcription factor activity; GO:0046983,protein dimerization activity; GO:0000977,RNA polymerase II regulatory region sequence-specific DNA binding; GO:0045944,positive regulation of transcription by RNA polymerase II; GO:0006351,transcription, DNA-templated; GO:0140110,transcription regulator activity; GO:0003674,molecular_function; GO:0005515,protein…	SRF-type transcription factor (DNA-binding and dimerisation domain)	MADS-M-type	TF	MADS->MADS-M-type
Cluster-27241.106091	K16297 serine carboxypeptidase-like clade II [EC:3.4.16.-] | (RefSeq) serine carboxypeptidase-like 31 (A)	hypothetical protein PHAVU_002G224800g [Phaseolus vulgaris]	SCP31_ARATH RecName: Full=Serine carboxypeptidase-like 31; EC=3.4.16.-; Flags: Precursor;	V7CQS5_PHAVU RecName: Full=Carboxypeptidase {ECO:0000256|RuleBase:RU361156}; EC=3.4.16.- {ECO:0000256|RuleBase:RU361156};	Serine carboxypeptidases (lysosomal cathepsin A)	GO:0005576,extracellular region; GO:0005773,vacuole; GO:0004185,serine-type carboxypeptidase activity; GO:0051603,proteolysis involved in cellular protein catabolic process; GO:0003674,molecular_function; GO:0003824,catalytic activity; GO:0004180,carboxypeptidase activity; GO:0008236,serine-type peptidase activity; GO:0008233,peptidase activity; GO:0008238,exopeptidase activity; GO:0070011,peptid…	Serine carboxypeptidase	--	--	--
Cluster-27241.106097	K16297 serine carboxypeptidase-like clade II [EC:3.4.16.-] | (RefSeq) serine carboxypeptidase-like 31 (A)	hypothetical protein AQUCO_02400087v1 [Aquilegia coerulea]	SCP32_ARATH RecName: Full=Serine carboxypeptidase-like 32; EC=3.4.16.-; Flags: Precursor;	A0A2G5DBA2_AQUCA RecName: Full=Carboxypeptidase {ECO:0000256|RuleBase:RU361156}; EC=3.4.16.- {ECO:0000256|RuleBase:RU361156};	Serine carboxypeptidases (lysosomal cathepsin A)	GO:0005576,extracellular region; GO:0005773,vacuole; GO:0004185,serine-type carboxypeptidase activity; GO:0051603,proteolysis involved in cellular protein catabolic process; GO:0003674,molecular_function; GO:0003824,catalytic activity; GO:0004180,carboxypeptidase activity; GO:0008236,serine-type peptidase activity; GO:0008233,peptidase activity; GO:0008238,exopeptidase activity; GO:0070011,peptid…	Serine carboxypeptidase	--	--	--
Cluster-27241.106111	--	--	--	--	--	--	--	--	--	--
Cluster-27241.106115	K06180 23S rRNA pseudouridine1911/1915/1917 synthase [EC:5.4.99.23] | (RefSeq) pentatricopeptide repeat-containing protein At1g20230 isoform X1 (A)	hypothetical protein, partial [Cycas diannanensis]	PP333_ARATH RecName: Full=Pentatricopeptide repeat-containing protein At4g21300;	A0A0P0CNC7_9SPER SubName: Full=Uncharacterized protein {ECO:0000313|EMBL:ALI93517.1}; Flags: Fragment;	FOG: PPR repeat	GO:0043231,intracellular membrane-bounded organelle; GO:0004519,endonuclease activity; GO:0003723,RNA binding; GO:0009451,RNA modification; GO:0003674,molecular_function; GO:0003824,catalytic activity; GO:0004518,nuclease activity; GO:0016787,hydrolase activity; GO:0016788,hydrolase activity, acting on ester bonds; GO:0003676,nucleic acid binding; GO:0005488,binding; GO:0097159,organic cyclic com…	--	--	--	--
Cluster-27241.106129	K14497 protein phosphatase 2C [EC:3.1.3.16] | (RefSeq) probable protein phosphatase 2C 8 (A)	unknown [Picea sitchensis]	P2C09_ORYSJ RecName: Full=Probable protein phosphatase 2C 9; Short=OsPP2C09; EC=3.1.3.16;	D5A8K0_PICSI SubName: Full=Uncharacterized protein {ECO:0000313|EMBL:ADE75869.1};	Serine/threonine protein phosphatase	GO:0016021,integral component of membrane; GO:0046872,metal ion binding; GO:0004722,protein serine/threonine phosphatase activity; GO:0003674,molecular_function; GO:0005488,binding; GO:0043167,ion binding; GO:0043169,cation binding; GO:0003824,catalytic activity; GO:0004721,phosphoprotein phosphatase activity; GO:0016787,hydrolase activity; GO:0016788,hydrolase activity, acting on ester bonds; GO…	Protein phosphatase 2C	--	--	--
Cluster-27241.106130	K03469 ribonuclease HI [EC:3.1.26.4] | (RefSeq) ribonuclease H-like (A)	hypothetical protein PHYPA_003183 [Physcomitrella patens]	--	A0A176VLB5_MARPO SubName: Full=Uncharacterized protein {ECO:0000313|EMBL:OAE21357.1};	Ribonuclease H	GO:0003676,nucleic acid binding; GO:0004523,RNA-DNA hybrid ribonuclease activity; GO:0003674,molecular_function; GO:0005488,binding; GO:0097159,organic cyclic compound binding; GO:1901363,heterocyclic compound binding; GO:0003824,catalytic activity; GO:0004518,nuclease activity; GO:0004519,endonuclease activity; GO:0004521,endoribonuclease activity; GO:0004540,ribonuclease activity; GO:0016787,hy…	--	--	--	--
Cluster-27241.106138	K04120 ent-copalyl diphosphate synthase [EC:5.5.1.13] | (RefSeq) ent-copalyl diphosphate synthase, chloroplastic-like (A)	CPS1 [Pinus tabuliformis]	TPS9_SELML RecName: Full=Copalyl diphosphate synthase 1; EC=5.5.1.12; AltName: Full=Terpene synthase 9; Short=SmTPS9;	X5CY87_PINTB SubName: Full=CPS1 {ECO:0000313|EMBL:AHW42450.1};	--	GO:0050559,copalyl diphosphate synthase activity; GO:0000287,magnesium ion binding; GO:0010333,terpene synthase activity; GO:0016114,terpenoid biosynthetic process; GO:0003674,molecular_function; GO:0003824,catalytic activity; GO:0016853,isomerase activity; GO:0016872,intramolecular lyase activity; GO:0005488,binding; GO:0046872,metal ion binding; GO:0043167,ion binding; GO:0043169,cation binding…	Terpene synthase, N-terminal domain	--	--	--
Cluster-27241.106139	K09422 transcription factor MYB, plant | (RefSeq) transcription factor MYB61 (A)	R2R3MYB14 [Ginkgo biloba]	MYB61_ARATH RecName: Full=Transcription factor MYB61 {ECO:0000305}; AltName: Full=Myb-related protein 61 {ECO:0000305}; Short=AtMYB61 {ECO:0000303|PubMed:16005292};	A0A222UAB9_GINBI SubName: Full=R2R3MYB14 {ECO:0000313|EMBL:ASR18099.1};	Transcription factor, Myb superfamily	GO:0005634,nucleus; GO:0003700,DNA-binding transcription factor activity; GO:0000981,DNA-binding transcription factor activity, RNA polymerase II-specific; GO:0043565,sequence-specific DNA binding; GO:0001135,RNA polymerase II transcription regulator recruiting activity; GO:0044212,transcription regulatory region DNA binding; GO:0030154,cell differentiation; GO:0010087,phloem or xylem histogenesi…	Myb-like DNA-binding domain	MYB	TF	MYB->MYB
Cluster-27241.106142	--	unknown [Picea sitchensis]	--	A9P0L4_PICSI SubName: Full=Uncharacterized protein {ECO:0000313|EMBL:ABK26425.1};	--	GO:0005840,ribosome; GO:0003735,structural constituent of ribosome; GO:0006412,translation; GO:0003674,molecular_function; GO:0005198,structural molecule activity; GO:0008152,metabolic process; GO:0006518,peptide metabolic process; GO:0006807,nitrogen compound metabolic process; GO:0008150,biological_process; GO:0009058,biosynthetic process; GO:0009059,macromolecule biosynthetic process; GO:00099…	Ribosomal protein S21	--	--	--
Cluster-27241.106153	K03006 DNA-directed RNA polymerase II subunit RPB1 [EC:2.7.7.6] | (RefSeq) LOW QUALITY PROTEIN: DNA-directed RNA polymerase II subunit 1-like (A)	Retrovirus-related Pol polyprotein from transposon TNT 1-94 [Cajanus cajan]	POLX_TOBAC RecName: Full=Retrovirus-related Pol polyprotein from transposon TNT 1-94; Includes: RecName: Full=Protease; EC=3.4.23.-; Includes: RecName: Full=Reverse transcriptase; EC=2.7.7.49; Includes: RecName: Full=Endonuclease;	A0A151QUV8_CAJCA SubName: Full=Retrovirus-related Pol polyprotein from transposon TNT 1-94 {ECO:0000313|EMBL:KYP34090.1};	FOG: Transposon-encoded proteins with TYA, reverse transcriptase, integrase domains in various combinations	GO:0004190,aspartic-type endopeptidase activity; GO:0004519,endonuclease activity; GO:0003676,nucleic acid binding; GO:0003964,RNA-directed DNA polymerase activity; GO:0008270,zinc ion binding; GO:0015074,DNA integration; GO:0003674,molecular_function; GO:0003824,catalytic activity; GO:0004175,endopeptidase activity; GO:0008233,peptidase activity; GO:0070011,peptidase activity, acting on L-amino …	Integrase core domain	--	--	--
Cluster-27241.106157	K22683 aspartyl protease family protein [EC:3.4.23.-] | (RefSeq) aspartyl protease family protein 2-like (A)	PREDICTED: aspartyl protease family protein 2-like [Lupinus angustifolius]	APF2_ARATH RecName: Full=Aspartyl protease family protein 2 {ECO:0000305}; EC=3.4.23.- {ECO:0000305}; Flags: Precursor;	A0A0D6QVJ8_ARACU SubName: Full=Uncharacterized protein {ECO:0000313|EMBL:JAG94013.1};	Aspartyl protease	GO:0016020,membrane; GO:0009505,plant-type cell wall; GO:0004190,aspartic-type endopeptidase activity; GO:0030163,protein catabolic process; GO:0006508,proteolysis; GO:0080167,response to karrikin; GO:0003674,molecular_function; GO:0003824,catalytic activity; GO:0004175,endopeptidase activity; GO:0008233,peptidase activity; GO:0070011,peptidase activity, acting on L-amino acid peptides; GO:001678…	Xylanase inhibitor N-terminal	--	--	--
Cluster-27241.106168	K01179 endoglucanase [EC:3.2.1.4] | (RefSeq) endoglucanase 23-like (A)	PREDICTED: endoglucanase 23-like [Phoenix dactylifera]	GUN8_ARATH RecName: Full=Endoglucanase 8; EC=3.2.1.4; AltName: Full=Cellulase 1; Short=AtCEL1; AltName: Full=Endo-1,4-beta glucanase 8; Flags: Precursor;	A0A2H3XM00_PHODC RecName: Full=Endoglucanase {ECO:0000256|RuleBase:RU361166}; EC=3.2.1.4 {ECO:0000256|RuleBase:RU361166};	--	GO:0009507,chloroplast; GO:0005576,extracellular region; GO:0008810,cellulase activity; GO:0042547,cell wall modification involved in multidimensional cell growth; GO:0030245,cellulose catabolic process; GO:0003674,molecular_function; GO:0003824,catalytic activity; GO:0004553,hydrolase activity, hydrolyzing O-glycosyl compounds; GO:0016787,hydrolase activity; GO:0016798,hydrolase activity, acting…	Glycosyl hydrolase family 9	--	--	--
Cluster-27241.106172	K14495 F-box protein GID2 | (RefSeq) F-box protein GID2-like (A)	PREDICTED: probable F-box protein At1g60180 [Malus domestica]	FB119_ARATH RecName: Full=F-box protein At2g27310;	A0A2I4GU51_9ROSI SubName: Full=F-box protein At2g27310-like {ECO:0000313|RefSeq:XP_018847413.1};	--	--	--	--	--	--
Cluster-27241.106188	--	--	--	A0A067C1G7_SAPPC RecName: Full=Endo-1,4-beta-xylanase {ECO:0000256|PROSITE-ProRule:PRU01097}; EC=3.2.1.8 {ECO:0000256|PROSITE-ProRule:PRU01097};	--	GO:0046556,alpha-L-arabinofuranosidase activity; GO:0031176,endo-1,4-beta-xylanase activity; GO:0046373,L-arabinose metabolic process; GO:0045493,xylan catabolic process; GO:0003674,molecular_function; GO:0003824,catalytic activity; GO:0004553,hydrolase activity, hydrolyzing O-glycosyl compounds; GO:0016787,hydrolase activity; GO:0016798,hydrolase activity, acting on glycosyl bonds; GO:0097599,xy…	Double-sex mab3 related transcription factor 1	--	--	--
Cluster-27241.106197	--	--	CHLB_PINTH RecName: Full=Light-independent protochlorophyllide reductase subunit B {ECO:0000255|HAMAP-Rule:MF_00353}; Short=DPOR subunit B {ECO:0000255|HAMAP-Rule:MF_00353}; Short=LI-POR subunit B {ECO:0000255|HAMAP-Rule:MF_00353}; EC=1.3.7.7 {ECO:0000255|HAMAP-Rule:MF_00353};	--	--	GO:0009507,chloroplast; GO:0051539,4 iron, 4 sulfur cluster binding; GO:0005524,ATP binding; GO:0046872,metal ion binding; GO:0016730,oxidoreductase activity, acting on iron-sulfur proteins as donors; GO:0036068,light-independent chlorophyll biosynthetic process; GO:0019685,photosynthesis, dark reaction; GO:0003674,molecular_function; GO:0005488,binding; GO:0048037,cofactor binding; GO:0051536,ir…	--	--	--	--
Cluster-27241.106259	--	hypothetical protein KFL_015640020 [Klebsormidium nitens]	--	A0A1Y1IXJ0_KLENI SubName: Full=Uncharacterized protein {ECO:0000313|EMBL:GAQ93477.1};	--	--	--	--	--	--
Cluster-27241.106289	K06685 MOB kinase activator 1 | (RefSeq) putative disease resistance protein At4g19050 (A)	unknown [Picea sitchensis]	--	A9P1B3_PICSI SubName: Full=Uncharacterized protein {ECO:0000313|EMBL:ABK26674.1};	--	--	Leucine Rich repeats (2 copies)	--	--	--
Cluster-27241.106294	K10572 inositol-pentakisphosphate 2-kinase [EC:2.7.1.158] | (RefSeq) inositol-pentakisphosphate 2-kinase-like (A)	unknown [Picea sitchensis]	IPPK_ARATH RecName: Full=Inositol-pentakisphosphate 2-kinase; EC=2.7.1.158; AltName: Full=Inositol-1,3,4,5,6-pentakisphosphate 2-kinase; AltName: Full=Ins(1,3,4,5,6)P5 2-kinase; Short=AtIPK1; Short=InsP5 2-kinase;	A9NW39_PICSI RecName: Full=Inositol-pentakisphosphate 2-kinase {ECO:0000256|RuleBase:RU364126}; EC=2.7.1.158 {ECO:0000256|RuleBase:RU364126};	Inositol polyphosphate kinase	GO:0005737,cytoplasm; GO:0005634,nucleus; GO:0005524,ATP binding; GO:0035299,inositol pentakisphosphate 2-kinase activity; GO:0032942,inositol tetrakisphosphate 2-kinase activity; GO:0046872,metal ion binding; GO:0030643,cellular phosphate ion homeostasis; GO:0042742,defense response to bacterium; GO:0050832,defense response to fungus; GO:0051607,defense response to virus; GO:0040007,growth; GO:0…	Inositol-pentakisphosphate 2-kinase	--	--	--
Cluster-27241.106295	K10572 inositol-pentakisphosphate 2-kinase [EC:2.7.1.158] | (RefSeq) inositol-pentakisphosphate 2-kinase-like (A)	unknown [Picea sitchensis]	IPPK_ARATH RecName: Full=Inositol-pentakisphosphate 2-kinase; EC=2.7.1.158; AltName: Full=Inositol-1,3,4,5,6-pentakisphosphate 2-kinase; AltName: Full=Ins(1,3,4,5,6)P5 2-kinase; Short=AtIPK1; Short=InsP5 2-kinase;	A9NW39_PICSI RecName: Full=Inositol-pentakisphosphate 2-kinase {ECO:0000256|RuleBase:RU364126}; EC=2.7.1.158 {ECO:0000256|RuleBase:RU364126};	Inositol polyphosphate kinase	GO:0005737,cytoplasm; GO:0005634,nucleus; GO:0005524,ATP binding; GO:0035299,inositol pentakisphosphate 2-kinase activity; GO:0032942,inositol tetrakisphosphate 2-kinase activity; GO:0046872,metal ion binding; GO:0030643,cellular phosphate ion homeostasis; GO:0042742,defense response to bacterium; GO:0050832,defense response to fungus; GO:0051607,defense response to virus; GO:0040007,growth; GO:0…	Inositol-pentakisphosphate 2-kinase	--	--	--
Cluster-27241.106306	--	--	--	--	--	--	--	--	--	--
Cluster-27241.106316	--	--	--	--	--	--	--	--	--	--
Cluster-27241.106332	--	--	--	--	--	--	--	--	--	--
Cluster-27241.106356	--	unknown [Picea sitchensis]	--	B8LLF3_PICSI SubName: Full=Uncharacterized protein {ECO:0000313|EMBL:ABR16483.1};	--	GO:0016787,hydrolase activity; GO:0006629,lipid metabolic process; GO:0003674,molecular_function; GO:0003824,catalytic activity; GO:0008152,metabolic process; GO:0008150,biological_process; GO:0044238,primary metabolic process; GO:0071704,organic substance metabolic process	--	--	--	--
Cluster-27241.106371	K07034 uncharacterized protein | (RefSeq) acetate permease A-like (A)	acetate permease a [Quercus suber]	--	A0A1D1Y5S1_9ARAE SubName: Full=Ammonia transport outward protein 2 {ECO:0000313|EMBL:JAT49989.1};	--	GO:0016021,integral component of membrane; GO:0005575,cellular_component; GO:0016020,membrane; GO:0031224,intrinsic component of membrane; GO:0044425,membrane part	GPR1/FUN34/yaaH family	--	--	--
Cluster-27241.106372	K13447 respiratory burst oxidase [EC:1.6.3.- 1.11.1.-] | (RefSeq) respiratory burst oxidase homolog protein C-like (A)	respiratory burst oxidase protein 2a [Picea abies]	RBOHC_SOLTU RecName: Full=Respiratory burst oxidase homolog protein C; EC=1.11.1.-; EC=1.6.3.-; AltName: Full=NADPH oxidase RBOHC; AltName: Full=StRBOHC;	A0A0K1DBG9_PICAB SubName: Full=Respiratory burst oxidase protein 2c {ECO:0000313|EMBL:AKT25814.1};	Ferric reductase, NADH/NADPH oxidase and related proteins	GO:0016021,integral component of membrane; GO:0005509,calcium ion binding; GO:0050664,oxidoreductase activity, acting on NAD(P)H, oxygen as acceptor; GO:0004601,peroxidase activity; GO:0003674,molecular_function; GO:0005488,binding; GO:0046872,metal ion binding; GO:0043167,ion binding; GO:0043169,cation binding; GO:0003824,catalytic activity; GO:0016491,oxidoreductase activity; GO:0016651,oxidore…	Respiratory burst NADPH oxidase	--	--	--
Cluster-27241.106373	K13447 respiratory burst oxidase [EC:1.6.3.- 1.11.1.-] | (RefSeq) respiratory burst oxidase homolog protein D-like (A)	respiratory burst oxidase protein 2a [Picea abies]	RBOHC_SOLTU RecName: Full=Respiratory burst oxidase homolog protein C; EC=1.11.1.-; EC=1.6.3.-; AltName: Full=NADPH oxidase RBOHC; AltName: Full=StRBOHC;	A0A0K1DBD6_PICAB SubName: Full=Respiratory burst oxidase protein 2a {ECO:0000313|EMBL:AKT25812.1};	Ferric reductase, NADH/NADPH oxidase and related proteins	GO:0016021,integral component of membrane; GO:0005509,calcium ion binding; GO:0050664,oxidoreductase activity, acting on NAD(P)H, oxygen as acceptor; GO:0004601,peroxidase activity; GO:0003674,molecular_function; GO:0005488,binding; GO:0046872,metal ion binding; GO:0043167,ion binding; GO:0043169,cation binding; GO:0003824,catalytic activity; GO:0016491,oxidoreductase activity; GO:0016651,oxidore…	Ferric reductase NAD binding domain	--	--	--
Cluster-27241.106385	--	protein phosphatase 1 regulatory subunit 12A-like [Cucurbita pepo subsp. pepo]	--	I1K142_SOYBN SubName: Full=Uncharacterized protein {ECO:0000313|EMBL:KRH57631.1, ECO:0000313|EnsemblPlants:GLYMA05G06570.1};	FOG: Ankyrin repeat	--	--	--	--	--
Cluster-27241.106409	K00679 phospholipid:diacylglycerol acyltransferase [EC:2.3.1.158] | (RefSeq) hypothetical protein (A)	PREDICTED: GDSL esterase/lipase At5g22810 isoform X2 [Ricinus communis]	GDL64_ARATH RecName: Full=GDSL esterase/lipase At4g16230; EC=3.1.1.-; AltName: Full=Extracellular lipase At4g16230; Flags: Precursor;	B9SN62_RICCO SubName: Full=Zinc finger protein, putative {ECO:0000313|EMBL:EEF34923.1};	--	GO:0005576,extracellular region; GO:0016788,hydrolase activity, acting on ester bonds; GO:0016042,lipid catabolic process; GO:0003674,molecular_function; GO:0003824,catalytic activity; GO:0016787,hydrolase activity; GO:0008152,metabolic process; GO:0006629,lipid metabolic process; GO:0008150,biological_process; GO:0009056,catabolic process; GO:0044238,primary metabolic process; GO:0071704,organic…	GDSL-like Lipase/Acylhydrolase	--	--	--
Cluster-27241.106411	--	hypothetical protein CFP56_00144 [Quercus suber]	--	--	--	--	--	--	--	--
Cluster-27241.106424	K19041 E3 ubiquitin-protein ligase RNF38/44 [EC:2.3.2.27] | (RefSeq) RING-H2 finger protein ATL65-like (A)	zinc finger protein [Macleaya cordata]	ATL65_ARATH RecName: Full=RING-H2 finger protein ATL65; EC=2.3.2.27 {ECO:0000305}; AltName: Full=RING-type E3 ubiquitin transferase ATL65 {ECO:0000305};	A0A0D6QRQ3_ARACU SubName: Full=Uncharacterized protein {ECO:0000313|EMBL:JAG94032.1};	FOG: Predicted E3 ubiquitin ligase	GO:0016021,integral component of membrane; GO:0046872,metal ion binding; GO:0061630,ubiquitin protein ligase activity; GO:0043161,proteasome-mediated ubiquitin-dependent protein catabolic process; GO:0003674,molecular_function; GO:0005488,binding; GO:0043167,ion binding; GO:0043169,cation binding; GO:0003824,catalytic activity; GO:0004842,ubiquitin-protein transferase activity; GO:0016740,transfe…	Ring finger domain	--	--	--
Cluster-27241.106426	--	hypothetical protein AQUCO_01700229v1 [Aquilegia coerulea]	--	A0A2G5DLV0_AQUCA SubName: Full=Uncharacterized protein {ECO:0000313|EMBL:PIA44482.1};	--	--	Putative S-adenosyl-L-methionine-dependent methyltransferase	--	--	--
Cluster-27241.106434	--	PREDICTED: S-type anion channel SLAH2 isoform X2 [Vitis vinifera]	SLAH3_ARATH RecName: Full=S-type anion channel SLAH3; AltName: Full=SLAC1-homolog protein 3;	A0A0D6QYG5_ARACU SubName: Full=Uncharacterized protein {ECO:0000313|EMBL:JAG95048.1};	--	GO:0016021,integral component of membrane; GO:0005886,plasma membrane; GO:0008308,voltage-gated anion channel activity; GO:0006873,cellular ion homeostasis; GO:0006821,chloride transport; GO:0009651,response to salt stress; GO:0009414,response to water deprivation; GO:0003674,molecular_function; GO:0005215,transporter activity; GO:0005216,ion channel activity; GO:0005244,voltage-gated ion channel…	Voltage-dependent anion channel	--	--	--
Cluster-27241.106464	K13051 L-asparaginase / beta-aspartyl-peptidase [EC:3.5.1.1 3.4.19.5] | (RefSeq) isoaspartyl peptidase/L-asparaginase 1 (A)	hypothetical protein VITISV_007448 [Vitis vinifera]	ASPGA_ARATH RecName: Full=Isoaspartyl peptidase/L-asparaginase 1; EC=3.4.19.5; AltName: Full=L-asparagine amidohydrolase 1; Contains: RecName: Full=Isoaspartyl peptidase/L-asparaginase 1 subunit alpha; Contains: RecName: Full=Isoaspartyl peptidase/L-asparaginase 1 subunit beta; Flags: Precursor;	A5AVZ2_VITVI SubName: Full=Uncharacterized protein {ECO:0000313|EMBL:CAN82634.1};	Asparaginase	GO:0005829,cytosol; GO:0004067,asparaginase activity; GO:0008798,beta-aspartyl-peptidase activity; GO:0003674,molecular_function; GO:0003824,catalytic activity; GO:0016787,hydrolase activity; GO:0016810,hydrolase activity, acting on carbon-nitrogen (but not peptide) bonds; GO:0016811,hydrolase activity, acting on carbon-nitrogen (but not peptide) bonds, in linear amides; GO:0008233,peptidase acti…	Asparaginase	--	--	--
Cluster-27241.106465	K10781 fatty acyl-ACP thioesterase B [EC:3.1.2.14 3.1.2.21] | (RefSeq) uncharacterized protein LOC113347984 isoform X1 (A)	unknown [Picea sitchensis]	ML423_ARATH RecName: Full=MLP-like protein 423;	A9NU54_PICSI SubName: Full=Uncharacterized protein {ECO:0000313|EMBL:ABK24165.1};	--	GO:0016020,membrane; GO:0006952,defense response; GO:0009607,response to biotic stimulus; GO:0006950,response to stress; GO:0008150,biological_process; GO:0050896,response to stimulus; GO:0005575,cellular_component	Pathogenesis-related protein Bet v I family	--	--	--
Cluster-27241.106490	--	unknown [Picea sitchensis]	--	C0PPX1_PICSI SubName: Full=Uncharacterized protein {ECO:0000313|EMBL:ACN39861.1};	--	GO:0043531,ADP binding; GO:0000166,nucleotide binding; GO:0003674,molecular_function; GO:0005488,binding; GO:0017076,purine nucleotide binding; GO:0030554,adenyl nucleotide binding; GO:0032553,ribonucleotide binding; GO:0032555,purine ribonucleotide binding; GO:0032559,adenyl ribonucleotide binding; GO:0036094,small molecule binding; GO:0043167,ion binding; GO:0043168,anion binding; GO:0097159,or…	Leucine rich repeat	--	--	--
Cluster-27241.106548	K13509 lysophosphatidate acyltransferase [EC:2.3.1.51] | (RefSeq) 1-acyl-sn-glycerol-3-phosphate acyltransferase isoform X2 (A)	1-acyl-sn-glycerol-3-phosphate acyltransferase isoform X1 [Amborella trichopoda]	PLSC_COCNU RecName: Full=1-acyl-sn-glycerol-3-phosphate acyltransferase; Short=1-AGP acyltransferase; Short=1-AGPAT; EC=2.3.1.51; AltName: Full=Lysophosphatidic acid acyltransferase; Short=LPAAT;	A0A1U8BBH4_NELNU RecName: Full=1-acyl-sn-glycerol-3-phosphate acyltransferase {ECO:0000256|RuleBase:RU361267}; EC=2.3.1.51 {ECO:0000256|RuleBase:RU361267};	1-acyl-sn-glycerol-3-phosphate acyltransferase	GO:0016021,integral component of membrane; GO:0003841,1-acylglycerol-3-phosphate O-acyltransferase activity; GO:0008654,phospholipid biosynthetic process; GO:0003674,molecular_function; GO:0003824,catalytic activity; GO:0008374,O-acyltransferase activity; GO:0016411,acylglycerol O-acyltransferase activity; GO:0016740,transferase activity; GO:0016746,transferase activity, transferring acyl groups;…	Acyltransferase	--	--	--
Cluster-27241.106578	--	unnamed protein product, partial [Vitis vinifera]	--	F6HCK4_VITVI SubName: Full=Uncharacterized protein {ECO:0000313|EMBL:CCB49949.1};	--	GO:0005737,cytoplasm; GO:0016491,oxidoreductase activity; GO:0003674,molecular_function; GO:0003824,catalytic activity; GO:0005622,intracellular; GO:0005575,cellular_component; GO:0005623,cell; GO:0044424,intracellular part; GO:0044464,cell part	FAD dependent oxidoreductase	--	--	--
Cluster-27241.106593	K03686 molecular chaperone DnaJ | (RefSeq) chaperone protein dnaJ GFA2, mitochondrial-like (A)	Coiled-coil domain-containing protein 90 [Macleaya cordata]	--	A0A0D6QU02_ARACU SubName: Full=Uncharacterized protein {ECO:0000313|EMBL:JAG93999.1};	Uncharacterized membrane protein	GO:0016021,integral component of membrane; GO:0005575,cellular_component; GO:0016020,membrane; GO:0031224,intrinsic component of membrane; GO:0044425,membrane part	Protein of unknown function (DUF1640)	--	--	--
Cluster-27241.106594	K14684 solute carrier family 25 (mitochondrial phosphate transporter), member 23/24/25/41 | (RefSeq) hypothetical protein (A)	unknown [Picea sitchensis]	--	B8LN95_PICSI SubName: Full=Uncharacterized protein {ECO:0000313|EMBL:ABR17125.1};	--	--	Probable lipid transfer	--	--	--
Cluster-27241.106615	K00545 catechol O-methyltransferase [EC:2.1.1.6] | (RefSeq) catechol O-methyltransferase-like (A)	unknown [Picea sitchensis]	--	A9P099_PICSI SubName: Full=Uncharacterized protein {ECO:0000313|EMBL:ABK26310.1};	O-methyltransferase	GO:0008171,O-methyltransferase activity; GO:0003674,molecular_function; GO:0003824,catalytic activity; GO:0008168,methyltransferase activity; GO:0016740,transferase activity; GO:0016741,transferase activity, transferring one-carbon groups	O-methyltransferase	--	--	--
Cluster-27241.106620	K16251 DNA-directed RNA polymerase V subunit 1 [EC:2.7.7.6] | (RefSeq) DNA-directed RNA polymerase V subunit 1 (A)	DNA-directed RNA polymerase V largest subunit [Pinus canariensis]	NRPE1_ARATH RecName: Full=DNA-directed RNA polymerase V subunit 1; AltName: Full=DNA-directed RNA polymerase D subunit 1b; Short=AtNRPD1b; Short=Nuclear RNA polymerase D 1b; AltName: Full=DNA-directed RNA polymerase E subunit 1; Short=Nuclear RNA polymerase E 1; EC=2.7.7.6; AltName: Full=Protein DEFECTIVE IN MERISTEM SILENCING 5; AltName: Full=Protein DEFECTIVE IN RNA-DIRECTED DNA METHYLATION 3; …	A0A0C4W3U6_9SPER RecName: Full=DNA-directed RNA polymerase subunit {ECO:0000256|RuleBase:RU004279}; EC=2.7.7.6 {ECO:0000256|RuleBase:RU004279};	RNA polymerase II, large subunit	GO:0005666,RNA polymerase III complex; GO:0000419,RNA polymerase V complex; GO:0016604,nuclear body; GO:0005730,nucleolus; GO:0005634,nucleus; GO:0003677,DNA binding; GO:0003899,DNA-directed 5'-3' RNA polymerase activity; GO:0046872,metal ion binding; GO:0050832,defense response to fungus; GO:0006306,DNA methylation; GO:0035194,posttranscriptional gene silencing by RNA; GO:0030422,production of s…	RNA polymerase Rpb1, domain 2	--	--	--
Cluster-27241.106644	--	--	--	--	--	--	Leucine Rich Repeat	--	--	--
Cluster-27241.106645	--	unknown [Picea sitchensis]	DRL39_ARATH RecName: Full=Putative disease resistance protein At5g47280;	B8LKC3_PICSI SubName: Full=Uncharacterized protein {ECO:0000313|EMBL:ABR16103.1};	--	GO:0043531,ADP binding; GO:0005524,ATP binding; GO:0006952,defense response; GO:0000166,nucleotide binding; GO:0003674,molecular_function; GO:0005488,binding; GO:0017076,purine nucleotide binding; GO:0030554,adenyl nucleotide binding; GO:0032553,ribonucleotide binding; GO:0032555,purine ribonucleotide binding; GO:0032559,adenyl ribonucleotide binding; GO:0036094,small molecule binding; GO:0043167…	--	--	--	--
Cluster-27241.106646	--	unknown [Picea sitchensis]	DRL29_ARATH RecName: Full=Probable disease resistance protein At4g33300;	B8LKC3_PICSI SubName: Full=Uncharacterized protein {ECO:0000313|EMBL:ABR16103.1};	--	GO:0048046,apoplast; GO:0043531,ADP binding; GO:0005524,ATP binding; GO:0042742,defense response to bacterium; GO:0000166,nucleotide binding; GO:0003674,molecular_function; GO:0005488,binding; GO:0017076,purine nucleotide binding; GO:0030554,adenyl nucleotide binding; GO:0032553,ribonucleotide binding; GO:0032555,purine ribonucleotide binding; GO:0032559,adenyl ribonucleotide binding; GO:0036094,…	--	--	--	--
Cluster-27241.106647	K00103 L-gulonolactone oxidase [EC:1.1.3.8] | (RefSeq) L-gulonolactone oxidase-like (A)	PREDICTED: L-gulonolactone oxidase-like isoform X1 [Fragaria vesca subsp. vesca]	GGLO2_ARATH RecName: Full=L-gulonolactone oxidase 2 {ECO:0000303|PubMed:20622436}; Short=AtGulLO2 {ECO:0000303|PubMed:20622436}; EC=1.1.3.8 {ECO:0000269|PubMed:20622436}; Flags: Precursor;	A0A1U7ZJZ8_NELNU SubName: Full=probable L-gulonolactone oxidase 6 {ECO:0000313|RefSeq:XP_010251945.1};	D-arabinono-1, 4-lactone oxidase	GO:0016020,membrane; GO:0003885,D-arabinono-1,4-lactone oxidase activity; GO:0050660,flavin adenine dinucleotide binding; GO:0050105,L-gulonolactone oxidase activity; GO:0019853,L-ascorbic acid biosynthetic process; GO:0003674,molecular_function; GO:0003824,catalytic activity; GO:0016491,oxidoreductase activity; GO:0016614,oxidoreductase activity, acting on CH-OH group of donors; GO:0016899,oxido…	FAD binding domain	--	--	--
Cluster-27241.106665	--	--	--	--	--	--	Bacterial transferase hexapeptide (six repeats)	--	--	--
Cluster-27241.106676	--	--	--	--	--	--	--	--	--	--
Cluster-27241.106694	K00134 glyceraldehyde 3-phosphate dehydrogenase [EC:1.2.1.12] | (RefSeq) glyceraldehyde-3-phosphate dehydrogenase-like (A)	glyceraldehyde-3-phosphate dehydrogenase [Quercus suber]	G3PP1_ARATH RecName: Full=Glyceraldehyde-3-phosphate dehydrogenase GAPCP1, chloroplastic; EC=1.2.1.12; AltName: Full=Glyceraldehyde-3-phosphate dehydrogenase of plastid 1; AltName: Full=NAD-dependent glyceraldehydephosphate dehydrogenase chloroplastic 1; Flags: Precursor;	A0A2H4YCR0_9GENT SubName: Full=GADPH {ECO:0000313|EMBL:AUE21889.1};	Glyceraldehyde 3-phosphate dehydrogenase	GO:0009570,chloroplast stroma; GO:0016020,membrane; GO:0009536,plastid; GO:0005507,copper ion binding; GO:0004365,glyceraldehyde-3-phosphate dehydrogenase (NAD+) (phosphorylating) activity; GO:0051287,NAD binding; GO:0050661,NADP binding; GO:0008270,zinc ion binding; GO:0080144,amino acid homeostasis; GO:0048658,anther wall tapetum development; GO:0005975,carbohydrate metabolic process; GO:000600…	Glyceraldehyde 3-phosphate dehydrogenase, C-terminal domain	--	--	--
Cluster-27241.106709	--	unknown [Picea sitchensis]	--	A9NLW7_PICSI SubName: Full=Uncharacterized protein {ECO:0000313|EMBL:ABK21628.1};	--	--	--	--	--	--
Cluster-27241.106722	--	glycine-rich RNA-binding protein [Picea glauca]	--	Q9XEL4_PICGL SubName: Full=Glycine-rich RNA-binding protein {ECO:0000313|EMBL:AAD28176.1};	--	GO:0003723,RNA binding; GO:0003674,molecular_function; GO:0003676,nucleic acid binding; GO:0005488,binding; GO:0097159,organic cyclic compound binding; GO:1901363,heterocyclic compound binding	--	--	--	--
Cluster-27241.106724	--	protein IQ-DOMAIN 1 [Amborella trichopoda]	IQD14_ARATH RecName: Full=Protein IQ-DOMAIN 14;	D5A8B6_PICSI SubName: Full=Uncharacterized protein {ECO:0000313|EMBL:ADE75785.1};	--	--	Protein of unknown function (DUF4005)	--	--	--
Cluster-27241.106731	K02885 large subunit ribosomal protein L19e | (RefSeq) 60S ribosomal protein L19-2 (A)	PREDICTED: protein ROOT PRIMORDIUM DEFECTIVE 1 [Nelumbo nucifera]	WTF1_ORYSJ RecName: Full=Protein WHAT'S THIS FACTOR 1 homolog {ECO:0000305}; Flags: Precursor;	A0A1U8A2E9_NELNU SubName: Full=protein ROOT PRIMORDIUM DEFECTIVE 1 {ECO:0000313|RefSeq:XP_010255839.1};	--	GO:0009507,chloroplast; GO:0003723,RNA binding; GO:0000373,Group II intron splicing; GO:0015979,photosynthesis; GO:0003674,molecular_function; GO:0003676,nucleic acid binding; GO:0005488,binding; GO:0097159,organic cyclic compound binding; GO:1901363,heterocyclic compound binding; GO:0000375,RNA splicing, via transesterification reactions; GO:0000377,RNA splicing, via transesterification reaction…	Plant organelle RNA recognition domain	--	--	--
Cluster-27241.106746	--	--	--	--	--	--	--	--	--	--
Cluster-27241.106770	--	--	--	--	--	--	--	--	--	--
Cluster-27241.106786	--	unknown [Picea sitchensis]	--	C0PSG9_PICSI SubName: Full=Uncharacterized protein {ECO:0000313|EMBL:ACN40759.1};	--	GO:0016021,integral component of membrane; GO:0005575,cellular_component; GO:0016020,membrane; GO:0031224,intrinsic component of membrane; GO:0044425,membrane part	--	--	--	--
Cluster-27241.106800	--	--	--	--	--	--	--	--	--	--
Cluster-27241.106804	--	PREDICTED: uncharacterized protein LOC105035139 [Elaeis guineensis]	--	M0TX25_MUSAM SubName: Full=Uncharacterized protein {ECO:0000313|EnsemblPlants:GSMUA_Achr9P03160_001};	--	--	--	--	--	--
Cluster-27241.106805	--	unnamed protein product [Coffea canephora]	--	A0A068TVE2_COFCA SubName: Full=Uncharacterized protein {ECO:0000313|EMBL:CDP00027.1};	--	--	--	--	--	--
Cluster-27241.106808	--	unknown [Picea sitchensis]	--	A9NUA5_PICSI SubName: Full=Uncharacterized protein {ECO:0000313|EMBL:ABK24216.1};	--	--	--	--	--	--
Cluster-27241.106809	--	opsin-1 [Quercus suber]	--	Q6W7J3_ORYSI SubName: Full=Putative opsin {ECO:0000313|EMBL:AAQ75384.1};	--	GO:0016021,integral component of membrane; GO:0005216,ion channel activity; GO:0003674,molecular_function; GO:0005215,transporter activity; GO:0022857,transmembrane transporter activity; GO:0015075,ion transmembrane transporter activity; GO:0015267,channel activity; GO:0015318,inorganic molecular entity transmembrane transporter activity; GO:0022803,passive transmembrane transporter activity; GO:…	Bacteriorhodopsin-like protein	--	--	--
Cluster-27241.106811	--	--	--	--	--	--	--	--	--	--
Cluster-27241.106814	--	--	--	--	--	--	--	--	--	--
Cluster-27241.106818	--	--	--	--	--	--	--	--	--	--
Cluster-27241.106826	K08235 xyloglucan:xyloglucosyl transferase [EC:2.4.1.207] | (RefSeq) probable xyloglucan endotransglucosylase/hydrolase protein 32 (A)	unknown [Picea sitchensis]	XTH28_ARATH RecName: Full=Probable xyloglucan endotransglucosylase/hydrolase protein 28; Short=At-XTH28; Short=XTH-28; EC=2.4.1.207; Flags: Precursor;	A9NSD3_PICSI RecName: Full=Xyloglucan endotransglucosylase/hydrolase {ECO:0000256|RuleBase:RU361120}; EC=2.4.1.207 {ECO:0000256|RuleBase:RU361120};	--	GO:0048046,apoplast; GO:0005618,cell wall; GO:0004553,hydrolase activity, hydrolyzing O-glycosyl compounds; GO:0016762,xyloglucan:xyloglucosyl transferase activity; GO:0042546,cell wall biogenesis; GO:0071555,cell wall organization; GO:0010154,fruit development; GO:0080086,stamen filament development; GO:0010411,xyloglucan metabolic process; GO:0003674,molecular_function; GO:0003824,catalytic act…	Glycosyl hydrolases family 16	--	--	--
Cluster-27241.106834	--	cell surface gpi-anchored protein [Quercus suber]	--	--	--	--	GPI-anchored cell wall organization protein	--	--	--
Cluster-27241.106842	K17609 nucleoredoxin [EC:1.8.1.8] | (RefSeq) probable nucleoredoxin 1 (A)	hypothetical protein CDL12_03151 [Handroanthus impetiginosus]	--	A0A0K9RPQ8_SPIOL SubName: Full=Uncharacterized protein {ECO:0000313|EMBL:KNA21515.1};	--	--	--	--	--	--
Cluster-27241.106848	--	--	--	--	--	--	--	--	--	--
Cluster-27241.106856	--	PREDICTED: uncharacterized protein PFB0145c [Citrus sinensis]	--	A0A2H5P0S8_CITUN SubName: Full=Uncharacterized protein {ECO:0000313|EMBL:GAY45861.1};	--	--	--	--	--	--
Cluster-27241.106860	K00679 phospholipid:diacylglycerol acyltransferase [EC:2.3.1.158] | (RefSeq) hypothetical protein (A)	unknown [Picea sitchensis]	GDL38_ARATH RecName: Full=GDSL esterase/lipase At2g23540; EC=3.1.1.-; AltName: Full=Extracellular lipase At2g23540; Flags: Precursor;	B8LR47_PICSI SubName: Full=Uncharacterized protein {ECO:0000313|EMBL:ABR18127.1};	--	GO:0005576,extracellular region; GO:0016788,hydrolase activity, acting on ester bonds; GO:0016042,lipid catabolic process; GO:0003674,molecular_function; GO:0003824,catalytic activity; GO:0016787,hydrolase activity; GO:0008152,metabolic process; GO:0006629,lipid metabolic process; GO:0008150,biological_process; GO:0009056,catabolic process; GO:0044238,primary metabolic process; GO:0071704,organic…	GDSL-like Lipase/Acylhydrolase	--	--	--
Cluster-27241.106866	--	--	--	--	--	--	--	--	--	--
Cluster-27241.106872	--	hypothetical protein PHYPA_015354 [Physcomitrella patens]	C3H18_ARATH RecName: Full=Zinc finger CCCH domain-containing protein 18; Short=AtC3H18; EC=3.1.-.-;	A0A176WE42_MARPO SubName: Full=Uncharacterized protein {ECO:0000313|EMBL:OAE30871.1};	--	GO:0003677,DNA binding; GO:0046872,metal ion binding; GO:0004518,nuclease activity; GO:0003723,RNA binding; GO:0003674,molecular_function; GO:0003676,nucleic acid binding; GO:0005488,binding; GO:0097159,organic cyclic compound binding; GO:1901363,heterocyclic compound binding; GO:0043167,ion binding; GO:0043169,cation binding; GO:0003824,catalytic activity; GO:0016787,hydrolase activity; GO:00167…	Zinc finger, C3HC4 type (RING finger)	--	--	--
Cluster-27241.106877	--	--	--	--	--	--	--	--	--	--
Cluster-27241.106878	--	--	--	--	--	--	--	--	--	--
Cluster-27241.106882	K15397 3-ketoacyl-CoA synthase [EC:2.3.1.199] | (RefSeq) 3-ketoacyl-CoA synthase 1 (A)	unknown [Picea sitchensis]	KCS5_ARATH RecName: Full=3-ketoacyl-CoA synthase 5 {ECO:0000303|PubMed:18465198}; Short=KCS-5 {ECO:0000303|PubMed:18465198}; EC=2.3.1.199 {ECO:0000305}; AltName: Full=Eceriferum 60 {ECO:0000303|PubMed:11041893}; AltName: Full=Very long-chain fatty acid condensing enzyme 5 {ECO:0000303|PubMed:18465198}; Short=VLCFA condensing enzyme 5 {ECO:0000303|PubMed:18465198};	D5A7W7_PICSI SubName: Full=Uncharacterized protein {ECO:0000313|EMBL:ADE75636.1};	--	GO:0005783,endoplasmic reticulum; GO:0016021,integral component of membrane; GO:0016020,membrane; GO:0102336,3-oxo-arachidoyl-CoA synthase activity; GO:0102337,3-oxo-cerotoyl-CoA synthase activity; GO:0102338,3-oxo-lignoceronyl-CoA synthase activity; GO:0009922,fatty acid elongase activity; GO:0102756,very-long-chain 3-ketoacyl-CoA synthase activity; GO:0006633,fatty acid biosynthetic process; GO…	FAE1/Type III polyketide synthase-like protein	--	--	--
Cluster-27241.106888	K18875 enhanced disease susceptibility 1 protein | (RefSeq) protein EDS1B-like (A)	unknown [Picea sitchensis]	PAD4_ARATH RecName: Full=Lipase-like PAD4; EC=2.3.1.-; AltName: Full=Protein ENHANCED DISEASE SUSCEPTIBILITY 9; AltName: Full=Protein PHYTOALEXIN DEFICIENT 4; Short=AtPAD4;	B8LMN1_PICSI SubName: Full=Uncharacterized protein {ECO:0000313|EMBL:ABR16911.1};	--	GO:0005737,cytoplasm; GO:0005634,nucleus; GO:0016298,lipase activity; GO:0016740,transferase activity; GO:0010618,aerenchyma formation; GO:0071327,cellular response to trehalose stimulus; GO:0009816,defense response to bacterium, incompatible interaction; GO:0002213,defense response to insect; GO:0009873,ethylene-activated signaling pathway; GO:0010150,leaf senescence; GO:0016042,lipid catabolic …	Enhanced disease susceptibility 1 protein EP domain	--	--	--
Cluster-27241.1069	--	--	--	--	--	--	--	--	--	--
Cluster-27241.106934	K08770 ubiquitin C | (RefSeq) polyubiquitin-like (A)	polyubiquitin-like [Phalaenopsis equestris]	UBI1P_NICSY RecName: Full=Polyubiquitin; Contains: RecName: Full=Ubiquitin; Flags: Precursor;	B9FZE8_ORYSJ SubName: Full=Uncharacterized protein {ECO:0000313|EMBL:EEE68165.1};	Ubiquitin and ubiquitin-like proteins	GO:0005737,cytoplasm; GO:0005634,nucleus; GO:0005622,intracellular; GO:0005575,cellular_component; GO:0005623,cell; GO:0044424,intracellular part; GO:0044464,cell part; GO:0043231,intracellular membrane-bounded organelle; GO:0043226,organelle; GO:0043227,membrane-bounded organelle; GO:0043229,intracellular organelle	--	--	--	--
Cluster-27241.106935	--	uncharacterized protein CFP56_43087 [Quercus suber]	--	A0A0D6R8S9_ARACU SubName: Full=Uncharacterized protein {ECO:0000313|EMBL:JAG99156.1};	FOG: Reverse transcriptase	--	Domain of unknown function (DUF4283)	--	--	--
Cluster-27241.106963	--	--	--	--	--	--	--	--	--	--
Cluster-27241.106967	K20718 LRR receptor-like serine/threonine-protein kinase ERECTA [EC:2.7.11.1] | (RefSeq) LRR receptor-like serine/threonine-protein kinase ERECTA (A)	probable LRR receptor-like serine/threonine-protein kinase At1g12460 isoform X2 [Herrania umbratica]	Y1124_ARATH RecName: Full=Probable LRR receptor-like serine/threonine-protein kinase At1g12460; EC=2.7.11.1; Flags: Precursor;	A0A1R3IEI6_9ROSI SubName: Full=Uncharacterized protein {ECO:0000313|EMBL:OMO80955.1};	--	GO:0016021,integral component of membrane; GO:0005886,plasma membrane; GO:0005524,ATP binding; GO:0004674,protein serine/threonine kinase activity; GO:0000166,nucleotide binding; GO:0003674,molecular_function; GO:0005488,binding; GO:0008144,drug binding; GO:0017076,purine nucleotide binding; GO:0030554,adenyl nucleotide binding; GO:0032553,ribonucleotide binding; GO:0032555,purine ribonucleotide …	Protein kinase domain	--	--	--
Cluster-27241.106969	K00430 peroxidase [EC:1.11.1.7] | (RefSeq) peroxidase 12-like (A)	class III peroxidase PSYP1 [Pinus sylvestris]	PER12_ARATH RecName: Full=Peroxidase 12; Short=Atperox P12; EC=1.11.1.7; AltName: Full=ATP4a; AltName: Full=PRXR6; Flags: Precursor;	Q9FYS6_PINSY RecName: Full=Peroxidase {ECO:0000256|RuleBase:RU362060}; EC=1.11.1.7 {ECO:0000256|RuleBase:RU362060};	--	GO:0005618,cell wall; GO:0005576,extracellular region; GO:0016020,membrane; GO:0009505,plant-type cell wall; GO:0009506,plasmodesma; GO:0005773,vacuole; GO:0020037,heme binding; GO:0046872,metal ion binding; GO:0004601,peroxidase activity; GO:0042744,hydrogen peroxide catabolic process; GO:0009664,plant-type cell wall organization; GO:0006979,response to oxidative stress; GO:0003674,molecular_fun…	Peroxidase	--	--	--
Cluster-27241.106988	--	--	--	--	--	--	--	--	--	--
Cluster-27241.107028	--	zinc finger protein [Macleaya cordata]	--	A0A200QX50_9MAGN SubName: Full=Zinc finger protein {ECO:0000313|EMBL:OVA15012.1};	--	GO:0008270,zinc ion binding; GO:0003674,molecular_function; GO:0005488,binding; GO:0046872,metal ion binding; GO:0043167,ion binding; GO:0043169,cation binding; GO:0046914,transition metal ion binding	--	--	--	--
Cluster-27241.107031	--	--	--	--	--	--	--	--	--	--
Cluster-27241.107033	K15406 wax-ester synthase / diacylglycerol O-acyltransferase [EC:2.3.1.75 2.3.1.20] | (RefSeq) O-acyltransferase WSD1-like (A)	unknown [Picea sitchensis]	WSD1_ARATH RecName: Full=O-acyltransferase WSD1; AltName: Full=Diacylglycerol O-acyltransferase; Short=DGAT; EC=2.3.1.20; AltName: Full=Long-chain-alcohol O-fatty-acyltransferase; EC=2.3.1.75; AltName: Full=Wax synthase; Short=WS;	D5A9H1_PICSI SubName: Full=Uncharacterized protein {ECO:0000313|EMBL:ADE76190.1};	--	GO:0005783,endoplasmic reticulum; GO:0005789,endoplasmic reticulum membrane; GO:0016021,integral component of membrane; GO:0005886,plasma membrane; GO:0102966,arachidoyl-CoA:1-dodecanol O-acyltransferase activity; GO:0004144,diacylglycerol O-acyltransferase activity; GO:0047196,long-chain-alcohol O-fatty-acyltransferase activity; GO:0103095,wax ester synthase activity; GO:0019432,triglyceride bio…	Protein of unknown function (DUF1298)	--	--	--
[truncated: 11,175 more rows]
