# Supplementary material for: Comparative Transcriptomic and Metabolic Analyses Reveal the Coordinated Mechanisms in Pinus koraiensis under Different Light Stress Conditions
Source: Int J Mol Sci. 2022 Aug 23;23(17):9556. doi: 10.3390/ijms23179556 (PMC9455776; doi:10.3390/ijms23179556)
Supplement: Supplementary file 1 [file ijms-23-09556-s001.zip › Supplementary Tables/Table S4 The top 20 KEGG enrichment pathways of DEGs in CK vs. HS.xlsx]

## Sheet: Table S4
Supplemental Table S4. The top 20 KEGG enrichment pathways of DEGs in CK vs. HS
#Kegg_pathway	ko_id	Cluter_frequency	Genome_frequency	P-value	Corrected_P-value	GeneID	KEGG Orthology
Cutin, suberine and wax biosynthesis	ko00073	82 out of 2794 2.93486041517538%	321 out of 27406 1.17127636284025%	1.56208e-13	2.10881e-11	Cluster-27241.105343;Cluster-27241.26342;Cluster-27241.26343;Cluster-27241.26347;Cluster-27241.29298;Cluster-27241.29887;Cluster-27241.57718;Cluster-27241.57721;Cluster-27241.81098;Cluster-27241.59883;Cluster-27241.65404;Cluster-27241.65412;Cluster-27241.95229;Cluster-27241.105784;Cluster-27241.16281;Cluster-27241.1736;Cluster-27241.22000;Cluster-27241.32586;Cluster-27241.42486;Cluster-27241.4556…	K13356+K13356+K13356+K13356+K13356+K13356+K13356+K13356+K13356+K15398+K15398+K15398+K15400+K15400+K15400+K15400+K15400+K15400+K15400+K15400+K15400+K15400+K15400+K15400+K15400+K15400+K15400+K15401+K15402+K15402+K15402+K15402+K15402+K15402+K15402+K15402+K15402+K15402+K15402+K15402+K15402+K15402+K15402+K15402+K15402+K15402+K15402+K15402+K15402+K15402+K15404+K15404+K15404+K15404+K15404+K15406+K15406+…
Protein processing in endoplasmic reticulum	ko04141	200 out of 2794 7.15819613457409%	1305 out of 27406 4.76173100780851%	2.05265e-09	2.77108e-07	Cluster-27241.95616;Cluster-27241.38105;Cluster-27241.38930;Cluster-27241.38931;Cluster-27241.72418;Cluster-27241.98066;Cluster-27241.52029;Cluster-27241.97139;Cluster-27241.97252;Cluster-27241.97254;Cluster-25443.0;Cluster-25443.1;Cluster-27241.103618;Cluster-27241.103625;Cluster-27241.25437;Cluster-27241.26227;Cluster-27241.46714;Cluster-27241.50136;Cluster-27241.53476;Cluster-27241.54249;Clust…	K01230+K01230+K01230+K01230+K01230+K01456+K01456+K03283+K03283+K03283+K03283+K03283+K03283+K03283+K03283+K03283+K03283+K03283+K03283+K03283+K03283+K03283+K03283+K03283+K03283+K03283+K03283+K03283+K03283+K03283+K03283+K03283+K03283+K03283+K03283+K03347+K04079+K04079+K04079+K04079+K04079+K04079+K04079+K04079+K04079+K04079+K04079+K04079+K04374+K04523+K06689+K07342+K08057+K08852+K08852+K08852+K08852+…
Fatty acid elongation	ko00062	30 out of 2794 1.07372942018611%	92 out of 27406 0.335692913960447%	4.01386e-09	5.41871e-07	Cluster-27241.101058;Cluster-27241.84829;Cluster-27241.88056;Cluster-27241.67440;Cluster-27241.96799;Cluster-27241.97264;Cluster-27241.106882;Cluster-27241.111290;Cluster-27241.128914;Cluster-27241.25906;Cluster-27241.29945;Cluster-27241.32719;Cluster-27241.33239;Cluster-27241.33240;Cluster-27241.36967;Cluster-27241.37766;Cluster-27241.37767;Cluster-27241.38625;Cluster-27241.40088;Cluster-27241.4…	K01068+K07512+K07512+K10258+K15397+K15397+K15397+K15397+K15397+K15397+K15397+K15397+K15397+K15397+K15397+K15397+K15397+K15397+K15397+K15397+K15397+K15397+K15397+K15397+K15397+K15397+K15397+K15397+K15397+K15397
Other glycan degradation	ko00511	33 out of 2794 1.18110236220472%	163 out of 27406 0.5947602714734%	9.42713e-05	0.0127266	Cluster-27241.96190;Cluster-27241.65516;Cluster-27241.94954;Cluster-27241.98332;Cluster-27241.106072;Cluster-27241.107262;Cluster-27241.32163;Cluster-27241.33175;Cluster-27241.53823;Cluster-27241.67330;Cluster-27241.67331;Cluster-27241.67332;Cluster-27241.74191;Cluster-27241.75572;Cluster-27241.81321;Cluster-27241.94588;Cluster-27241.1271;Cluster-27241.47603;Cluster-27241.55117;Cluster-27241.5741…	K01191+K01191+K01206+K01206+K01206+K01206+K01206+K01206+K01206+K01206+K01206+K01206+K01206+K01206+K01206+K12309+K12309+K12309+K12309+K12309+K12309+K12309+K12309+K12309+K12309+K12309+K12309+K12309+K12309+K12309+K12309+K12309+K12309
Galactose metabolism	ko00052	80 out of 2794 2.86327845382963%	522 out of 27406 1.9046924031234%	0.000143034	0.0193095	Cluster-27241.69544;Cluster-27241.84659;Cluster-27241.70275;Cluster-27241.70431;Cluster-27241.61438;Cluster-27241.101216;Cluster-27241.103364;Cluster-27241.107782;Cluster-27241.110070;Cluster-27241.34503;Cluster-27241.34964;Cluster-27241.39902;Cluster-27241.40909;Cluster-27241.40911;Cluster-27241.42452;Cluster-27241.43505;Cluster-27241.44281;Cluster-27241.56814;Cluster-27241.56815;Cluster-27241.6…	K00850+K00850+K00963+K00963+K00965+K01193+K01193+K01193+K01193+K01193+K01193+K01193+K01193+K01193+K01193+K01193+K01193+K01193+K01193+K01193+K01193+K01193+K01193+K01193+K01193+K01193+K01193+K01193+K01193+K01193+K01193+K01193+K01785+K01785+K01785+K01785+K01785+K01785+K01785+K06617+K06617+K06617+K07407+K07407+K07407+K07407+K07407+K07407+K07407+K07407+K07407+K07407+K07407+K12309+K12309+K12309+K12309+…
Phenylpropanoid biosynthesis	ko00940	122 out of 2794 4.36649964209019%	871 out of 27406 3.17813617456032%	0.000181716	0.0245316	Cluster-27241.99184;Cluster-27241.59624;Cluster-27241.64841;Cluster-27241.66750;Cluster-27241.66751;Cluster-27241.74436;Cluster-27241.74437;Cluster-27241.74438;Cluster-27241.74440;Cluster-27241.106060;Cluster-27241.106062;Cluster-27241.106969;Cluster-27241.118613;Cluster-27241.118617;Cluster-27241.23373;Cluster-27241.24378;Cluster-27241.28444;Cluster-27241.35800;Cluster-27241.36988;Cluster-27241.…	K00083+K00083+K00083+K00083+K00083+K00083+K00083+K00083+K00083+K00430+K00430+K00430+K00430+K00430+K00430+K00430+K00430+K00430+K00430+K00430+K00430+K00430+K00430+K00430+K00430+K00430+K00430+K00430+K00430+K00430+K00430+K00430+K00430+K00430+K00430+K00430+K00430+K00430+K00430+K00430+K00430+K00430+K00430+K00430+K00430+K00588+K00588+K00588+K00588+K00588+K00588+K00588+K01188+K01188+K01188+K01188+K01188+…
Flavone and flavonol biosynthesis	ko00944	25 out of 2794 0.894774516821761%	118 out of 27406 0.430562650514486%	0.000306845	0.0414241	Cluster-27241.101996;Cluster-27241.25913;Cluster-27241.38971;Cluster-27241.69732;Cluster-27241.72688;Cluster-27241.72706;Cluster-27241.72707;Cluster-27241.72708;Cluster-27241.96057;Cluster-27241.66029;Cluster-27241.66183;Cluster-27241.72704;Cluster-27241.92664;Cluster-27241.92665;Cluster-27241.80622;Cluster-27241.17649;Cluster-27241.36080;Cluster-27241.65069;Cluster-27241.65989;Cluster-27241.6599…	K05280+K05280+K05280+K05280+K05280+K05280+K05280+K05280+K13083+K13083+K13083+K13083+K13083+K13083+K22771+K22772+K22772+K22772+K22772+K22772+K22772+K22772+K22772+K22794+K22794
Plant-pathogen interaction	ko04626	439 out of 2794 15.7122405153901%	3733 out of 27406 13.6211048675473%	0.000454939	0.0614167	Cluster-27241.64528;Cluster-27241.78000;Cluster-27241.81445;Cluster-27241.98524;Cluster-27241.98526;Cluster-27241.105766;Cluster-27241.32237;Cluster-27241.33473;Cluster-27241.33475;Cluster-27241.73192;Cluster-27241.101008;Cluster-27241.60354;Cluster-27241.62876;Cluster-27241.64417;Cluster-27241.66417;Cluster-27241.66419;Cluster-27241.66420;Cluster-27241.69281;Cluster-27241.71179;Cluster-27241.719…	K02183+K02183+K02183+K02358+K02358+K02358+K02358+K02358+K02358+K02358+K04079+K04079+K04079+K04079+K04079+K04079+K04079+K04079+K04079+K04079+K04079+K04079+K04368+K05391+K09487+K09487+K09487+K13412+K13412+K13412+K13412+K13412+K13413+K13416+K13416+K13416+K13416+K13416+K13416+K13416+K13416+K13416+K13416+K13416+K13416+K13416+K13416+K13416+K13416+K13417+K13417+K13417+K13417+K13420+K13420+K13420+K13420+…
Brassinosteroid biosynthesis	ko00905	23 out of 2794 0.82319255547602%	108 out of 27406 0.394074290301394%	0.000484898	0.0654612	Cluster-27241.61681;Cluster-27241.66712;Cluster-27241.60279;Cluster-27241.104727;Cluster-27241.117681;Cluster-27241.124051;Cluster-27241.45392;Cluster-27241.45393;Cluster-27241.553;Cluster-27241.96244;Cluster-27241.51023;Cluster-27241.51233;Cluster-27241.56604;Cluster-27241.57104;Cluster-27241.60461;Cluster-27241.68313;Cluster-27241.71731;Cluster-27241.73976;Cluster-27241.75336;Cluster-27241.7534…	K09587+K09587+K09591+K12639+K15639+K15639+K15639+K15639+K15639+K20623+K20623+K20623+K20623+K20623+K20623+K20623+K20623+K20623+K20623+K20623+K20623+K20623+K20623
Isoflavonoid biosynthesis	ko00943	20 out of 2794 0.715819613457409%	90 out of 27406 0.328395241917828%	0.000623126	0.084122	Cluster-27241.39717;Cluster-27241.39723;Cluster-27241.57041;Cluster-27241.61255;Cluster-27241.82421;Cluster-27241.84325;Cluster-27241.86318;Cluster-27241.86321;Cluster-27241.86327;Cluster-27241.86329;Cluster-27241.87930;Cluster-27241.87931;Cluster-27241.54141;Cluster-27241.84961;Cluster-27241.89489;Cluster-27241.23571;Cluster-27241.37011;Cluster-27241.40044;Cluster-27241.43713;Cluster-27241.71475	K13258+K13258+K13258+K13258+K13258+K13258+K13258+K13258+K13258+K13258+K13258+K13258+K13267+K13267+K13267+K25075+K25075+K25075+K25075+K25075
Flavonoid biosynthesis	ko00941	66 out of 2794 2.36220472440945%	441 out of 27406 1.60913668539736%	0.000981462	0.132497	Cluster-27241.75670;Cluster-27241.77234;Cluster-27241.78866;Cluster-27241.78868;Cluster-27241.78870;Cluster-27241.78876;Cluster-27241.78880;Cluster-27241.82349;Cluster-27241.59995;Cluster-27241.64632;Cluster-27241.67716;Cluster-27241.68655;Cluster-27241.71770;Cluster-27241.71778;Cluster-27241.83739;Cluster-27241.17622;Cluster-27241.71651;Cluster-27241.57665;Cluster-27241.58773;Cluster-27241.59850…	K00475+K00588+K00588+K00588+K00588+K00588+K00588+K00588+K00660+K00660+K00660+K00660+K00660+K00660+K00660+K01859+K01859+K05277+K05277+K05277+K05277+K05277+K05277+K05277+K05278+K05278+K05278+K05278+K05278+K05278+K05280+K05280+K05280+K05280+K05280+K05280+K05280+K05280+K08243+K08695+K08695+K08695+K08695+K08695+K08695+K13065+K13065+K13065+K13065+K13065+K13065+K13065+K13065+K13065+K13081+K13082+K13082+…
Indole alkaloid biosynthesis	ko00901	10 out of 2794 0.357909806728704%	33 out of 27406 0.120411588703204%	0.00121854	0.164503	Cluster-27241.24941;Cluster-27241.60463;Cluster-27241.71005;Cluster-27241.77758;Cluster-27241.107055;Cluster-27241.114968;Cluster-27241.49364;Cluster-27241.74157;Cluster-27241.83066;Cluster-27241.87690	K01593+K01593+K01593+K01593+K01757+K01757+K01757+K01757+K01757+K01757
Glycosphingolipid biosynthesis - ganglio series	ko00604	18 out of 2794 0.644237652111668%	85 out of 27406 0.310151061811282%	0.00203197	0.274317	Cluster-27241.94588;Cluster-27241.1271;Cluster-27241.47603;Cluster-27241.55117;Cluster-27241.57418;Cluster-27241.57419;Cluster-27241.60455;Cluster-27241.61439;Cluster-27241.61443;Cluster-27241.61446;Cluster-27241.61823;Cluster-27241.69823;Cluster-27241.69824;Cluster-27241.69825;Cluster-27241.69828;Cluster-27241.77479;Cluster-27241.80761;Cluster-27241.86742	K12309+K12309+K12309+K12309+K12309+K12309+K12309+K12309+K12309+K12309+K12309+K12309+K12309+K12309+K12309+K12309+K12309+K12309
Fatty acid biosynthesis	ko00061	34 out of 2794 1.21689334287759%	203 out of 27406 0.740713712325768%	0.0026141	0.352904	Cluster-27241.54580;Cluster-27241.62825;Cluster-27241.79912;Cluster-27241.79913;Cluster-27241.80037;Cluster-27241.80039;Cluster-27241.80042;Cluster-27241.80044;Cluster-27241.95279;Cluster-27241.54944;Cluster-27241.59436;Cluster-27241.60526;Cluster-27241.76619;Cluster-27241.79898;Cluster-27241.78426;Cluster-27241.78542;Cluster-27241.78543;Cluster-27241.84829;Cluster-27241.88056;Cluster-27241.67253…	K00059+K00059+K00059+K00059+K00059+K00059+K00059+K00059+K01897+K01897+K01897+K01897+K01897+K01897+K01962+K03921+K03921+K07512+K07512+K09458+K09458+K09458+K09458+K09458+K09458+K10781+K10781+K10781+K10781+K10781+K10782+K11262+K11262+K18660
Glycerolipid metabolism	ko00561	70 out of 2794 2.50536864710093%	499 out of 27406 1.82076917463329%	0.0037799	0.510287	Cluster-25237.0;Cluster-27241.36568;Cluster-27241.28047;Cluster-27241.28048;Cluster-27241.28049;Cluster-27241.31790;Cluster-27241.36597;Cluster-27241.71562;Cluster-27241.71563;Cluster-27241.71573;Cluster-27241.95812;Cluster-27241.65105;Cluster-27241.92151;Cluster-27241.93657;Cluster-27241.101359;Cluster-27241.105204;Cluster-27241.105588;Cluster-27241.105589;Cluster-27241.106409;Cluster-27241.1068…	K00002+K00002+K00128+K00128+K00128+K00128+K00128+K00128+K00128+K00128+K00655+K00655+K00655+K00679+K00679+K00679+K00679+K00679+K00679+K00679+K00679+K00679+K00679+K00679+K00679+K00679+K00679+K00679+K00679+K00679+K00679+K00679+K00679+K00679+K00679+K00679+K00679+K00679+K00901+K00901+K00901+K00901+K00901+K01054+K01054+K01054+K06118+K06118+K06119+K06119+K07407+K07407+K07407+K07407+K07407+K07407+K07407+…
Diterpenoid biosynthesis	ko00904	23 out of 2794 0.82319255547602%	128 out of 27406 0.467051010727578%	0.00503525	0.679759	Cluster-27241.106138;Cluster-27241.55387;Cluster-27241.69450;Cluster-27241.72316;Cluster-27241.75520;Cluster-27241.81969;Cluster-27241.85504;Cluster-27241.34433;Cluster-27241.54049;Cluster-27241.83331;Cluster-27241.82849;Cluster-27241.45353;Cluster-27241.51279;Cluster-27241.56326;Cluster-27241.57066;Cluster-27241.61821;Cluster-27241.65464;Cluster-27241.78752;Cluster-27241.80307;Cluster-27241.8099…	K04120+K04120+K04120+K04120+K04120+K04120+K04120+K04122+K04124+K04125+K13070+K16086+K16086+K16086+K16086+K16086+K16086+K16086+K16086+K16086+K16086+K16086+K18113
Nitrogen metabolism	ko00910	27 out of 2794 0.966356478167502%	162 out of 27406 0.591111435452091%	0.00722499	0.975374	Cluster-27241.63683;Cluster-27241.80846;Cluster-27241.60691;Cluster-27241.63061;Cluster-27241.72400;Cluster-27241.71409;Cluster-27241.71410;Cluster-27241.71412;Cluster-27241.71413;Cluster-27241.71415;Cluster-27241.71418;Cluster-27241.66394;Cluster-27241.66395;Cluster-27241.66400;Cluster-27241.66402;Cluster-27241.66404;Cluster-21499.0;Cluster-27241.113533;Cluster-27241.70203;Cluster-27241.71294;Cl…	K00261+K00264+K00366+K00366+K00366+K01673+K01673+K01673+K01673+K01673+K01673+K01674+K01674+K01674+K01674+K01674+K01725+K01915+K01915+K01915+K01915+K01915+K01915+K01915+K01915+K02575+K02575
Sphingolipid metabolism	ko00600	47 out of 2794 1.68217609162491%	324 out of 27406 1.18222287090418%	0.00857938	1	Cluster-27241.80794;Cluster-27241.103779;Cluster-27241.103780;Cluster-27241.103781;Cluster-27241.108662;Cluster-27241.119703;Cluster-27241.17749;Cluster-27241.51425;Cluster-27241.64470;Cluster-27241.64759;Cluster-27241.78627;Cluster-27241.89282;Cluster-27241.29121;Cluster-27241.71131;Cluster-27241.37568;Cluster-27241.50224;Cluster-27241.52321;Cluster-27241.57158;Cluster-27241.62273;Cluster-27241.…	K00654+K04708+K04708+K04708+K04708+K04708+K04708+K04708+K04708+K04708+K04708+K04708+K04712+K04715+K04718+K07407+K07407+K07407+K07407+K07407+K07407+K07407+K07407+K07407+K07407+K07407+K12309+K12309+K12309+K12309+K12309+K12309+K12309+K12309+K12309+K12309+K12309+K12309+K12309+K12309+K12309+K12309+K12309+K12309+K12349+K12349+K12349
Biosynthesis of various secondary metabolites - part 2	ko00998	6 out of 2794 0.214745884037223%	19 out of 27406 0.0693278844048748%	0.00940203	1	Cluster-31223.0;Cluster-27241.39192;Cluster-27241.41881;Cluster-27241.41886;Cluster-27241.68836;Cluster-27241.68837	K21568+K21568+K21568+K21568+K21568+K21568
Biosynthesis of secondary metabolites	ko01110	780 out of 2794 27.9169649248389%	7159 out of 27406 26.1220170765526%	0.0123839	1	Cluster-27241.68973;Cluster-27241.75794;Cluster-25237.0;Cluster-27241.36568;Cluster-27241.100589;Cluster-27241.87839;Cluster-27241.59993;Cluster-27241.66735;Cluster-27241.67402;Cluster-27241.51602;Cluster-27241.87312;Cluster-27241.54580;Cluster-27241.62825;Cluster-27241.79912;Cluster-27241.79913;Cluster-27241.80037;Cluster-27241.80039;Cluster-27241.80042;Cluster-27241.80044;Cluster-27241.99184;Cl…	K00001+K00001+K00002+K00002+K00016+K00016+K00021+K00021+K00025+K00058+K00058+K00059+K00059+K00059+K00059+K00059+K00059+K00059+K00059+K00083+K00083+K00083+K00083+K00083+K00083+K00083+K00083+K00083+K00088+K00121+K00121+K00128+K00128+K00128+K00128+K00128+K00128+K00128+K00128+K00134+K00134+K00134+K00134+K00161+K00162+K00162+K00162+K00218+K00218+K00218+K00218+K00234+K00235+K00236+K00264+K00276+K00276+…
