# Supplementary material for: Comparative Transcriptomic and Metabolic Analyses Reveal the Coordinated Mechanisms in Pinus koraiensis under Different Light Stress Conditions
Source: Int J Mol Sci. 2022 Aug 23;23(17):9556. doi: 10.3390/ijms23179556 (PMC9455776; doi:10.3390/ijms23179556)
Supplement: Supplementary file 1 [file ijms-23-09556-s001.zip › Supplementary Tables/Table S5 The top 20 KEGG enrichment pathways of DEGs in CK vs. LS.xlsx]

## Sheet: Table S5
Supplemental Table S5. The top 20 KEGG enrichment pathways of DEGs in CK vs. LS
#Kegg_pathway	ko_id	Cluter_frequency	Genome_frequency	P-value	Corrected_P-value	GeneID	KEGG Orthology
Plant-pathogen interaction	ko04626	243 out of 1295 18.7644787644788%	3733 out of 27406 13.6211048675473%	7.23174e-08	9.32894e-06	Cluster-27241.98524;Cluster-27241.18585;Cluster-27241.66237;Cluster-27241.79827;Cluster-27241.92227;Cluster-27241.75436;Cluster-27241.69039;Cluster-27241.69045;Cluster-27241.73085;Cluster-27241.30089;Cluster-27241.59086;Cluster-27241.52195;Cluster-27241.49183;Cluster-27241.49185;Cluster-27241.51772;Cluster-27241.52946;Cluster-27241.52949;Cluster-27241.57477;Cluster-27241.67302;Cluster-27241.79880…	K02358+K02358+K02358+K04079+K04079+K04368+K09487+K09487+K09487+K13412+K13412+K13413+K13416+K13416+K13416+K13416+K13416+K13416+K13416+K13416+K13420+K13420+K13420+K13420+K13420+K13420+K13420+K13420+K13420+K13420+K13420+K13420+K13420+K13420+K13420+K13420+K13420+K13420+K13420+K13420+K13420+K13420+K13420+K13420+K13420+K13420+K13420+K13420+K13420+K13420+K13420+K13420+K13420+K13420+K13420+K13420+K13420+…
Protein processing in endoplasmic reticulum	ko04141	98 out of 1295 7.56756756756757%	1305 out of 27406 4.76173100780851%	3.9526e-06	0.000509885	Cluster-27241.38105;Cluster-27241.38930;Cluster-27241.38931;Cluster-27241.95129;Cluster-27241.97252;Cluster-25443.0;Cluster-25443.1;Cluster-27241.103625;Cluster-27241.26227;Cluster-27241.26305;Cluster-27241.46306;Cluster-27241.46714;Cluster-27241.54249;Cluster-27241.62676;Cluster-27241.67864;Cluster-27241.77353;Cluster-27241.81051;Cluster-27241.79827;Cluster-27241.92227;Cluster-27241.109336;Clust…	K01230+K01230+K01230+K03283+K03283+K03283+K03283+K03283+K03283+K03283+K03283+K03283+K03283+K03283+K03283+K03283+K03283+K04079+K04079+K07342+K08054+K08852+K08852+K08852+K08852+K08852+K08852+K08852+K08852+K08852+K08852+K08852+K09487+K09487+K09487+K09503+K09523+K10578+K10956+K10956+K13989+K13993+K13993+K13993+K13993+K13993+K13993+K13993+K13993+K13993+K13993+K13993+K13993+K13993+K13993+K13993+K13993+…
Biosynthesis of secondary metabolites	ko01110	406 out of 1295 31.3513513513514%	7159 out of 27406 26.1220170765526%	9.315e-06	0.00120164	Cluster-27241.60178;Cluster-25237.0;Cluster-27241.36568;Cluster-27241.92217;Cluster-27241.100589;Cluster-27241.34769;Cluster-27241.34770;Cluster-27241.79913;Cluster-27241.28045;Cluster-27241.71567;Cluster-27241.75991;Cluster-27241.75993;Cluster-27241.57533;Cluster-27241.57534;Cluster-27241.81241;Cluster-27241.82619;Cluster-27241.70919;Cluster-27241.70922;Cluster-27241.54291;Cluster-27241.61854;Cl…	K00001+K00002+K00002+K00006+K00016+K00016+K00016+K00059+K00128+K00128+K00134+K00134+K00162+K00162+K00162+K00162+K00164+K00164+K00218+K00228+K00318+K00382+K00430+K00430+K00430+K00430+K00430+K00430+K00430+K00430+K00430+K00430+K00430+K00430+K00430+K00430+K00430+K00430+K00430+K00430+K00430+K00454+K00454+K00475+K00549+K00549+K00549+K00549+K00588+K00588+K00600+K00640+K00660+K00660+K00695+K00695+K00695+…
Cutin, suberine and wax biosynthesis	ko00073	34 out of 1295 2.62548262548263%	321 out of 27406 1.17127636284025%	1.04687e-05	0.00135046	Cluster-27241.26343;Cluster-27241.37752;Cluster-27241.37755;Cluster-27241.57718;Cluster-27241.95229;Cluster-27241.22000;Cluster-27241.47237;Cluster-27241.47242;Cluster-27241.63699;Cluster-27241.71153;Cluster-27241.80119;Cluster-27241.88031;Cluster-27241.108375;Cluster-27241.19490;Cluster-27241.76919;Cluster-27241.76920;Cluster-27241.76921;Cluster-27241.76923;Cluster-27241.85548;Cluster-27241.3087…	K13356+K13356+K13356+K13356+K15400+K15400+K15400+K15400+K15400+K15400+K15400+K15400+K15402+K15402+K15402+K15402+K15402+K15402+K15404+K15406+K15406+K15406+K15406+K15406+K15406+K20495+K20495+K20495+K20495+K20495+K20495+K20769+K20769+K21995
MAPK signaling pathway - plant	ko04016	114 out of 1295 8.8030888030888%	1625 out of 27406 5.92935853462745%	1.47249e-05	0.00189951	Cluster-27241.129567;Cluster-27241.2201;Cluster-27241.52195;Cluster-27241.49183;Cluster-27241.49185;Cluster-27241.51772;Cluster-27241.52946;Cluster-27241.52949;Cluster-27241.57477;Cluster-27241.67302;Cluster-27241.79880;Cluster-27241.95092;Cluster-27241.97184;Cluster-27241.97828;Cluster-27241.100783;Cluster-27241.103928;Cluster-27241.110079;Cluster-27241.114496;Cluster-27241.33890;Cluster-27241.3…	K03781+K03781+K13413+K13416+K13416+K13416+K13416+K13416+K13416+K13416+K13416+K13420+K13420+K13420+K13420+K13420+K13420+K13420+K13420+K13420+K13420+K13420+K13420+K13420+K13420+K13420+K13420+K13420+K13420+K13420+K13420+K13420+K13420+K13420+K13420+K13420+K13420+K13420+K13420+K13420+K13420+K13420+K13420+K13420+K13420+K13420+K13420+K13420+K13420+K13420+K13420+K13420+K13420+K13420+K13420+K13420+K13420+…
Thiamine metabolism	ko00730	14 out of 1295 1.08108108108108%	94 out of 27406 0.342990586003065%	0.000130616	0.0168495	Cluster-27241.93832;Cluster-27241.93837;Cluster-27241.93838;Cluster-27241.54290;Cluster-27241.93186;Cluster-27241.75811;Cluster-27241.52329;Cluster-27241.51903;Cluster-27241.46743;Cluster-27241.46746;Cluster-27241.68910;Cluster-27241.71663;Cluster-27241.129062;Cluster-27241.5871	K00878+K00878+K00878+K00878+K00939+K00939+K00949+K03147+K14153+K14153+K14153+K14153+K22911+K22911
Flavone and flavonol biosynthesis	ko00944	15 out of 1295 1.15830115830116%	118 out of 27406 0.430562650514486%	0.000452905	0.0584248	Cluster-27241.67338;Cluster-27241.69736;Cluster-27241.72686;Cluster-27241.72706;Cluster-27241.72709;Cluster-27241.64435;Cluster-27241.66189;Cluster-27241.72704;Cluster-27241.36079;Cluster-27241.36080;Cluster-27241.36081;Cluster-27241.65069;Cluster-27241.65989;Cluster-27241.67856;Cluster-27241.73902	K05280+K05280+K05280+K05280+K05280+K13083+K13083+K13083+K22772+K22772+K22772+K22772+K22772+K22772+K22772
Phenylpropanoid biosynthesis	ko00940	60 out of 1295 4.63320463320463%	871 out of 27406 3.17813617456032%	0.00235607	0.303933	Cluster-27241.106061;Cluster-27241.106062;Cluster-27241.11191;Cluster-27241.117265;Cluster-27241.21630;Cluster-27241.28444;Cluster-27241.28445;Cluster-27241.48419;Cluster-27241.48420;Cluster-27241.48421;Cluster-27241.52933;Cluster-27241.68242;Cluster-27241.68351;Cluster-27241.68352;Cluster-27241.71889;Cluster-27241.74465;Cluster-27241.77450;Cluster-27241.81996;Cluster-27241.91338;Cluster-27241.78…	K00430+K00430+K00430+K00430+K00430+K00430+K00430+K00430+K00430+K00430+K00430+K00430+K00430+K00430+K00430+K00430+K00430+K00430+K00430+K00588+K00588+K01188+K01188+K01188+K01188+K01188+K01904+K01904+K01904+K01904+K01904+K05349+K05349+K09753+K09755+K10775+K10775+K10775+K13065+K13065+K13065+K13065+K13065+K13066+K13066+K13066+K13066+K18368+K22395+K23260+K23260+K23260+K23260+K23260+K23260+K23260+K23260+…
Diterpenoid biosynthesis	ko00904	14 out of 1295 1.08108108108108%	128 out of 27406 0.467051010727578%	0.00295949	0.381775	Cluster-27241.106138;Cluster-27241.72316;Cluster-27241.81969;Cluster-27241.85504;Cluster-27241.34433;Cluster-27241.70187;Cluster-27241.70189;Cluster-27241.57125;Cluster-27241.82849;Cluster-27241.45353;Cluster-27241.61821;Cluster-27241.65464;Cluster-27241.80591;Cluster-27241.81233	K04120+K04120+K04120+K04120+K04122+K04122+K04122+K13070+K13070+K16086+K16086+K16086+K16086+K16086
Isoflavonoid biosynthesis	ko00943	11 out of 1295 0.849420849420849%	90 out of 27406 0.328395241917828%	0.00341737	0.44084	Cluster-27241.56786;Cluster-27241.57041;Cluster-27241.61255;Cluster-27241.80081;Cluster-27241.82421;Cluster-27241.86327;Cluster-27241.87931;Cluster-27241.87932;Cluster-27241.40044;Cluster-27241.68085;Cluster-27241.71475	K13258+K13258+K13258+K13258+K13258+K13258+K13258+K13258+K25075+K25075+K25075
Flavonoid biosynthesis	ko00941	34 out of 1295 2.62548262548263%	441 out of 27406 1.60913668539736%	0.00372099	0.480008	Cluster-27241.75670;Cluster-27241.78866;Cluster-27241.82349;Cluster-27241.67714;Cluster-27241.67716;Cluster-27241.59504;Cluster-27241.71651;Cluster-27241.88120;Cluster-27241.75715;Cluster-27241.56523;Cluster-27241.56533;Cluster-27241.66634;Cluster-27241.67238;Cluster-27241.67338;Cluster-27241.69736;Cluster-27241.72686;Cluster-27241.72706;Cluster-27241.72709;Cluster-27241.39067;Cluster-27241.70591…	K00475+K00588+K00588+K00660+K00660+K01859+K01859+K01859+K05277+K05278+K05278+K05278+K05278+K05280+K05280+K05280+K05280+K05280+K08695+K08695+K08695+K13065+K13065+K13065+K13065+K13065+K13081+K13082+K13082+K13082+K13083+K13083+K13083+K22845
Carotenoid biosynthesis	ko00906	18 out of 1295 1.38996138996139%	203 out of 27406 0.740713712325768%	0.00793654	1	Cluster-27241.58198;Cluster-27241.79533;Cluster-27241.79534;Cluster-27241.79536;Cluster-27241.79542;Cluster-27241.62798;Cluster-27241.65025;Cluster-27241.65159;Cluster-27241.65225;Cluster-27241.66506;Cluster-27241.71894;Cluster-27241.76646;Cluster-27241.76647;Cluster-27241.76649;Cluster-27241.77004;Cluster-27241.79731;Cluster-27241.80758;Cluster-27241.69847	K09838+K09838+K09838+K09838+K09838+K09841+K09841+K09841+K09841+K09841+K09841+K09841+K09841+K09841+K09841+K09841+K09841+K15746
Fatty acid elongation	ko00062	10 out of 1295 0.772200772200772%	92 out of 27406 0.335692913960447%	0.0115429	1	Cluster-27241.101058;Cluster-27241.84829;Cluster-27241.84830;Cluster-27241.88056;Cluster-27241.97264;Cluster-27241.97265;Cluster-29421.0;Cluster-27241.37766;Cluster-27241.38625;Cluster-27241.61027	K01068+K07512+K07512+K07512+K15397+K15397+K15397+K15397+K15397+K15397
Starch and sucrose metabolism	ko00500	105 out of 1295 8.10810810810811%	1809 out of 27406 6.60074436254835%	0.0165893	1	Cluster-27241.93211;Cluster-27241.93511;Cluster-27241.97644;Cluster-27241.97650;Cluster-27241.98318;Cluster-27241.125518;Cluster-27241.125519;Cluster-27241.29001;Cluster-27241.32476;Cluster-27241.32612;Cluster-27241.34902;Cluster-27241.35476;Cluster-27241.42651;Cluster-27241.46291;Cluster-27241.47736;Cluster-27241.47742;Cluster-27241.47743;Cluster-27241.48302;Cluster-27241.48485;Cluster-27241.485…	K00695+K00695+K00695+K00695+K00695+K00695+K00695+K00695+K00695+K00695+K00695+K00695+K00695+K00695+K00695+K00695+K00695+K00695+K00695+K00695+K00695+K00695+K00695+K00695+K00695+K00695+K00695+K00695+K00695+K00695+K00695+K00695+K00695+K00695+K00695+K00696+K00696+K00703+K00703+K00703+K00975+K00975+K00975+K00975+K01176+K01176+K01176+K01176+K01176+K01176+K01177+K01177+K01177+K01177+K01177+K01179+K01179+…
Selenocompound metabolism	ko00450	10 out of 1295 0.772200772200772%	102 out of 27406 0.372181274173539%	0.0224502	1	Cluster-27241.98784;Cluster-27241.73071;Cluster-27241.57918;Cluster-27241.61371;Cluster-27241.61372;Cluster-27241.86109;Cluster-27241.92266;Cluster-27241.69697;Cluster-27241.87969;Cluster-27241.72799	K00384+K00384+K00549+K00549+K00549+K00549+K01739+K01761+K01761+K01874
Brassinosteroid biosynthesis	ko00905	10 out of 1295 0.772200772200772%	108 out of 27406 0.394074290301394%	0.0318027	1	Cluster-27241.41609;Cluster-27241.61681;Cluster-27241.1371;Cluster-27241.60279;Cluster-27241.60280;Cluster-27241.96244;Cluster-27241.57104;Cluster-27241.58605;Cluster-27241.73976;Cluster-27241.77044	K09587+K09587+K09588+K09591+K09591+K20623+K20623+K20623+K20623+K20623
Arachidonic acid metabolism	ko00590	10 out of 1295 0.772200772200772%	117 out of 27406 0.426913814493177%	0.0504924	1	Cluster-27241.60184;Cluster-27241.73647;Cluster-27241.73648;Cluster-27241.73649;Cluster-27241.73657;Cluster-27241.65235;Cluster-27241.74292;Cluster-27241.53309;Cluster-27241.62683;Cluster-27241.52000	K00432+K00432+K00432+K00432+K00432+K01254+K01254+K08726+K08726+K18592
Galactose metabolism	ko00052	33 out of 1295 2.54826254826255%	522 out of 27406 1.9046924031234%	0.056013	1	Cluster-27241.53787;Cluster-27241.54495;Cluster-27241.60903;Cluster-27241.103364;Cluster-27241.110070;Cluster-27241.31603;Cluster-27241.34503;Cluster-27241.40907;Cluster-27241.40911;Cluster-27241.56814;Cluster-27241.56815;Cluster-27241.58261;Cluster-27241.60071;Cluster-27241.60072;Cluster-27241.64599;Cluster-27241.71700;Cluster-27241.71702;Cluster-27241.71709;Cluster-27241.71714;Cluster-27241.769…	K00850+K00850+K00850+K01193+K01193+K01193+K01193+K01193+K01193+K01193+K01193+K01193+K01193+K01193+K01193+K01193+K01193+K01193+K01193+K01193+K01193+K01193+K01785+K01785+K07407+K07407+K07407+K12309+K12309+K12309+K12309+K18819+K18819
Nicotinate and nicotinamide metabolism	ko00760	8 out of 1295 0.617760617760618%	88 out of 27406 0.32109756987521%	0.0562536	1	Cluster-27241.130123;Cluster-27241.51549;Cluster-27241.70496;Cluster-27241.70499;Cluster-27241.71646;Cluster-27241.72517;Cluster-27241.73786;Cluster-27241.74127	K01513+K01513+K01513+K01513+K01513+K01513+K01513+K03517
Lysine biosynthesis	ko00300	5 out of 1295 0.386100386100386%	46 out of 27406 0.167846456980223%	0.0648138	1	Cluster-27241.67641;Cluster-27241.67643;Cluster-27241.67644;Cluster-27241.74953;Cluster-27241.69888	K01778+K01778+K01778+K01778+K10206
