# Supplementary material for: Comparative Transcriptomic and Metabolic Analyses Reveal the Coordinated Mechanisms in Pinus koraiensis under Different Light Stress Conditions
Source: Int J Mol Sci. 2022 Aug 23;23(17):9556. doi: 10.3390/ijms23179556 (PMC9455776; doi:10.3390/ijms23179556)
Supplement: Supplementary file 1 [file ijms-23-09556-s001.zip › Supplementary Tables/Table S6 The top 20 KEGG enrichment pathways of DEGs in LS vs. HS.xlsx]

## Sheet: Table S6
Supplemental Table S6. The top 20 KEGG enrichment pathways of DEGs in LS vs. HS
#Kegg_pathway	ko_id	Cluter_frequency	Genome_frequency	P-value	Corrected_P-value	GeneID	KEGG Orthology
Cutin, suberine and wax biosynthesis	ko00073	87 out of 2393 3.63560384454659%	321 out of 27406 1.17127636284025%	0	0	Cluster-27241.105343;Cluster-27241.29298;Cluster-27241.29887;Cluster-27241.37752;Cluster-27241.37755;Cluster-27241.60341;Cluster-27241.81098;Cluster-27241.82015;Cluster-27241.59883;Cluster-27241.65404;Cluster-27241.65412;Cluster-27241.105784;Cluster-27241.1736;Cluster-27241.32586;Cluster-27241.42486;Cluster-27241.45565;Cluster-27241.47236;Cluster-27241.47237;Cluster-27241.47240;Cluster-27241.4724…	K13356+K13356+K13356+K13356+K13356+K13356+K13356+K13356+K15398+K15398+K15398+K15400+K15400+K15400+K15400+K15400+K15400+K15400+K15400+K15400+K15400+K15400+K15400+K15400+K15400+K15400+K15400+K15401+K15402+K15402+K15402+K15402+K15402+K15402+K15402+K15402+K15402+K15402+K15402+K15402+K15402+K15402+K15402+K15402+K15402+K15402+K15404+K15404+K15404+K15404+K15404+K15406+K15406+K15406+K15406+K15406+K15406+…
Protein processing in endoplasmic reticulum	ko04141	183 out of 2393 7.64730463852904%	1305 out of 27406 4.76173100780851%	5.04736e-11	6.81394e-09	Cluster-27241.72418;Cluster-27241.98065;Cluster-27241.97139;Cluster-27241.97254;Cluster-27241.25437;Cluster-27241.26227;Cluster-27241.26305;Cluster-27241.46306;Cluster-27241.54249;Cluster-27241.55053;Cluster-27241.55055;Cluster-27241.56391;Cluster-27241.59190;Cluster-27241.61531;Cluster-27241.62676;Cluster-27241.67020;Cluster-27241.71494;Cluster-27241.73493;Cluster-27241.74329;Cluster-27241.75114…	K01230+K01456+K03283+K03283+K03283+K03283+K03283+K03283+K03283+K03283+K03283+K03283+K03283+K03283+K03283+K03283+K03283+K03283+K03283+K03283+K03283+K03283+K03283+K03283+K03283+K03283+K03283+K03347+K04079+K04079+K04079+K04079+K04079+K04079+K04079+K04079+K04079+K04374+K07342+K07342+K08054+K08852+K08852+K08852+K08852+K08852+K08852+K08852+K08852+K08852+K08852+K08852+K08852+K08852+K08852+K08852+K08852+…
Fatty acid elongation	ko00062	27 out of 2393 1.12829084830756%	92 out of 27406 0.335692913960447%	1.10808e-08	1.49591e-06	Cluster-27241.84830;Cluster-29421.0;Cluster-27241.106882;Cluster-27241.111290;Cluster-27241.128913;Cluster-27241.128914;Cluster-27241.21039;Cluster-27241.21864;Cluster-27241.25906;Cluster-27241.29945;Cluster-27241.32719;Cluster-27241.33239;Cluster-27241.33240;Cluster-27241.36967;Cluster-27241.37766;Cluster-27241.37767;Cluster-27241.40088;Cluster-27241.43300;Cluster-27241.43301;Cluster-27241.61026…	K07512+K15397+K15397+K15397+K15397+K15397+K15397+K15397+K15397+K15397+K15397+K15397+K15397+K15397+K15397+K15397+K15397+K15397+K15397+K15397+K15397+K15397+K15397+K15397+K15397+K15397+K15397
Plant-pathogen interaction	ko04626	413 out of 2393 17.258671124112%	3733 out of 27406 13.6211048675473%	7.93176e-08	1.07079e-05	Cluster-27241.54053;Cluster-27241.59456;Cluster-27241.78000;Cluster-27241.18585;Cluster-27241.66237;Cluster-27241.73192;Cluster-27241.60354;Cluster-27241.62876;Cluster-27241.64417;Cluster-27241.66417;Cluster-27241.66419;Cluster-27241.66420;Cluster-27241.69281;Cluster-27241.71179;Cluster-27241.71918;Cluster-27241.73842;Cluster-27241.63669;Cluster-27241.69039;Cluster-27241.73084;Cluster-27241.73085…	K00864+K02183+K02183+K02358+K02358+K02358+K04079+K04079+K04079+K04079+K04079+K04079+K04079+K04079+K04079+K05391+K09487+K09487+K09487+K09487+K09487+K13412+K13412+K13412+K13412+K13412+K13413+K13416+K13416+K13416+K13416+K13416+K13416+K13416+K13416+K13416+K13416+K13416+K13416+K13416+K13417+K13417+K13420+K13420+K13420+K13420+K13420+K13420+K13420+K13420+K13420+K13420+K13420+K13420+K13420+K13420+K13420+…
Flavonoid biosynthesis	ko00941	65 out of 2393 2.71625574592562%	441 out of 27406 1.60913668539736%	2.12995e-05	0.00287543	Cluster-27241.77234;Cluster-27241.78865;Cluster-27241.78868;Cluster-27241.78870;Cluster-27241.78881;Cluster-27241.59995;Cluster-27241.64632;Cluster-27241.67716;Cluster-27241.68655;Cluster-27241.70123;Cluster-27241.71072;Cluster-27241.71770;Cluster-27241.71778;Cluster-27241.83739;Cluster-27241.17622;Cluster-27241.82216;Cluster-27241.82218;Cluster-27241.88120;Cluster-27241.51456;Cluster-27241.58773…	K00588+K00588+K00588+K00588+K00588+K00660+K00660+K00660+K00660+K00660+K00660+K00660+K00660+K00660+K01859+K01859+K01859+K01859+K05277+K05277+K05277+K05277+K05277+K05277+K05278+K05278+K05278+K05278+K05278+K05278+K05280+K05280+K05280+K05280+K05280+K05280+K05280+K05280+K08695+K08695+K08695+K08695+K08695+K13065+K13065+K13065+K13065+K13065+K13065+K13065+K13065+K13081+K13082+K13082+K13082+K13082+K13082+…
Biosynthesis of secondary metabolites	ko01110	707 out of 2393 29.5445048056832%	7159 out of 27406 26.1220170765526%	4.40832e-05	0.00595123	Cluster-27241.105562;Cluster-27241.68973;Cluster-30620.0;Cluster-27241.85719;Cluster-27241.92217;Cluster-27241.34770;Cluster-27241.59993;Cluster-27241.80829;Cluster-27241.51602;Cluster-27241.87312;Cluster-27241.54580;Cluster-27241.79912;Cluster-27241.79913;Cluster-27241.80037;Cluster-27241.80039;Cluster-27241.80044;Cluster-27241.59624;Cluster-27241.66750;Cluster-27241.74436;Cluster-27241.74438;Cl…	K00001+K00001+K00002+K00006+K00006+K00016+K00021+K00031+K00058+K00058+K00059+K00059+K00059+K00059+K00059+K00059+K00083+K00083+K00083+K00083+K00088+K00121+K00121+K00128+K00128+K00128+K00128+K00128+K00128+K00128+K00134+K00134+K00134+K00134+K00161+K00162+K00164+K00218+K00218+K00218+K00218+K00218+K00228+K00234+K00236+K00276+K00276+K00276+K00307+K00318+K00382+K00430+K00430+K00430+K00430+K00430+K00430+…
Glycosylphosphatidylinositol (GPI)-anchor biosynthesis	ko00563	19 out of 2393 0.793982448809026%	83 out of 27406 0.302853389768664%	7.7579e-05	0.0104732	Cluster-27241.111207;Cluster-27241.129133;Cluster-27241.39513;Cluster-27241.39516;Cluster-27241.39520;Cluster-27241.39521;Cluster-27241.39522;Cluster-27241.39523;Cluster-27241.39524;Cluster-27241.49941;Cluster-27241.79361;Cluster-27241.84704;Cluster-27241.88220;Cluster-27241.88221;Cluster-27241.80326;Cluster-27241.74694;Cluster-27241.74695;Cluster-27241.53850;Cluster-27241.16288	K03860+K03860+K03860+K03860+K03860+K03860+K03860+K03860+K03860+K03860+K03860+K03860+K03860+K03860+K03861+K05284+K05284+K05290+K11001
Indole alkaloid biosynthesis	ko00901	10 out of 2393 0.417885499373172%	33 out of 27406 0.120411588703204%	0.000358198	0.0483568	Cluster-27241.24941;Cluster-27241.60463;Cluster-27241.71005;Cluster-27241.77758;Cluster-27241.107055;Cluster-27241.49364;Cluster-27241.74157;Cluster-27241.83066;Cluster-27241.83069;Cluster-27241.87690	K01593+K01593+K01593+K01593+K01757+K01757+K01757+K01757+K01757+K01757
Glycerophospholipid metabolism	ko00564	60 out of 2393 2.50731299623903%	444 out of 27406 1.62008319346129%	0.000473687	0.0639478	Cluster-27241.85719;Cluster-27241.92217;Cluster-27241.95812;Cluster-27241.80674;Cluster-27241.107219;Cluster-27241.26658;Cluster-27241.34287;Cluster-27241.34289;Cluster-27241.43192;Cluster-27241.43194;Cluster-27241.61874;Cluster-27241.67845;Cluster-27241.49330;Cluster-27241.51329;Cluster-27241.55179;Cluster-27241.73800;Cluster-27241.73805;Cluster-27241.73809;Cluster-27241.78616;Cluster-27241.9716…	K00006+K00006+K00655+K00655+K00901+K00901+K00901+K00901+K00901+K00901+K00901+K00968+K01114+K01114+K01114+K01114+K01114+K01114+K01114+K01115+K01115+K01115+K01115+K01115+K01115+K01115+K01115+K01115+K01115+K01115+K01115+K01126+K01126+K01126+K01613+K01613+K01613+K05929+K06123+K06123+K13508+K13508+K13508+K13509+K13513+K13523+K13523+K14156+K14156+K14156+K16818+K16818+K16818+K16818+K16818+K16818+K18696+…
Metabolic pathways	ko01100	1106 out of 2393 46.2181362306728%	11845 out of 27406 43.2204626724075%	0.00106707	0.144055	Cluster-27241.105562;Cluster-27241.68973;Cluster-30620.0;Cluster-27241.60986;Cluster-27241.22244;Cluster-27241.34770;Cluster-27241.111667;Cluster-27241.60467;Cluster-27241.60468;Cluster-27241.60469;Cluster-27241.60470;Cluster-27241.79752;Cluster-27241.82121;Cluster-27241.84186;Cluster-27241.59993;Cluster-27241.52985;Cluster-27241.84090;Cluster-27241.80829;Cluster-27241.51602;Cluster-27241.87312;C…	K00001+K00001+K00002+K00008+K00012+K00016+K00020+K00020+K00020+K00020+K00020+K00020+K00020+K00020+K00021+K00029+K00029+K00031+K00058+K00058+K00059+K00059+K00059+K00059+K00059+K00059+K00074+K00083+K00083+K00083+K00083+K00088+K00101+K00103+K00103+K00103+K00103+K00103+K00108+K00108+K00108+K00108+K00108+K00121+K00121+K00122+K00128+K00128+K00128+K00128+K00128+K00128+K00128+K00131+K00131+K00134+K00134+…
Other glycan degradation	ko00511	26 out of 2393 1.08650229837025%	163 out of 27406 0.5947602714734%	0.0019491	0.263129	Cluster-27241.42231;Cluster-27241.94954;Cluster-27241.98332;Cluster-27241.106072;Cluster-27241.107262;Cluster-27241.32163;Cluster-27241.53823;Cluster-27241.67330;Cluster-27241.67331;Cluster-27241.67332;Cluster-27241.75572;Cluster-27241.7675;Cluster-27241.81321;Cluster-27241.94588;Cluster-27241.55117;Cluster-27241.60455;Cluster-27241.61439;Cluster-27241.61441;Cluster-27241.61442;Cluster-27241.6144…	K01191+K01206+K01206+K01206+K01206+K01206+K01206+K01206+K01206+K01206+K01206+K01206+K01206+K12309+K12309+K12309+K12309+K12309+K12309+K12309+K12309+K12309+K12309+K12309+K12309+K12309
Phenylpropanoid biosynthesis	ko00940	100 out of 2393 4.17885499373172%	871 out of 27406 3.17813617456032%	0.00288038	0.388851	Cluster-27241.59624;Cluster-27241.66750;Cluster-27241.74436;Cluster-27241.74438;Cluster-27241.106060;Cluster-27241.106061;Cluster-27241.106062;Cluster-27241.106969;Cluster-27241.11191;Cluster-27241.117265;Cluster-27241.118613;Cluster-27241.19702;Cluster-27241.28445;Cluster-27241.36988;Cluster-27241.36997;Cluster-27241.43277;Cluster-27241.52933;Cluster-27241.53079;Cluster-27241.62763;Cluster-27241…	K00083+K00083+K00083+K00083+K00430+K00430+K00430+K00430+K00430+K00430+K00430+K00430+K00430+K00430+K00430+K00430+K00430+K00430+K00430+K00430+K00430+K00430+K00430+K00430+K00430+K00430+K00430+K00430+K00430+K00588+K00588+K00588+K00588+K00588+K01188+K01188+K01188+K01188+K01188+K01188+K01188+K01904+K01904+K01904+K01904+K03782+K03782+K05349+K05349+K05349+K05349+K05349+K05349+K05350+K06892+K06892+K09753+…
MAPK signaling pathway - plant	ko04016	172 out of 2393 7.18763058921855%	1625 out of 27406 5.92935853462745%	0.00438765	0.592333	Cluster-27241.72101;Cluster-27241.72102;Cluster-27241.59456;Cluster-27241.78000;Cluster-27241.105144;Cluster-27241.52195;Cluster-27241.93250;Cluster-27241.102988;Cluster-27241.107758;Cluster-27241.36215;Cluster-27241.36217;Cluster-27241.42147;Cluster-27241.49183;Cluster-27241.51772;Cluster-27241.52946;Cluster-27241.53986;Cluster-27241.57826;Cluster-27241.58248;Cluster-27241.91105;Cluster-27241.97…	K00940+K00940+K02183+K02183+K03781+K13413+K13416+K13416+K13416+K13416+K13416+K13416+K13416+K13416+K13416+K13416+K13416+K13416+K13416+K13420+K13420+K13420+K13420+K13420+K13420+K13420+K13420+K13420+K13420+K13420+K13420+K13420+K13420+K13420+K13420+K13420+K13420+K13420+K13420+K13420+K13420+K13420+K13420+K13420+K13420+K13420+K13420+K13420+K13420+K13420+K13420+K13420+K13420+K13420+K13420+K13420+K13420+…
Brassinosteroid biosynthesis	ko00905	18 out of 2393 0.752193898871709%	108 out of 27406 0.394074290301394%	0.00566036	0.764149	Cluster-27241.1371;Cluster-27241.60279;Cluster-27241.60280;Cluster-27241.67439;Cluster-27241.104727;Cluster-27241.117681;Cluster-27241.553;Cluster-27241.96244;Cluster-27241.51023;Cluster-27241.51233;Cluster-27241.60461;Cluster-27241.68313;Cluster-27241.71731;Cluster-27241.75333;Cluster-27241.75340;Cluster-27241.77044;Cluster-27241.92594;Cluster-27241.92596	K09588+K09591+K09591+K09591+K12639+K15639+K15639+K20623+K20623+K20623+K20623+K20623+K20623+K20623+K20623+K20623+K20623+K20623
Photosynthesis - antenna proteins	ko00196	12 out of 2393 0.501462599247806%	65 out of 27406 0.237174341385098%	0.00985084	1	Cluster-27241.70292;Cluster-27241.70294;Cluster-27241.64116;Cluster-27241.64322;Cluster-27241.64866;Cluster-27241.70687;Cluster-27241.72909;Cluster-27241.62744;Cluster-27241.64420;Cluster-27241.64670;Cluster-27241.76324;Cluster-27241.76770	K08907+K08907+K08912+K08912+K08912+K08912+K08912+K08913+K08913+K08913+K08913+K08913
Glycerolipid metabolism	ko00561	59 out of 2393 2.46552444630171%	499 out of 27406 1.82076917463329%	0.0106347	1	Cluster-30620.0;Cluster-27241.28045;Cluster-27241.28047;Cluster-27241.28048;Cluster-27241.28049;Cluster-27241.31790;Cluster-27241.36597;Cluster-27241.71562;Cluster-27241.95812;Cluster-27241.80674;Cluster-27241.93657;Cluster-27241.951;Cluster-27241.101359;Cluster-27241.105204;Cluster-27241.105589;Cluster-27241.109094;Cluster-27241.30275;Cluster-27241.33919;Cluster-27241.33920;Cluster-27241.35626;C…	K00002+K00128+K00128+K00128+K00128+K00128+K00128+K00128+K00655+K00655+K00679+K00679+K00679+K00679+K00679+K00679+K00679+K00679+K00679+K00679+K00679+K00679+K00679+K00679+K00679+K00679+K00679+K00679+K00864+K00901+K00901+K00901+K00901+K00901+K00901+K00901+K01054+K01054+K01054+K01054+K06118+K06118+K06118+K06119+K06119+K06119+K06119+K07407+K07407+K07407+K13508+K13508+K13508+K13509+K13513+K13523+K13523+…
Ether lipid metabolism	ko00565	21 out of 2393 0.877559548683661%	142 out of 27406 0.518134715025907%	0.0117962	1	Cluster-27241.49330;Cluster-27241.51329;Cluster-27241.55179;Cluster-27241.73800;Cluster-27241.73805;Cluster-27241.73809;Cluster-27241.78616;Cluster-27241.97160;Cluster-27241.112097;Cluster-27241.113574;Cluster-27241.31729;Cluster-27241.45670;Cluster-27241.56891;Cluster-27241.56892;Cluster-27241.56893;Cluster-27241.69965;Cluster-27241.69966;Cluster-27241.69967;Cluster-27241.88161;Cluster-27241.168…	K01114+K01114+K01114+K01114+K01114+K01114+K01114+K01115+K01115+K01115+K01115+K01115+K01115+K01115+K01115+K01115+K01115+K01115+K01115+K06123+K06123
Circadian rhythm - plant	ko04712	27 out of 2393 1.12829084830756%	196 out of 27406 0.715171860176604%	0.01207	1	Cluster-27241.59995;Cluster-27241.64632;Cluster-27241.67716;Cluster-27241.68655;Cluster-27241.70123;Cluster-27241.71072;Cluster-27241.71770;Cluster-27241.71778;Cluster-27241.83739;Cluster-27241.116260;Cluster-27241.88167;Cluster-27241.90564;Cluster-27241.26923;Cluster-27241.68550;Cluster-27241.38118;Cluster-27241.69353;Cluster-27241.45168;Cluster-27241.45173;Cluster-27241.62976;Cluster-27241.6297…	K00660+K00660+K00660+K00660+K00660+K00660+K00660+K00660+K00660+K03097+K03097+K03097+K10143+K10143+K12126+K12129+K12133+K12133+K12133+K12133+K12133+K12135+K12135+K12135+K12135+K16241+K16241
Carotenoid biosynthesis	ko00906	27 out of 2393 1.12829084830756%	203 out of 27406 0.740713712325768%	0.0184916	1	Cluster-27241.73426;Cluster-27241.67945;Cluster-27241.48337;Cluster-27241.58198;Cluster-27241.58907;Cluster-27241.72210;Cluster-27241.79534;Cluster-27241.79536;Cluster-27241.67946;Cluster-27241.114438;Cluster-27241.54233;Cluster-27241.62798;Cluster-27241.65159;Cluster-27241.75681;Cluster-27241.76646;Cluster-27241.76647;Cluster-27241.76649;Cluster-27241.77007;Cluster-27241.79731;Cluster-27241.8953…	K02291+K09835+K09838+K09838+K09838+K09838+K09838+K09838+K09839+K09840+K09841+K09841+K09841+K09841+K09841+K09841+K09841+K09841+K09841+K09841+K09841+K09841+K14595+K14595+K14595+K15746+K15747
Flavone and flavonol biosynthesis	ko00944	17 out of 2393 0.710405348934392%	118 out of 27406 0.430562650514486%	0.0275223	1	Cluster-27241.101996;Cluster-27241.25913;Cluster-27241.38971;Cluster-27241.67338;Cluster-27241.69732;Cluster-27241.72688;Cluster-27241.72707;Cluster-27241.72708;Cluster-27241.96057;Cluster-27241.66182;Cluster-27241.66186;Cluster-27241.92664;Cluster-27241.17649;Cluster-27241.36079;Cluster-27241.36081;Cluster-27241.65989;Cluster-27241.70236	K05280+K05280+K05280+K05280+K05280+K05280+K05280+K05280+K13083+K13083+K13083+K13083+K22772+K22772+K22772+K22772+K22794
