# Supplementary material for: Comparative Transcriptomic and Metabolic Analyses Reveal the Coordinated Mechanisms in Pinus koraiensis under Different Light Stress Conditions
Source: Int J Mol Sci. 2022 Aug 23;23(17):9556. doi: 10.3390/ijms23179556 (PMC9455776; doi:10.3390/ijms23179556)
Supplement: Supplementary file 1 [file ijms-23-09556-s001.zip › Supplementary Tables/Table S7 Statistics of the numbers of transcription factor.xlsx]

## Sheet: Table S7
Supplemental Table S7. Statistics of the numbers of transcription factor
Transcription factors	Number
MYB-related	38
AP2/ERF	33
bHLH	32
HB	26
MYB	23
C2H2	17
NAC	16
LOB	14
C2C2	13
C3H	12
B3	10
bZIP	9
MADS	9
NF	9
Tify	8
GARP	8
SBP	7
WRKY	6
HSF	5
Trihelix	5
GRAS	4
BES1	3
GeBP	3
GRF	3
OFP	3
LFY	2
PLATZ	2
zf-HD	2
BBR-BPC	1
CPP	1
DBB	1
E2F-DP	1
EIL	1
RWP-RK	1
TCP	1
TUB	1
VOZ	1
