# Supplementary material for: Comparative Transcriptomic and Metabolic Analyses Reveal the Coordinated Mechanisms in Pinus koraiensis under Different Light Stress Conditions
Source: Int J Mol Sci. 2022 Aug 23;23(17):9556. doi: 10.3390/ijms23179556 (PMC9455776; doi:10.3390/ijms23179556)
Supplement: Supplementary file 1 [file ijms-23-09556-s001.zip › Supplementary Tables/Table S8 Statistics of differentially expressed genes encoding transcription factors.xlsx]

## Sheet: Table S8
Supplemental Table S8. Statistics of differentially expressed genes encoding transcription factorT
Family	ID	Category	Classification	length	KEGG	Nr	Swissprot	TrEMBL	KOG	GO	Pfam	TCK-1_fpkm	TCK-2_fpkm	TCK-3_fpkm	THS-1_fpkm	THS-2_fpkm	THS-3_fpkm	TLS-1_fpkm	TLS-2_fpkm	TLS-3_fpkm	TCK_vs_THS_log2FoldChange	TCK_vs_THS_pvalue	TCK_vs_THS_padj	TCK_vs_THS_regulated	TLS_vs_THS_log2FoldChange	TLS_vs_THS_pvalue	TLS_vs_THS_padj	TLS_vs_THS_regulated	TCK_vs_TLS_log2FoldChange	TCK_vs_TLS_pvalue	TCK_vs_TLS_padj	TCK_vs_TLS_regulated	length	KEGG	Nr	Swissprot	TrEMBL	KOG	GO	Pfam	TF-Family	TF-Category	TF-Classification
MYB-related	Cluster-27241.111608	TF	MYB->MYB-related	1262	K09422 transcription factor MYB, plant | (RefSeq) transcription repressor MYB6-like (A)	PREDICTED: transcription repressor MYB6-like [Nicotiana sylvestris]	MYB53_ARATH RecName: Full=Transcription factor MYB53 {ECO:0000303|PubMed:9839469}; AltName: Full=Myb-related protein 53 {ECO:0000303|PubMed:9839469}; Short=AtMYB53 {ECO:0000303|PubMed:9839469};	A0A1U7XM01_NICSY SubName: Full=transcription repressor MYB6-like {ECO:0000313|RefSeq:XP_009793072.1};	Transcription factor, Myb superfamily	GO:0005634,nucleus; GO:0003700,DNA-binding transcription factor activity; GO:0000981,DNA-binding transcription factor activity, RNA polymerase II-specific; GO:0043565,sequence-specific DNA binding; GO:0001135,RNA polymerase II transcription regulator recruiting activity; GO:0044212,transcription regulatory region DNA binding; GO:0030154,cell differentiation; GO:0006357,regulation of transcription…	Myb-like DNA-binding domain	2.56	2.75	2.75	8.14	7.74	9.45	5.44	5.79	5.94	1.37687	8.46e-15	5.68e-14	up	0.456433	0.00433591	0.0112564	FALSE	0.93219	3.2e-05	0.00022929	FALSE	NA	NA	NA	NA	NA	NA	NA	NA	NA	NA	NA
MYB-related	Cluster-27241.115640	TF	MYB->MYB-related	1933	K09422 transcription factor MYB, plant | (RefSeq) transcription factor MYB86 (A)	MYB8 transcription factor [Pinus pinaster]	MYB61_ARATH RecName: Full=Transcription factor MYB61 {ECO:0000305}; AltName: Full=Myb-related protein 61 {ECO:0000305}; Short=AtMYB61 {ECO:0000303|PubMed:16005292};	D7GLD4_PINPS SubName: Full=MYB8 transcription factor {ECO:0000313|EMBL:CBM40481.1};	Transcription factor, Myb superfamily	GO:0005634,nucleus; GO:0003700,DNA-binding transcription factor activity; GO:0000981,DNA-binding transcription factor activity, RNA polymerase II-specific; GO:0043565,sequence-specific DNA binding; GO:0001135,RNA polymerase II transcription regulator recruiting activity; GO:0044212,transcription regulatory region DNA binding; GO:0030154,cell differentiation; GO:0010087,phloem or xylem histogenesi…	Myb-like DNA-binding domain	0.84	0.5	0.63	3.29	3.16	2.76	1.35	1.26	1.25	1.9036	2.24e-13	1.37e-12	up	1.15076	2.93e-07	1.55e-06	up	0.784966	0.0397281	0.110989	FALSE	NA	NA	NA	NA	NA	NA	NA	NA	NA	NA	NA
MYB-related	Cluster-27241.126567	TF	MYB->MYB-related	563	K00784 ribonuclease Z [EC:3.1.26.11] | (RefSeq) tRNase Z TRZ1 isoform X1 (A)	PREDICTED: protein RADIALIS-like 1 [Vitis vinifera]	RADL1_ARATH RecName: Full=Protein RADIALIS-like 1; Short=AtRL1; Short=Protein RAD-like 1; AltName: Full=Protein RADIALIS-LIKE SANT/MYB 2; Short=Protein RSM2;	A5AGM5_VITVI SubName: Full=Uncharacterized protein {ECO:0000313|EMBL:CAN68999.1};	Zuotin and related molecular chaperones (DnaJ superfamily), contains DNA-binding domains	GO:0005634,nucleus; GO:0003677,DNA binding; GO:0003700,DNA-binding transcription factor activity; GO:0006351,transcription, DNA-templated; GO:0003674,molecular_function; GO:0003676,nucleic acid binding; GO:0005488,binding; GO:0097159,organic cyclic compound binding; GO:1901363,heterocyclic compound binding; GO:0140110,transcription regulator activity; GO:0008152,metabolic process; GO:0006139,nucl…	Myb-like DNA-binding domain	19.19	20.59	20.03	5.23	5.61	5.48	38.16	38.76	38.77	-2.12546	3.82e-29	4.89e-28	down	-2.90687	3.59e-57	2.23e-55	down	0.795725	3.16e-07	3.28e-06	FALSE	NA	NA	NA	NA	NA	NA	NA	NA	NA	NA	NA
MYB-related	Cluster-27241.128914	TF	MYB->MYB-related	747	K15397 3-ketoacyl-CoA synthase [EC:2.3.1.199] | (RefSeq) 3-ketoacyl-CoA synthase 17-like (A)	unknown [Picea sitchensis]	RAD_ANTMA RecName: Full=Transcription factor RADIALIS;	D5ADC1_PICSI SubName: Full=Uncharacterized protein {ECO:0000313|EMBL:ADE77540.1};	Zuotin and related molecular chaperones (DnaJ superfamily), contains DNA-binding domains	GO:0005634,nucleus; GO:0003677,DNA binding; GO:0048262,determination of dorsal/ventral asymmetry; GO:0009908,flower development; GO:0006355,regulation of transcription, DNA-templated; GO:0006351,transcription, DNA-templated; GO:0003674,molecular_function; GO:0003676,nucleic acid binding; GO:0005488,binding; GO:0097159,organic cyclic compound binding; GO:1901363,heterocyclic compound binding; GO:0…	--	10.1	11.61	11.07	4.5	4.04	5.5	19.65	18.29	18.09	-1.50781	4.81e-14	3.08e-13	down	-2.11196	2.13e-25	4.73e-24	down	0.619025	0.000721638	0.00377699	FALSE	NA	NA	NA	NA	NA	NA	NA	NA	NA	NA	NA
MYB-related	Cluster-27241.20128	TF	MYB->MYB-related	1874	K09422 transcription factor MYB, plant | (RefSeq) uncharacterized protein LOC114424718 (A)	R2R3-MYB transcription factor MYB2 [Pinus taeda]	MYB16_ARATH RecName: Full=Transcription factor MYB16 {ECO:0000305}; AltName: Full=Myb-related protein 16 {ECO:0000303|PubMed:11597504}; Short=AtMYB16 {ECO:0000303|PubMed:11597504}; AltName: Full=Protein MIXTA homolog {ECO:0000303|PubMed:17376813}; Short=AtMIXTA {ECO:0000303|PubMed:17376813};	Q27IN8_PINTA SubName: Full=R2R3-MYB transcription factor MYB2 {ECO:0000313|EMBL:ABD60283.1};	Transcription factor, Myb superfamily	GO:0005634,nucleus; GO:0003700,DNA-binding transcription factor activity; GO:0000981,DNA-binding transcription factor activity, RNA polymerase II-specific; GO:0043565,sequence-specific DNA binding; GO:0001135,RNA polymerase II transcription regulator recruiting activity; GO:0044212,transcription regulatory region DNA binding; GO:0030154,cell differentiation; GO:0000902,cell morphogenesis; GO:0035…	Myb-like DNA-binding domain	0.21	0.1	0.14	0.88	1.25	1.09	0.52	0.58	0.63	2.49866	5.96e-07	2.1e-06	up	0.80073	0.0255738	0.0535461	FALSE	NA	NA	NA	NA	1874	K09422 transcription factor MYB, plant | (RefSeq) uncharacterized protein LOC114424718 (A)	R2R3-MYB transcription factor MYB2 [Pinus taeda]	MYB16_ARATH RecName: Full=Transcription factor MYB16 {ECO:0000305}; AltName: Full=Myb-related protein 16 {ECO:0000303|PubMed:11597504}; Short=AtMYB16 {ECO:0000303|PubMed:11597504}; AltName: Full=Protein MIXTA homolog {ECO:0000303|PubMed:17376813}; Short=AtMIXTA {ECO:0000303|PubMed:17376813};	Q27IN8_PINTA SubName: Full=R2R3-MYB transcription factor MYB2 {ECO:0000313|EMBL:ABD60283.1};	Transcription factor, Myb superfamily	GO:0005634,nucleus; GO:0003700,DNA-binding transcription factor activity; GO:0000981,DNA-binding transcription factor activity, RNA polymerase II-specific; GO:0043565,sequence-specific DNA binding; GO:0001135,RNA polymerase II transcription regulator recruiting activity; GO:0044212,transcription regulatory region DNA binding; GO:0030154,cell differentiation; GO:0000902,cell morphogenesis; GO:0035…	Myb-like DNA-binding domain	MYB-related	TF	MYB->MYB-related
MYB-related	Cluster-27241.27726	TF	MYB->MYB-related	846	K09422 transcription factor MYB, plant | (RefSeq) transcription factor MYB6 isoform X1 (A)	unknown [Picea sitchensis]	MYBC_MAIZE RecName: Full=Anthocyanin regulatory C1 protein;	A9NQX0_PICSI SubName: Full=Uncharacterized protein {ECO:0000313|EMBL:ABK23031.1};	Transcription factor, Myb superfamily	GO:0005634,nucleus; GO:0003677,DNA binding; GO:0006355,regulation of transcription, DNA-templated; GO:0006351,transcription, DNA-templated; GO:0003674,molecular_function; GO:0003676,nucleic acid binding; GO:0005488,binding; GO:0097159,organic cyclic compound binding; GO:1901363,heterocyclic compound binding; GO:0008152,metabolic process; GO:0006139,nucleobase-containing compound metabolic process…	--	1.19	1.15	0.78	4.03	2.65	3.26	1.64	1.17	1.01	1.36861	0.00041675	0.00102713	up	1.26028	0.00217176	0.00603764	up	NA	NA	NA	NA	846	K09422 transcription factor MYB, plant | (RefSeq) transcription factor MYB6 isoform X1 (A)	unknown [Picea sitchensis]	MYBC_MAIZE RecName: Full=Anthocyanin regulatory C1 protein;	A9NQX0_PICSI SubName: Full=Uncharacterized protein {ECO:0000313|EMBL:ABK23031.1};	Transcription factor, Myb superfamily	GO:0005634,nucleus; GO:0003677,DNA binding; GO:0006355,regulation of transcription, DNA-templated; GO:0006351,transcription, DNA-templated; GO:0003674,molecular_function; GO:0003676,nucleic acid binding; GO:0005488,binding; GO:0097159,organic cyclic compound binding; GO:1901363,heterocyclic compound binding; GO:0008152,metabolic process; GO:0006139,nucleobase-containing compound metabolic process…	--	MYB-related	TF	MYB->MYB-related
MYB-related	Cluster-27241.33412	TF	MYB->MYB-related	1302	K09422 transcription factor MYB, plant | (RefSeq) transcription repressor MYB6-like (A)	R2R3MYB3 [Ginkgo biloba]	MYB30_ANTMA RecName: Full=Myb-related protein 330;	A0A222UBG5_GINBI SubName: Full=R2R3MYB3 {ECO:0000313|EMBL:ASR18088.1};	Transcription factor, Myb superfamily	GO:0005634,nucleus; GO:0003677,DNA binding; GO:0006355,regulation of transcription, DNA-templated; GO:0006351,transcription, DNA-templated; GO:0003674,molecular_function; GO:0003676,nucleic acid binding; GO:0005488,binding; GO:0097159,organic cyclic compound binding; GO:1901363,heterocyclic compound binding; GO:0008152,metabolic process; GO:0006139,nucleobase-containing compound metabolic process…	Myb-like DNA-binding domain	0.74	0.65	0.75	3.69	4.3	3.45	1.2	1.03	1.27	2.1419	4.14e-13	2.48e-12	up	1.61052	6.06e-09	3.98e-08	up	0.546141	0.229545	0.407879	FALSE	1302	K09422 transcription factor MYB, plant | (RefSeq) transcription repressor MYB6-like (A)	R2R3MYB3 [Ginkgo biloba]	MYB30_ANTMA RecName: Full=Myb-related protein 330;	A0A222UBG5_GINBI SubName: Full=R2R3MYB3 {ECO:0000313|EMBL:ASR18088.1};	Transcription factor, Myb superfamily	GO:0005634,nucleus; GO:0003677,DNA binding; GO:0006355,regulation of transcription, DNA-templated; GO:0006351,transcription, DNA-templated; GO:0003674,molecular_function; GO:0003676,nucleic acid binding; GO:0005488,binding; GO:0097159,organic cyclic compound binding; GO:1901363,heterocyclic compound binding; GO:0008152,metabolic process; GO:0006139,nucleobase-containing compound metabolic process…	Myb-like DNA-binding domain	MYB-related	TF	MYB->MYB-related
MYB-related	Cluster-27241.34715	TF	MYB->MYB-related	6119	--	uncharacterized protein LOC18427375 isoform X2 [Amborella trichopoda]	--	A0A1U7ZP52_NELNU SubName: Full=uncharacterized protein LOC104594807 isoform X3 {ECO:0000313|RefSeq:XP_010253595.1};	Nuclear receptor coregulator SMRT/SMRTER, contains Myb-like domains	GO:0005634,nucleus; GO:0003677,DNA binding; GO:0003674,molecular_function; GO:0003676,nucleic acid binding; GO:0005488,binding; GO:0097159,organic cyclic compound binding; GO:1901363,heterocyclic compound binding; GO:0005622,intracellular; GO:0005575,cellular_component; GO:0005623,cell; GO:0043231,intracellular membrane-bounded organelle; GO:0043226,organelle; GO:0043227,membrane-bounded organell…	Myb-like DNA-binding domain	1.16	1.37	0.56	0	0	0	0.76	0.87	0.99	-10.2671	7.85e-17	5.98e-16	down	-9.83994	3.77e-16	4.75e-15	down	-0.412426	0.218125	0.394146	FALSE	6119	--	uncharacterized protein LOC18427375 isoform X2 [Amborella trichopoda]	--	A0A1U7ZP52_NELNU SubName: Full=uncharacterized protein LOC104594807 isoform X3 {ECO:0000313|RefSeq:XP_010253595.1};	Nuclear receptor coregulator SMRT/SMRTER, contains Myb-like domains	GO:0005634,nucleus; GO:0003677,DNA binding; GO:0003674,molecular_function; GO:0003676,nucleic acid binding; GO:0005488,binding; GO:0097159,organic cyclic compound binding; GO:1901363,heterocyclic compound binding; GO:0005622,intracellular; GO:0005575,cellular_component; GO:0005623,cell; GO:0043231,intracellular membrane-bounded organelle; GO:0043226,organelle; GO:0043227,membrane-bounded organell…	Myb-like DNA-binding domain	MYB-related	TF	MYB->MYB-related
MYB-related	Cluster-27241.37766	TF	MYB->MYB-related	663	K15397 3-ketoacyl-CoA synthase [EC:2.3.1.199] | (RefSeq) 3-ketoacyl-CoA synthase 17-like (A)	unknown [Picea sitchensis]	RADL5_ARATH RecName: Full=Protein RADIALIS-like 5; Short=AtRL5; Short=Protein RAD-like 5; AltName: Full=Protein RADIALIS-LIKE SANT/MYB 4; Short=Protein RSM4;	D5ADC1_PICSI SubName: Full=Uncharacterized protein {ECO:0000313|EMBL:ADE77540.1};	Zuotin and related molecular chaperones (DnaJ superfamily), contains DNA-binding domains	GO:0005634,nucleus; GO:0003677,DNA binding; GO:0006355,regulation of transcription, DNA-templated; GO:0006351,transcription, DNA-templated; GO:0003674,molecular_function; GO:0003676,nucleic acid binding; GO:0005488,binding; GO:0097159,organic cyclic compound binding; GO:1901363,heterocyclic compound binding; GO:0008152,metabolic process; GO:0006139,nucleobase-containing compound metabolic process…	--	8.17	10.73	7.65	5.31	5.46	4.26	20.24	23.57	20.53	-1.08348	7.4e-06	2.31e-05	down	-2.1832	1.36e-27	3.29e-26	down	1.11585	3.49e-07	3.6e-06	up	663	K15397 3-ketoacyl-CoA synthase [EC:2.3.1.199] | (RefSeq) 3-ketoacyl-CoA synthase 17-like (A)	unknown [Picea sitchensis]	RADL5_ARATH RecName: Full=Protein RADIALIS-like 5; Short=AtRL5; Short=Protein RAD-like 5; AltName: Full=Protein RADIALIS-LIKE SANT/MYB 4; Short=Protein RSM4;	D5ADC1_PICSI SubName: Full=Uncharacterized protein {ECO:0000313|EMBL:ADE77540.1};	Zuotin and related molecular chaperones (DnaJ superfamily), contains DNA-binding domains	GO:0005634,nucleus; GO:0003677,DNA binding; GO:0006355,regulation of transcription, DNA-templated; GO:0006351,transcription, DNA-templated; GO:0003674,molecular_function; GO:0003676,nucleic acid binding; GO:0005488,binding; GO:0097159,organic cyclic compound binding; GO:1901363,heterocyclic compound binding; GO:0008152,metabolic process; GO:0006139,nucleobase-containing compound metabolic process…	--	MYB-related	TF	MYB->MYB-related
MYB-related	Cluster-27241.37767	TF	MYB->MYB-related	770	K15397 3-ketoacyl-CoA synthase [EC:2.3.1.199] | (RefSeq) 3-ketoacyl-CoA synthase 17-like (A)	unknown [Picea sitchensis]	RADL6_ARATH RecName: Full=Protein RADIALIS-like 6; Short=AtRL6; Short=Protein RAD-like 6; AltName: Full=Protein RADIALIS-LIKE SANT/MYB 3; Short=Protein RSM3;	D5ADC1_PICSI SubName: Full=Uncharacterized protein {ECO:0000313|EMBL:ADE77540.1};	Zuotin and related molecular chaperones (DnaJ superfamily), contains DNA-binding domains	GO:0005634,nucleus; GO:0003677,DNA binding; GO:0003700,DNA-binding transcription factor activity; GO:0006355,regulation of transcription, DNA-templated; GO:0006351,transcription, DNA-templated; GO:0003674,molecular_function; GO:0003676,nucleic acid binding; GO:0005488,binding; GO:0097159,organic cyclic compound binding; GO:1901363,heterocyclic compound binding; GO:0140110,transcription regulator …	--	40.03	33.53	33.45	13.9	14.31	12.63	57.2	54.48	57.89	-1.66849	1.95e-45	3.89e-44	down	-2.14851	1.68e-76	1.57e-74	down	0.495669	2.87e-05	0.000207842	FALSE	770	K15397 3-ketoacyl-CoA synthase [EC:2.3.1.199] | (RefSeq) 3-ketoacyl-CoA synthase 17-like (A)	unknown [Picea sitchensis]	RADL6_ARATH RecName: Full=Protein RADIALIS-like 6; Short=AtRL6; Short=Protein RAD-like 6; AltName: Full=Protein RADIALIS-LIKE SANT/MYB 3; Short=Protein RSM3;	D5ADC1_PICSI SubName: Full=Uncharacterized protein {ECO:0000313|EMBL:ADE77540.1};	Zuotin and related molecular chaperones (DnaJ superfamily), contains DNA-binding domains	GO:0005634,nucleus; GO:0003677,DNA binding; GO:0003700,DNA-binding transcription factor activity; GO:0006355,regulation of transcription, DNA-templated; GO:0006351,transcription, DNA-templated; GO:0003674,molecular_function; GO:0003676,nucleic acid binding; GO:0005488,binding; GO:0097159,organic cyclic compound binding; GO:1901363,heterocyclic compound binding; GO:0140110,transcription regulator …	--	MYB-related	TF	MYB->MYB-related
MYB-related	Cluster-27241.38625	TF	MYB->MYB-related	1411	K15397 3-ketoacyl-CoA synthase [EC:2.3.1.199] | (RefSeq) 3-ketoacyl-CoA synthase 17-like (A)	unknown [Picea sitchensis]	RADL5_ARATH RecName: Full=Protein RADIALIS-like 5; Short=AtRL5; Short=Protein RAD-like 5; AltName: Full=Protein RADIALIS-LIKE SANT/MYB 4; Short=Protein RSM4;	D5ADC1_PICSI SubName: Full=Uncharacterized protein {ECO:0000313|EMBL:ADE77540.1};	Zuotin and related molecular chaperones (DnaJ superfamily), contains DNA-binding domains	GO:0005634,nucleus; GO:0003677,DNA binding; GO:0006355,regulation of transcription, DNA-templated; GO:0006351,transcription, DNA-templated; GO:0003674,molecular_function; GO:0003676,nucleic acid binding; GO:0005488,binding; GO:0097159,organic cyclic compound binding; GO:1901363,heterocyclic compound binding; GO:0008152,metabolic process; GO:0006139,nucleobase-containing compound metabolic process…	--	0.67	0.55	0.49	1.52	1.65	1.75	2.13	1.82	1.88	1.23394	0.000412592	0.00101733	up	-0.352776	0.209582	0.31209	FALSE	1.60719	0.000115001	0.000729534	up	1411	K15397 3-ketoacyl-CoA synthase [EC:2.3.1.199] | (RefSeq) 3-ketoacyl-CoA synthase 17-like (A)	unknown [Picea sitchensis]	RADL5_ARATH RecName: Full=Protein RADIALIS-like 5; Short=AtRL5; Short=Protein RAD-like 5; AltName: Full=Protein RADIALIS-LIKE SANT/MYB 4; Short=Protein RSM4;	D5ADC1_PICSI SubName: Full=Uncharacterized protein {ECO:0000313|EMBL:ADE77540.1};	Zuotin and related molecular chaperones (DnaJ superfamily), contains DNA-binding domains	GO:0005634,nucleus; GO:0003677,DNA binding; GO:0006355,regulation of transcription, DNA-templated; GO:0006351,transcription, DNA-templated; GO:0003674,molecular_function; GO:0003676,nucleic acid binding; GO:0005488,binding; GO:0097159,organic cyclic compound binding; GO:1901363,heterocyclic compound binding; GO:0008152,metabolic process; GO:0006139,nucleobase-containing compound metabolic process…	--	MYB-related	TF	MYB->MYB-related
MYB-related	Cluster-27241.55171	TF	MYB->MYB-related	249	K09422 transcription factor MYB, plant | (RefSeq) myb-related protein 308-like (A)	MYB transcription factor MYB5 [Pinus radiata]	MYB1_HORVU RecName: Full=Myb-related protein Hv1;	A0A1W2KRF5_PINRA SubName: Full=MYB transcription factor MYB5 {ECO:0000313|EMBL:AQW79621.1};	Transcription factor, Myb superfamily	GO:0005634,nucleus; GO:0003677,DNA binding; GO:0006355,regulation of transcription, DNA-templated; GO:0006351,transcription, DNA-templated; GO:0003674,molecular_function; GO:0003676,nucleic acid binding; GO:0005488,binding; GO:0097159,organic cyclic compound binding; GO:1901363,heterocyclic compound binding; GO:0008152,metabolic process; GO:0006139,nucleobase-containing compound metabolic process…	--	15.58	18.87	27.89	48.82	50.34	46.37	30.57	23.63	18.3	1.09653	0.00787099	0.015336	up	0.977899	0.0203889	0.0440651	FALSE	NA	NA	NA	NA	249	K09422 transcription factor MYB, plant | (RefSeq) myb-related protein 308-like (A)	MYB transcription factor MYB5 [Pinus radiata]	MYB1_HORVU RecName: Full=Myb-related protein Hv1;	A0A1W2KRF5_PINRA SubName: Full=MYB transcription factor MYB5 {ECO:0000313|EMBL:AQW79621.1};	Transcription factor, Myb superfamily	GO:0005634,nucleus; GO:0003677,DNA binding; GO:0006355,regulation of transcription, DNA-templated; GO:0006351,transcription, DNA-templated; GO:0003674,molecular_function; GO:0003676,nucleic acid binding; GO:0005488,binding; GO:0097159,organic cyclic compound binding; GO:1901363,heterocyclic compound binding; GO:0008152,metabolic process; GO:0006139,nucleobase-containing compound metabolic process…	--	MYB-related	TF	MYB->MYB-related
MYB-related	Cluster-27241.55173	TF	MYB->MYB-related	210	K09422 transcription factor MYB, plant | (RefSeq) transcription repressor MYB4 (A)	MYB transcription factor MYB5 [Pinus radiata]	MYB4_ARATH RecName: Full=Transcription repressor MYB4; AltName: Full=Myb-related protein 4; Short=AtMYB4;	A0A1W2KRF5_PINRA SubName: Full=MYB transcription factor MYB5 {ECO:0000313|EMBL:AQW79621.1};	Transcription factor, Myb superfamily	GO:0005634,nucleus; GO:0003677,DNA binding; GO:0003700,DNA-binding transcription factor activity; GO:0000981,DNA-binding transcription factor activity, RNA polymerase II-specific; GO:0043565,sequence-specific DNA binding; GO:0001135,RNA polymerase II transcription regulator recruiting activity; GO:0044212,transcription regulatory region DNA binding; GO:0030154,cell differentiation; GO:1903086,neg…	--	74.25	71.56	54.58	201.14	145.43	131.35	55.17	41.81	54.54	1.01738	0.0187585	0.0335754	up	1.63183	0.000482786	0.00154723	up	NA	NA	NA	NA	210	K09422 transcription factor MYB, plant | (RefSeq) transcription repressor MYB4 (A)	MYB transcription factor MYB5 [Pinus radiata]	MYB4_ARATH RecName: Full=Transcription repressor MYB4; AltName: Full=Myb-related protein 4; Short=AtMYB4;	A0A1W2KRF5_PINRA SubName: Full=MYB transcription factor MYB5 {ECO:0000313|EMBL:AQW79621.1};	Transcription factor, Myb superfamily	GO:0005634,nucleus; GO:0003677,DNA binding; GO:0003700,DNA-binding transcription factor activity; GO:0000981,DNA-binding transcription factor activity, RNA polymerase II-specific; GO:0043565,sequence-specific DNA binding; GO:0001135,RNA polymerase II transcription regulator recruiting activity; GO:0044212,transcription regulatory region DNA binding; GO:0030154,cell differentiation; GO:1903086,neg…	--	MYB-related	TF	MYB->MYB-related
MYB-related	Cluster-27241.55176	TF	MYB->MYB-related	428	K09422 transcription factor MYB, plant | (RefSeq) transcription repressor MYB4-like (A)	MYB transcription factor MYB5 [Pinus radiata]	MYB4_ARATH RecName: Full=Transcription repressor MYB4; AltName: Full=Myb-related protein 4; Short=AtMYB4;	A0A1W2KRF5_PINRA SubName: Full=MYB transcription factor MYB5 {ECO:0000313|EMBL:AQW79621.1};	Transcription factor, Myb superfamily	GO:0005634,nucleus; GO:0003677,DNA binding; GO:0003700,DNA-binding transcription factor activity; GO:0000981,DNA-binding transcription factor activity, RNA polymerase II-specific; GO:0043565,sequence-specific DNA binding; GO:0001135,RNA polymerase II transcription regulator recruiting activity; GO:0044212,transcription regulatory region DNA binding; GO:0030154,cell differentiation; GO:1903086,neg…	Myb-like DNA-binding domain	28.21	32.38	32.36	69	76.07	76.07	33.18	39.42	33.67	1.00309	9.62e-15	6.44e-14	up	0.976001	2.6e-12	2.44e-11	FALSE	0.0351875	0.856875	0.926458	FALSE	428	K09422 transcription factor MYB, plant | (RefSeq) transcription repressor MYB4-like (A)	MYB transcription factor MYB5 [Pinus radiata]	MYB4_ARATH RecName: Full=Transcription repressor MYB4; AltName: Full=Myb-related protein 4; Short=AtMYB4;	A0A1W2KRF5_PINRA SubName: Full=MYB transcription factor MYB5 {ECO:0000313|EMBL:AQW79621.1};	Transcription factor, Myb superfamily	GO:0005634,nucleus; GO:0003677,DNA binding; GO:0003700,DNA-binding transcription factor activity; GO:0000981,DNA-binding transcription factor activity, RNA polymerase II-specific; GO:0043565,sequence-specific DNA binding; GO:0001135,RNA polymerase II transcription regulator recruiting activity; GO:0044212,transcription regulatory region DNA binding; GO:0030154,cell differentiation; GO:1903086,neg…	Myb-like DNA-binding domain	MYB-related	TF	MYB->MYB-related
MYB-related	Cluster-27241.61148	TF	MYB->MYB-related	534	K09422 transcription factor MYB, plant | (RefSeq) myb-related protein 308-like (A)	unknown [Picea sitchensis]	MYB08_ANTMA RecName: Full=Myb-related protein 308;	A9NXX6_PICSI SubName: Full=Uncharacterized protein {ECO:0000313|EMBL:ABK25487.1};	Transcription factor, Myb superfamily	GO:0005634,nucleus; GO:0003677,DNA binding; GO:0006355,regulation of transcription, DNA-templated; GO:0006351,transcription, DNA-templated; GO:0003674,molecular_function; GO:0003676,nucleic acid binding; GO:0005488,binding; GO:0097159,organic cyclic compound binding; GO:1901363,heterocyclic compound binding; GO:0008152,metabolic process; GO:0006139,nucleobase-containing compound metabolic process…	--	8.07	6.53	6.17	4.91	3.15	3.74	6.23	8.35	8.02	-1.11333	0.000579557	0.00139407	down	-1.03442	0.00305982	0.00824479	down	-0.0588792	0.860639	0.928684	FALSE	534	K09422 transcription factor MYB, plant | (RefSeq) myb-related protein 308-like (A)	unknown [Picea sitchensis]	MYB08_ANTMA RecName: Full=Myb-related protein 308;	A9NXX6_PICSI SubName: Full=Uncharacterized protein {ECO:0000313|EMBL:ABK25487.1};	Transcription factor, Myb superfamily	GO:0005634,nucleus; GO:0003677,DNA binding; GO:0006355,regulation of transcription, DNA-templated; GO:0006351,transcription, DNA-templated; GO:0003674,molecular_function; GO:0003676,nucleic acid binding; GO:0005488,binding; GO:0097159,organic cyclic compound binding; GO:1901363,heterocyclic compound binding; GO:0008152,metabolic process; GO:0006139,nucleobase-containing compound metabolic process…	--	MYB-related	TF	MYB->MYB-related
MYB-related	Cluster-27241.61149	TF	MYB->MYB-related	758	K09422 transcription factor MYB, plant | (RefSeq) transcription repressor MYB6-like (A)	unknown [Picea sitchensis]	MYB4_ARATH RecName: Full=Transcription repressor MYB4; AltName: Full=Myb-related protein 4; Short=AtMYB4;	A9NTK0_PICSI SubName: Full=Uncharacterized protein {ECO:0000313|EMBL:ABK23961.1};	Transcription factor, Myb superfamily	GO:0005634,nucleus; GO:0003677,DNA binding; GO:0003700,DNA-binding transcription factor activity; GO:0000981,DNA-binding transcription factor activity, RNA polymerase II-specific; GO:0043565,sequence-specific DNA binding; GO:0001135,RNA polymerase II transcription regulator recruiting activity; GO:0044212,transcription regulatory region DNA binding; GO:0030154,cell differentiation; GO:1903086,neg…	Myb-like DNA-binding domain	46.67	37.85	39.86	21.08	20.96	20.91	43.33	46.21	45.66	-1.26705	2.96e-34	4.46e-33	down	-1.20026	3.36e-34	1.07e-32	down	-0.0497313	0.668286	0.809794	FALSE	758	K09422 transcription factor MYB, plant | (RefSeq) transcription repressor MYB6-like (A)	unknown [Picea sitchensis]	MYB4_ARATH RecName: Full=Transcription repressor MYB4; AltName: Full=Myb-related protein 4; Short=AtMYB4;	A9NTK0_PICSI SubName: Full=Uncharacterized protein {ECO:0000313|EMBL:ABK23961.1};	Transcription factor, Myb superfamily	GO:0005634,nucleus; GO:0003677,DNA binding; GO:0003700,DNA-binding transcription factor activity; GO:0000981,DNA-binding transcription factor activity, RNA polymerase II-specific; GO:0043565,sequence-specific DNA binding; GO:0001135,RNA polymerase II transcription regulator recruiting activity; GO:0044212,transcription regulatory region DNA binding; GO:0030154,cell differentiation; GO:1903086,neg…	Myb-like DNA-binding domain	MYB-related	TF	MYB->MYB-related
MYB-related	Cluster-27241.66772	TF	MYB->MYB-related	525	K09422 transcription factor MYB, plant | (RefSeq) myb-related protein 308 (A)	R2R3-MYB transcription factor MYB5 [Picea glauca]	MYB08_ANTMA RecName: Full=Myb-related protein 308;	A5JYE9_PICGL SubName: Full=R2R3-MYB transcription factor MYB5 {ECO:0000313|EMBL:ABQ51221.1};	Transcription factor, Myb superfamily	GO:0005634,nucleus; GO:0003677,DNA binding; GO:0006355,regulation of transcription, DNA-templated; GO:0006351,transcription, DNA-templated; GO:0003674,molecular_function; GO:0003676,nucleic acid binding; GO:0005488,binding; GO:0097159,organic cyclic compound binding; GO:1901363,heterocyclic compound binding; GO:0008152,metabolic process; GO:0006139,nucleobase-containing compound metabolic process…	Myb-like DNA-binding domain	1.49	1.9	1.12	6.04	4.38	3.44	1.33	2.25	1.42	1.3503	0.00657886	0.0130347	up	1.38378	0.00605701	0.0151681	up	NA	NA	NA	NA	525	K09422 transcription factor MYB, plant | (RefSeq) myb-related protein 308 (A)	R2R3-MYB transcription factor MYB5 [Picea glauca]	MYB08_ANTMA RecName: Full=Myb-related protein 308;	A5JYE9_PICGL SubName: Full=R2R3-MYB transcription factor MYB5 {ECO:0000313|EMBL:ABQ51221.1};	Transcription factor, Myb superfamily	GO:0005634,nucleus; GO:0003677,DNA binding; GO:0006355,regulation of transcription, DNA-templated; GO:0006351,transcription, DNA-templated; GO:0003674,molecular_function; GO:0003676,nucleic acid binding; GO:0005488,binding; GO:0097159,organic cyclic compound binding; GO:1901363,heterocyclic compound binding; GO:0008152,metabolic process; GO:0006139,nucleobase-containing compound metabolic process…	Myb-like DNA-binding domain	MYB-related	TF	MYB->MYB-related
MYB-related	Cluster-27241.68481	TF	MYB->MYB-related	715	K09422 transcription factor MYB, plant | (RefSeq) transcription factor MYB1-like (A)	transcription factor MYB30 [Picea abies]	MYBC_MAIZE RecName: Full=Anthocyanin regulatory C1 protein;	A0A167V901_PICAB SubName: Full=Transcription factor MYB30 {ECO:0000313|EMBL:ANB66413.1};	Transcription factor, Myb superfamily	GO:0005634,nucleus; GO:0003677,DNA binding; GO:0006355,regulation of transcription, DNA-templated; GO:0006351,transcription, DNA-templated; GO:0003674,molecular_function; GO:0003676,nucleic acid binding; GO:0005488,binding; GO:0097159,organic cyclic compound binding; GO:1901363,heterocyclic compound binding; GO:0008152,metabolic process; GO:0006139,nucleobase-containing compound metabolic process…	--	5.64	6.5	5.67	1.74	1.38	1.33	6.25	5.17	5.56	-2.27897	4.16e-14	2.67e-13	down	-2.03934	5.03e-09	3.33e-08	down	-0.22446	0.432615	0.623482	FALSE	NA	NA	NA	NA	NA	NA	NA	NA	NA	NA	NA
MYB-related	Cluster-27241.68482	TF	MYB->MYB-related	805	K09422 transcription factor MYB, plant | (RefSeq) transcription factor MYB1-like (A)	transcription factor MYB30 [Picea abies]	MYBC_MAIZE RecName: Full=Anthocyanin regulatory C1 protein;	A0A167V901_PICAB SubName: Full=Transcription factor MYB30 {ECO:0000313|EMBL:ANB66413.1};	Transcription factor, Myb superfamily	GO:0005634,nucleus; GO:0003677,DNA binding; GO:0006355,regulation of transcription, DNA-templated; GO:0006351,transcription, DNA-templated; GO:0003674,molecular_function; GO:0003676,nucleic acid binding; GO:0005488,binding; GO:0097159,organic cyclic compound binding; GO:1901363,heterocyclic compound binding; GO:0008152,metabolic process; GO:0006139,nucleobase-containing compound metabolic process…	--	7	4.77	6.36	0.55	0.98	0.71	3.24	5.37	4.44	-3.26745	5.1e-20	4.6e-19	down	-2.61329	1.77e-09	1.23e-08	down	-0.648401	0.0425022	0.117048	FALSE	NA	NA	NA	NA	NA	NA	NA	NA	NA	NA	NA
MYB-related	Cluster-27241.70897	TF	MYB->MYB-related	846	K09422 transcription factor MYB, plant | (RefSeq) transcription factor MYB6 (A)	MYB-like protein, partial [Pinus resinosa]	MYBC_MAIZE RecName: Full=Anthocyanin regulatory C1 protein;	F8TJT0_PINRE SubName: Full=MYB-like protein {ECO:0000313|EMBL:AEH25774.1}; Flags: Fragment;	Transcription factor, Myb superfamily	GO:0005634,nucleus; GO:0003677,DNA binding; GO:0006355,regulation of transcription, DNA-templated; GO:0006351,transcription, DNA-templated; GO:0003674,molecular_function; GO:0003676,nucleic acid binding; GO:0005488,binding; GO:0097159,organic cyclic compound binding; GO:1901363,heterocyclic compound binding; GO:0008152,metabolic process; GO:0006139,nucleobase-containing compound metabolic process…	Myb-like DNA-binding domain	35.8	35.34	36.02	8.5	9.27	8.47	26.85	30.51	27.31	-2.30031	2.29e-111	1.3e-109	down	-1.78504	1.46e-40	5.74e-39	down	-0.50413	2.5e-06	2.21e-05	FALSE	NA	NA	NA	NA	NA	NA	NA	NA	NA	NA	NA
MYB-related	Cluster-27241.71982	TF	MYB->MYB-related	5255	K08818 cell division cycle 2-like [EC:2.7.11.22] | (RefSeq) cyclin-dependent kinase G-2 (A)	unknown [Picea sitchensis]	CDKG2_ORYSI RecName: Full=Cyclin-dependent kinase G-2; Short=CDKG;2; EC=2.7.11.22; EC=2.7.11.23;	C0PSZ5_PICSI SubName: Full=Uncharacterized protein {ECO:0000313|EMBL:ACN40935.1};	Protein kinase PITSLRE and related kinases	GO:0005524,ATP binding; GO:0004693,cyclin-dependent protein serine/threonine kinase activity; GO:0008353,RNA polymerase II CTD heptapeptide repeat kinase activity; GO:0000166,nucleotide binding; GO:0003674,molecular_function; GO:0005488,binding; GO:0008144,drug binding; GO:0017076,purine nucleotide binding; GO:0030554,adenyl nucleotide binding; GO:0032553,ribonucleotide binding; GO:0032555,purine…	Protein kinase domain	1.08	0.75	0.45	0.43	0.46	0.2	0.4	0.22	0.24	-1.33842	0.000963119	0.00222985	down	0.214329	0.652481	0.745416	FALSE	-1.53968	0.000552641	0.00298387	down	NA	NA	NA	NA	NA	NA	NA	NA	NA	NA	NA
MYB-related	Cluster-27241.72402	TF	MYB->MYB-related	1424	K09422 transcription factor MYB, plant | (RefSeq) LOW QUALITY PROTEIN: transcription factor MYB46 (A)	R2R3-Myb4 transcription factor, partial [Pinus pinaster]	MYB46_ARATH RecName: Full=Transcription factor MYB46 {ECO:0000303|PubMed:11597504}; AltName: Full=Myb-related protein 46 {ECO:0000303|PubMed:11597504}; Short=AtMYB46 {ECO:0000303|PubMed:11597504};	B1PPT6_PINPS SubName: Full=R2R3-Myb4 transcription factor {ECO:0000313|EMBL:ACA33843.1}; Flags: Fragment;	Transcription factor, Myb superfamily	GO:0005634,nucleus; GO:0003700,DNA-binding transcription factor activity; GO:0000981,DNA-binding transcription factor activity, RNA polymerase II-specific; GO:0043565,sequence-specific DNA binding; GO:0001135,RNA polymerase II transcription regulator recruiting activity; GO:0044212,transcription regulatory region DNA binding; GO:0030154,cell differentiation; GO:0050832,defense response to fungus;…	Myb-like DNA-binding domain	6.54	8.44	5.73	16.38	17.65	17.33	10.08	9.56	11.82	1.0364	3.39e-15	2.33e-14	up	0.606621	4.55e-07	2.35e-06	FALSE	0.440836	0.0273926	0.0822164	FALSE	NA	NA	NA	NA	NA	NA	NA	NA	NA	NA	NA
MYB-related	Cluster-27241.80682	TF	MYB->MYB-related	4801	K08869 aarF domain-containing kinase | (RefSeq) predicted protein (A)	unknown [Picea sitchensis]	KUA1_ARATH RecName: Full=Transcription factor KUA1 {ECO:0000303|PubMed:24806884}; AltName: Full=Myb-related protein H {ECO:0000303|PubMed:23888064}; Short=AtMYBH {ECO:0000303|PubMed:23888064}; Short=AtMYBS3 {ECO:0000303|PubMed:25920996}; Short=MYBS3-homolg protein {ECO:0000303|PubMed:25920996}; AltName: Full=Protein KUODA1 {ECO:0000303|PubMed:24806884};	B8LLJ2_PICSI SubName: Full=Uncharacterized protein {ECO:0000313|EMBL:ABR16522.1};	--	GO:0005634,nucleus; GO:0003700,DNA-binding transcription factor activity; GO:0000976,transcription regulatory region sequence-specific DNA binding; GO:0008270,zinc ion binding; GO:0010252,auxin homeostasis; GO:0048527,lateral root development; GO:0048366,leaf development; GO:0010150,leaf senescence; GO:2000469,negative regulation of peroxidase activity; GO:0000122,negative regulation of transcrip…	Myb-like DNA-binding domain	0.9	0.36	0.74	1.57	2.37	1.38	0.52	0.9	1.98	1.12024	0.000756615	0.00178568	up	0.569636	0.190576	0.288895	FALSE	0.57741	0.270449	0.45626	FALSE	NA	NA	NA	NA	NA	NA	NA	NA	NA	NA	NA
MYB-related	Cluster-27241.90388	TF	MYB->MYB-related	628	K09422 transcription factor MYB, plant | (RefSeq) myb-related protein 308 (A)	unknown [Picea sitchensis]	MYB4_ARATH RecName: Full=Transcription repressor MYB4; AltName: Full=Myb-related protein 4; Short=AtMYB4;	A9NTK0_PICSI SubName: Full=Uncharacterized protein {ECO:0000313|EMBL:ABK23961.1};	Transcription factor, Myb superfamily	GO:0005634,nucleus; GO:0003677,DNA binding; GO:0003700,DNA-binding transcription factor activity; GO:0000981,DNA-binding transcription factor activity, RNA polymerase II-specific; GO:0043565,sequence-specific DNA binding; GO:0001135,RNA polymerase II transcription regulator recruiting activity; GO:0044212,transcription regulatory region DNA binding; GO:0030154,cell differentiation; GO:1903086,neg…	Myb-like DNA-binding domain	0.9	1.98	1.1	3.26	3.89	3.83	0.48	1.52	1.41	1.23527	0.00637072	0.0126583	up	1.61682	0.00229781	0.00636265	up	NA	NA	NA	NA	NA	NA	NA	NA	NA	NA	NA	NA	NA	NA	NA
MYB-related	Cluster-27241.97264	TF	MYB->MYB-related	1405	K15397 3-ketoacyl-CoA synthase [EC:2.3.1.199] | (RefSeq) 3-ketoacyl-CoA synthase 17-like (A)	unknown [Picea sitchensis]	RADL5_ARATH RecName: Full=Protein RADIALIS-like 5; Short=AtRL5; Short=Protein RAD-like 5; AltName: Full=Protein RADIALIS-LIKE SANT/MYB 4; Short=Protein RSM4;	D5ADC1_PICSI SubName: Full=Uncharacterized protein {ECO:0000313|EMBL:ADE77540.1};	Zuotin and related molecular chaperones (DnaJ superfamily), contains DNA-binding domains	GO:0005634,nucleus; GO:0003677,DNA binding; GO:0006355,regulation of transcription, DNA-templated; GO:0006351,transcription, DNA-templated; GO:0003674,molecular_function; GO:0003676,nucleic acid binding; GO:0005488,binding; GO:0097159,organic cyclic compound binding; GO:1901363,heterocyclic compound binding; GO:0008152,metabolic process; GO:0006139,nucleobase-containing compound metabolic process…	--	0.76	1.17	0.98	2.23	2.43	2.41	2.85	3.26	3.52	1.03394	0.000343726	0.000858016	up	-0.540373	0.0143544	0.0324574	FALSE	1.58038	3.18e-06	2.76e-05	up	NA	NA	NA	NA	NA	NA	NA	NA	NA	NA	NA
MYB-related	Cluster-27241.100563	TF	MYB->MYB-related	4332	K09422 transcription factor MYB, plant | (RefSeq) telomere repeat-binding factor 4 (A)	hypothetical protein CUMW_245560 [Citrus unshiu]	PP383_ARATH RecName: Full=Pentatricopeptide repeat-containing protein At5g15010, mitochondrial; Flags: Precursor;	A0A1D1YLV8_9ARAE SubName: Full=Pentatricopeptide repeat-containing protein At5g15010, mitochondrial {ECO:0000313|EMBL:JAT55627.1}; Flags: Fragment;	FOG: PPR repeat	GO:0043231,intracellular membrane-bounded organelle; GO:0005739,mitochondrion; GO:0004519,endonuclease activity; GO:0003723,RNA binding; GO:0009451,RNA modification; GO:0003674,molecular_function; GO:0003824,catalytic activity; GO:0004518,nuclease activity; GO:0016787,hydrolase activity; GO:0016788,hydrolase activity, acting on ester bonds; GO:0003676,nucleic acid binding; GO:0005488,binding; GO:…	Myb-like DNA-binding domain	0.25	0.22	0.32	0.31	0	0.21	1.18	1.26	0.86	-0.884499	0.395275	0.480743	FALSE	-2.78695	0.0568682	0.10601	FALSE	1.92785	3.53e-08	4.28e-07	up	4332	K09422 transcription factor MYB, plant | (RefSeq) telomere repeat-binding factor 4 (A)	hypothetical protein CUMW_245560 [Citrus unshiu]	PP383_ARATH RecName: Full=Pentatricopeptide repeat-containing protein At5g15010, mitochondrial; Flags: Precursor;	A0A1D1YLV8_9ARAE SubName: Full=Pentatricopeptide repeat-containing protein At5g15010, mitochondrial {ECO:0000313|EMBL:JAT55627.1}; Flags: Fragment;	FOG: PPR repeat	GO:0043231,intracellular membrane-bounded organelle; GO:0005739,mitochondrion; GO:0004519,endonuclease activity; GO:0003723,RNA binding; GO:0009451,RNA modification; GO:0003674,molecular_function; GO:0003824,catalytic activity; GO:0004518,nuclease activity; GO:0016787,hydrolase activity; GO:0016788,hydrolase activity, acting on ester bonds; GO:0003676,nucleic acid binding; GO:0005488,binding; GO:…	Myb-like DNA-binding domain	MYB-related	TF	MYB->MYB-related
MYB-related	Cluster-27241.62977	TF	MYB->MYB-related	2980	K12133 MYB-related transcription factor LHY | (RefSeq) protein LHY-like isoform X1 (A)	CCA1-like protein [Picea abies]	RVE1_ARATH RecName: Full=Protein REVEILLE 1;	M4Q9T9_PICAB SubName: Full=CCA1-like protein {ECO:0000313|EMBL:AGH20047.1};	Zuotin and related molecular chaperones (DnaJ superfamily), contains DNA-binding domains	GO:0005634,nucleus; GO:0003677,DNA binding; GO:0003700,DNA-binding transcription factor activity; GO:0009851,auxin biosynthetic process; GO:0009734,auxin-activated signaling pathway; GO:0007623,circadian rhythm; GO:0010600,regulation of auxin biosynthetic process; GO:0006355,regulation of transcription, DNA-templated; GO:0006351,transcription, DNA-templated; GO:0003674,molecular_function; GO:0003…	Myb-like DNA-binding domain	0	0	0	0	0	0	0.42	0.68	0.43	NA	NA	NA	NA	-7.97176	7.58e-10	5.51e-09	down	7.16385	8.11e-08	9.3e-07	up	2980	K12133 MYB-related transcription factor LHY | (RefSeq) protein LHY-like isoform X1 (A)	CCA1-like protein [Picea abies]	RVE1_ARATH RecName: Full=Protein REVEILLE 1;	M4Q9T9_PICAB SubName: Full=CCA1-like protein {ECO:0000313|EMBL:AGH20047.1};	Zuotin and related molecular chaperones (DnaJ superfamily), contains DNA-binding domains	GO:0005634,nucleus; GO:0003677,DNA binding; GO:0003700,DNA-binding transcription factor activity; GO:0009851,auxin biosynthetic process; GO:0009734,auxin-activated signaling pathway; GO:0007623,circadian rhythm; GO:0010600,regulation of auxin biosynthetic process; GO:0006355,regulation of transcription, DNA-templated; GO:0006351,transcription, DNA-templated; GO:0003674,molecular_function; GO:0003…	Myb-like DNA-binding domain	MYB-related	TF	MYB->MYB-related
MYB-related	Cluster-27241.63128	TF	MYB->MYB-related	965	K09422 transcription factor MYB, plant | (RefSeq) myb-related protein 308 (A)	R2R3-MYB transcription factor MYB10 [Picea glauca]	MYB4_ARATH RecName: Full=Transcription repressor MYB4; AltName: Full=Myb-related protein 4; Short=AtMYB4;	A5JYF4_PICGL SubName: Full=R2R3-MYB transcription factor MYB10 {ECO:0000313|EMBL:ABQ51226.1};	Transcription factor, Myb superfamily	GO:0005634,nucleus; GO:0003677,DNA binding; GO:0003700,DNA-binding transcription factor activity; GO:0000981,DNA-binding transcription factor activity, RNA polymerase II-specific; GO:0043565,sequence-specific DNA binding; GO:0001135,RNA polymerase II transcription regulator recruiting activity; GO:0044212,transcription regulatory region DNA binding; GO:0030154,cell differentiation; GO:1903086,neg…	Myb-like DNA-binding domain	2.77	3.25	1.1	1	0.5	2.09	1.32	0.44	0.85	-1.30681	0.0297408	0.0506331	FALSE	NA	NA	NA	NA	-1.62688	0.0111571	0.0394675	down	965	K09422 transcription factor MYB, plant | (RefSeq) myb-related protein 308 (A)	R2R3-MYB transcription factor MYB10 [Picea glauca]	MYB4_ARATH RecName: Full=Transcription repressor MYB4; AltName: Full=Myb-related protein 4; Short=AtMYB4;	A5JYF4_PICGL SubName: Full=R2R3-MYB transcription factor MYB10 {ECO:0000313|EMBL:ABQ51226.1};	Transcription factor, Myb superfamily	GO:0005634,nucleus; GO:0003677,DNA binding; GO:0003700,DNA-binding transcription factor activity; GO:0000981,DNA-binding transcription factor activity, RNA polymerase II-specific; GO:0043565,sequence-specific DNA binding; GO:0001135,RNA polymerase II transcription regulator recruiting activity; GO:0044212,transcription regulatory region DNA binding; GO:0030154,cell differentiation; GO:1903086,neg…	Myb-like DNA-binding domain	MYB-related	TF	MYB->MYB-related
MYB-related	Cluster-27241.80810	TF	MYB->MYB-related	2832	K00784 ribonuclease Z [EC:3.1.26.11] | (RefSeq) tRNase Z TRZ1 isoform X1 (A)	unknown [Picea sitchensis]	SRM1_ARATH RecName: Full=Transcription factor SRM1 {ECO:0000305}; AltName: Full=Myb-related protein SRM1 {ECO:0000305}; AltName: Full=Protein SALT-RELATED MYB 1 {ECO:0000303|PubMed:26243618};	A0A0D6R5A2_ARACU SubName: Full=Uncharacterized protein {ECO:0000313|EMBL:JAG97984.1};	Zuotin and related molecular chaperones (DnaJ superfamily), contains DNA-binding domains	GO:0005634,nucleus; GO:0003677,DNA binding; GO:0003700,DNA-binding transcription factor activity; GO:0009738,abscisic acid-activated signaling pathway; GO:1901001,negative regulation of response to salt stress; GO:0010116,positive regulation of abscisic acid biosynthetic process; GO:1905615,positive regulation of developmental vegetative growth; GO:0045893,positive regulation of transcription, DN…	Myb-like DNA-binding domain	2.44	1	1.78	3.3	2.48	2.87	0.78	0.78	1.13	0.434454	0.127676	0.183228	FALSE	1.58153	6.89e-11	5.59e-10	up	-1.12433	0.00336918	0.0144378	down	NA	NA	NA	NA	NA	NA	NA	NA	NA	NA	NA
MYB-related	Cluster-29421.0	TF	MYB->MYB-related	651	K15397 3-ketoacyl-CoA synthase [EC:2.3.1.199] | (RefSeq) 3-ketoacyl-CoA synthase 17-like (A)	unknown [Picea sitchensis]	RADL1_ARATH RecName: Full=Protein RADIALIS-like 1; Short=AtRL1; Short=Protein RAD-like 1; AltName: Full=Protein RADIALIS-LIKE SANT/MYB 2; Short=Protein RSM2;	D5ADC1_PICSI SubName: Full=Uncharacterized protein {ECO:0000313|EMBL:ADE77540.1};	Zuotin and related molecular chaperones (DnaJ superfamily), contains DNA-binding domains	GO:0005634,nucleus; GO:0003677,DNA binding; GO:0003700,DNA-binding transcription factor activity; GO:0006351,transcription, DNA-templated; GO:0003674,molecular_function; GO:0003676,nucleic acid binding; GO:0005488,binding; GO:0097159,organic cyclic compound binding; GO:1901363,heterocyclic compound binding; GO:0140110,transcription regulator activity; GO:0008152,metabolic process; GO:0006139,nucl…	Myb-like DNA-binding domain	0.93	0.86	1.03	1.02	1.64	2.44	3.07	2.95	3.98	NA	NA	NA	NA	-1.07219	0.022666	0.048291	down	1.66285	0.00216645	0.00986348	up	NA	NA	NA	NA	NA	NA	NA	NA	NA	NA	NA
MYB-related	Cluster-27241.128913	TF	MYB->MYB-related	1269	K15397 3-ketoacyl-CoA synthase [EC:2.3.1.199] | (RefSeq) 3-ketoacyl-CoA synthase 17-like (A)	unknown [Picea sitchensis]	RAD_ANTMA RecName: Full=Transcription factor RADIALIS;	D5ADC1_PICSI SubName: Full=Uncharacterized protein {ECO:0000313|EMBL:ADE77540.1};	Zuotin and related molecular chaperones (DnaJ superfamily), contains DNA-binding domains	GO:0005634,nucleus; GO:0003677,DNA binding; GO:0048262,determination of dorsal/ventral asymmetry; GO:0009908,flower development; GO:0006355,regulation of transcription, DNA-templated; GO:0006351,transcription, DNA-templated; GO:0003674,molecular_function; GO:0003676,nucleic acid binding; GO:0005488,binding; GO:0097159,organic cyclic compound binding; GO:1901363,heterocyclic compound binding; GO:0…	--	1.29	0.51	1.09	0.89	0.86	0.56	1.56	3.06	2.86	-0.615168	0.196036	0.26614	FALSE	-1.76826	1.7e-05	7.03e-05	down	1.17429	0.0167684	0.0552877	FALSE	NA	NA	NA	NA	NA	NA	NA	NA	NA	NA	NA
MYB-related	Cluster-27241.21039	TF	MYB->MYB-related	926	K15397 3-ketoacyl-CoA synthase [EC:2.3.1.199] | (RefSeq) 3-ketoacyl-CoA synthase 17-like (A)	unknown [Picea sitchensis]	RAD_ANTMA RecName: Full=Transcription factor RADIALIS;	D5ADC1_PICSI SubName: Full=Uncharacterized protein {ECO:0000313|EMBL:ADE77540.1};	Zuotin and related molecular chaperones (DnaJ superfamily), contains DNA-binding domains	GO:0005634,nucleus; GO:0003677,DNA binding; GO:0048262,determination of dorsal/ventral asymmetry; GO:0009908,flower development; GO:0006355,regulation of transcription, DNA-templated; GO:0006351,transcription, DNA-templated; GO:0003674,molecular_function; GO:0003676,nucleic acid binding; GO:0005488,binding; GO:0097159,organic cyclic compound binding; GO:1901363,heterocyclic compound binding; GO:0…	--	4.3	4.3	5.87	4.41	4.33	4.47	9.18	10.41	8.87	-0.397143	0.0660649	0.102802	FALSE	-1.20754	2.48e-10	1.9e-09	down	0.820895	0.000591855	0.00317886	FALSE	926	K15397 3-ketoacyl-CoA synthase [EC:2.3.1.199] | (RefSeq) 3-ketoacyl-CoA synthase 17-like (A)	unknown [Picea sitchensis]	RAD_ANTMA RecName: Full=Transcription factor RADIALIS;	D5ADC1_PICSI SubName: Full=Uncharacterized protein {ECO:0000313|EMBL:ADE77540.1};	Zuotin and related molecular chaperones (DnaJ superfamily), contains DNA-binding domains	GO:0005634,nucleus; GO:0003677,DNA binding; GO:0048262,determination of dorsal/ventral asymmetry; GO:0009908,flower development; GO:0006355,regulation of transcription, DNA-templated; GO:0006351,transcription, DNA-templated; GO:0003674,molecular_function; GO:0003676,nucleic acid binding; GO:0005488,binding; GO:0097159,organic cyclic compound binding; GO:1901363,heterocyclic compound binding; GO:0…	--	MYB-related	TF	MYB->MYB-related
MYB-related	Cluster-27241.45173	TF	MYB->MYB-related	2194	K12133 MYB-related transcription factor LHY | (RefSeq) protein CCA1 (A)	unknown [Picea sitchensis]	RVE1_ARATH RecName: Full=Protein REVEILLE 1;	A9NW27_PICSI SubName: Full=Uncharacterized protein {ECO:0000313|EMBL:ABK24838.1};	Zuotin and related molecular chaperones (DnaJ superfamily), contains DNA-binding domains	GO:0005634,nucleus; GO:0003677,DNA binding; GO:0003700,DNA-binding transcription factor activity; GO:0009851,auxin biosynthetic process; GO:0009734,auxin-activated signaling pathway; GO:0007623,circadian rhythm; GO:0010600,regulation of auxin biosynthetic process; GO:0006355,regulation of transcription, DNA-templated; GO:0006351,transcription, DNA-templated; GO:0003674,molecular_function; GO:0003…	Myb-like DNA-binding domain	3.71	3.92	3.6	2.58	2.44	2.81	5.3	5.6	5.22	-0.803819	1.5e-08	6.27e-08	FALSE	-1.15096	1.86e-14	2.09e-13	down	0.361499	0.0193382	0.0619731	FALSE	2194	K12133 MYB-related transcription factor LHY | (RefSeq) protein CCA1 (A)	unknown [Picea sitchensis]	RVE1_ARATH RecName: Full=Protein REVEILLE 1;	A9NW27_PICSI SubName: Full=Uncharacterized protein {ECO:0000313|EMBL:ABK24838.1};	Zuotin and related molecular chaperones (DnaJ superfamily), contains DNA-binding domains	GO:0005634,nucleus; GO:0003677,DNA binding; GO:0003700,DNA-binding transcription factor activity; GO:0009851,auxin biosynthetic process; GO:0009734,auxin-activated signaling pathway; GO:0007623,circadian rhythm; GO:0010600,regulation of auxin biosynthetic process; GO:0006355,regulation of transcription, DNA-templated; GO:0006351,transcription, DNA-templated; GO:0003674,molecular_function; GO:0003…	Myb-like DNA-binding domain	MYB-related	TF	MYB->MYB-related
MYB-related	Cluster-27241.55039	TF	MYB->MYB-related	502	K09422 transcription factor MYB, plant | (RefSeq) transcription repressor MYB5 (A)	transcription factor MYB30 [Picea abies]	MYB5_ARATH RecName: Full=Transcription repressor MYB5; AltName: Full=AtM2; AltName: Full=Myb-related protein 5; Short=AtMYB5;	A0A167V901_PICAB SubName: Full=Transcription factor MYB30 {ECO:0000313|EMBL:ANB66413.1};	Transcription factor, Myb superfamily	GO:0005634,nucleus; GO:0003700,DNA-binding transcription factor activity; GO:0000981,DNA-binding transcription factor activity, RNA polymerase II-specific; GO:0043565,sequence-specific DNA binding; GO:0001135,RNA polymerase II transcription regulator recruiting activity; GO:0044212,transcription regulatory region DNA binding; GO:0048354,mucilage biosynthetic process involved in seed coat developm…	Myb-like DNA-binding domain	9.24	11.07	9.69	16.37	19.87	17.86	7.68	7.83	9.05	0.596133	0.00417669	0.00860377	FALSE	1.05371	9.46e-06	4.08e-05	up	-0.448991	0.142903	0.293136	FALSE	502	K09422 transcription factor MYB, plant | (RefSeq) transcription repressor MYB5 (A)	transcription factor MYB30 [Picea abies]	MYB5_ARATH RecName: Full=Transcription repressor MYB5; AltName: Full=AtM2; AltName: Full=Myb-related protein 5; Short=AtMYB5;	A0A167V901_PICAB SubName: Full=Transcription factor MYB30 {ECO:0000313|EMBL:ANB66413.1};	Transcription factor, Myb superfamily	GO:0005634,nucleus; GO:0003700,DNA-binding transcription factor activity; GO:0000981,DNA-binding transcription factor activity, RNA polymerase II-specific; GO:0043565,sequence-specific DNA binding; GO:0001135,RNA polymerase II transcription regulator recruiting activity; GO:0044212,transcription regulatory region DNA binding; GO:0048354,mucilage biosynthetic process involved in seed coat developm…	Myb-like DNA-binding domain	MYB-related	TF	MYB->MYB-related
MYB-related	Cluster-27241.62976	TF	MYB->MYB-related	3134	K12133 MYB-related transcription factor LHY | (RefSeq) protein LHY-like isoform X1 (A)	CCA1-like protein [Picea abies]	RVE1_ARATH RecName: Full=Protein REVEILLE 1;	M4Q9T9_PICAB SubName: Full=CCA1-like protein {ECO:0000313|EMBL:AGH20047.1};	Zuotin and related molecular chaperones (DnaJ superfamily), contains DNA-binding domains	GO:0005634,nucleus; GO:0003677,DNA binding; GO:0003700,DNA-binding transcription factor activity; GO:0009851,auxin biosynthetic process; GO:0009734,auxin-activated signaling pathway; GO:0007623,circadian rhythm; GO:0010600,regulation of auxin biosynthetic process; GO:0006355,regulation of transcription, DNA-templated; GO:0006351,transcription, DNA-templated; GO:0003674,molecular_function; GO:0003…	Myb-like DNA-binding domain	1.07	1.07	1.02	2.1	2.52	2.69	0.46	0.49	0.93	0.925135	2.49e-07	9.15e-07	FALSE	1.87835	4.51e-10	3.36e-09	up	-0.937402	0.0114981	0.040496	FALSE	3134	K12133 MYB-related transcription factor LHY | (RefSeq) protein LHY-like isoform X1 (A)	CCA1-like protein [Picea abies]	RVE1_ARATH RecName: Full=Protein REVEILLE 1;	M4Q9T9_PICAB SubName: Full=CCA1-like protein {ECO:0000313|EMBL:AGH20047.1};	Zuotin and related molecular chaperones (DnaJ superfamily), contains DNA-binding domains	GO:0005634,nucleus; GO:0003677,DNA binding; GO:0003700,DNA-binding transcription factor activity; GO:0009851,auxin biosynthetic process; GO:0009734,auxin-activated signaling pathway; GO:0007623,circadian rhythm; GO:0010600,regulation of auxin biosynthetic process; GO:0006355,regulation of transcription, DNA-templated; GO:0006351,transcription, DNA-templated; GO:0003674,molecular_function; GO:0003…	Myb-like DNA-binding domain	MYB-related	TF	MYB->MYB-related
MYB-related	Cluster-27241.69695	TF	MYB->MYB-related	1418	K09422 transcription factor MYB, plant | (RefSeq) transcription repressor MYB5 (A)	MYB transcription factor MYB2 [Pinus radiata]	MYB5_ARATH RecName: Full=Transcription repressor MYB5; AltName: Full=AtM2; AltName: Full=Myb-related protein 5; Short=AtMYB5;	A0A1U9VW60_PINRA SubName: Full=MYB transcription factor MYB2 {ECO:0000313|EMBL:AQW79620.1};	Transcription factor, Myb superfamily	GO:0005634,nucleus; GO:0003700,DNA-binding transcription factor activity; GO:0000981,DNA-binding transcription factor activity, RNA polymerase II-specific; GO:0043565,sequence-specific DNA binding; GO:0001135,RNA polymerase II transcription regulator recruiting activity; GO:0044212,transcription regulatory region DNA binding; GO:0048354,mucilage biosynthetic process involved in seed coat developm…	Myb-like DNA-binding domain	46.07	44.41	41.94	33.12	35.88	35.33	60.25	66.81	70.83	-0.625307	3.96e-30	5.27e-29	FALSE	-1.0218	4.84e-52	2.64e-50	down	0.411691	1.79e-08	2.29e-07	FALSE	NA	NA	NA	NA	NA	NA	NA	NA	NA	NA	NA
MYB-related	Cluster-27241.72431	TF	MYB->MYB-related	5150	K08818 cell division cycle 2-like [EC:2.7.11.22] | (RefSeq) cyclin-dependent kinase G-2 (A)	unknown [Picea sitchensis]	CDKG2_ORYSI RecName: Full=Cyclin-dependent kinase G-2; Short=CDKG;2; EC=2.7.11.22; EC=2.7.11.23;	C0PSZ5_PICSI SubName: Full=Uncharacterized protein {ECO:0000313|EMBL:ACN40935.1};	Protein kinase PITSLRE and related kinases	GO:0005524,ATP binding; GO:0004693,cyclin-dependent protein serine/threonine kinase activity; GO:0008353,RNA polymerase II CTD heptapeptide repeat kinase activity; GO:0000166,nucleotide binding; GO:0003674,molecular_function; GO:0005488,binding; GO:0008144,drug binding; GO:0017076,purine nucleotide binding; GO:0030554,adenyl nucleotide binding; GO:0032553,ribonucleotide binding; GO:0032555,purine…	SWIB/MDM2 domain	1.21	0	0.37	1	0.83	0.83	0.08	0.27	0.32	0.472224	0.769454	0.822463	FALSE	1.88161	1.99e-05	8.13e-05	up	-1.38432	0.415262	0.607468	FALSE	NA	NA	NA	NA	NA	NA	NA	NA	NA	NA	NA
MYB-related	Cluster-27241.77986	TF	MYB->MYB-related	2102	K12133 MYB-related transcription factor LHY | (RefSeq) uncharacterized protein LOC112280611 (A)	unknown [Picea sitchensis]	RVE6_ARATH RecName: Full=Protein REVEILLE 6;	B8LMI5_PICSI SubName: Full=Uncharacterized protein {ECO:0000313|EMBL:ABR16865.1};	Zuotin and related molecular chaperones (DnaJ superfamily), contains DNA-binding domains	GO:0005634,nucleus; GO:0003677,DNA binding; GO:0003700,DNA-binding transcription factor activity; GO:0042752,regulation of circadian rhythm; GO:0009737,response to abscisic acid; GO:0046686,response to cadmium ion; GO:0009723,response to ethylene; GO:0009739,response to gibberellin; GO:0009753,response to jasmonic acid; GO:0009751,response to salicylic acid; GO:0009651,response to salt stress; GO…	Myb-like DNA-binding domain	0	0	0.83	6.72	6.41	5.29	0.23	0	0	4.20124	0.061804	0.0970215	FALSE	6.21202	0.000735205	0.00227163	up	NA	NA	NA	NA	NA	NA	NA	NA	NA	NA	NA	NA	NA	NA	NA
AP2/ERF-AP2	Cluster-24812.0	TF	AP2/ERF->AP2/ERF-AP2	1832	K09285 AP2-like factor, ANT lineage | (RefSeq) AP2-like ethylene-responsive transcription factor At1g16060 (A)	hypothetical protein AQUCO_01600348v1 [Aquilegia coerulea]	AP2L1_ARATH RecName: Full=AP2-like ethylene-responsive transcription factor At1g16060;	A0A2G5DR68_AQUCA SubName: Full=Uncharacterized protein {ECO:0000313|EMBL:PIA46014.1};	--	GO:0005634,nucleus; GO:0003677,DNA binding; GO:0003700,DNA-binding transcription factor activity; GO:0000981,DNA-binding transcription factor activity, RNA polymerase II-specific; GO:0009873,ethylene-activated signaling pathway; GO:0007275,multicellular organism development; GO:0010187,negative regulation of seed germination; GO:1901959,positive regulation of cutin biosynthetic process; GO:004572…	AP2 domain	0.09	0	0	1.06	0.83	0.95	0.17	0	0.04	4.39562	3.99e-07	1.43e-06	up	3.58555	1e-05	4.3e-05	up	NA	NA	NA	NA	1832	K09285 AP2-like factor, ANT lineage | (RefSeq) AP2-like ethylene-responsive transcription factor At1g16060 (A)	hypothetical protein AQUCO_01600348v1 [Aquilegia coerulea]	AP2L1_ARATH RecName: Full=AP2-like ethylene-responsive transcription factor At1g16060;	A0A2G5DR68_AQUCA SubName: Full=Uncharacterized protein {ECO:0000313|EMBL:PIA46014.1};	--	GO:0005634,nucleus; GO:0003677,DNA binding; GO:0003700,DNA-binding transcription factor activity; GO:0000981,DNA-binding transcription factor activity, RNA polymerase II-specific; GO:0009873,ethylene-activated signaling pathway; GO:0007275,multicellular organism development; GO:0010187,negative regulation of seed germination; GO:1901959,positive regulation of cutin biosynthetic process; GO:004572…	AP2 domain	AP2/ERF-AP2	TF	AP2/ERF->AP2/ERF-AP2
AP2/ERF-AP2	Cluster-27241.107162	TF	AP2/ERF->AP2/ERF-AP2	3384	K09285 AP2-like factor, ANT lineage | (RefSeq) AP2-like ethylene-responsive transcription factor ANT (A)	AINTEGUMENTA-like protein [Pinus thunbergii]	AIL1_ARATH RecName: Full=AP2-like ethylene-responsive transcription factor AIL1; AltName: Full=Protein AINTEGUMENTA-LIKE 1;	Q76H96_PINTH SubName: Full=AINTEGUMENTA-like protein {ECO:0000313|EMBL:BAD16602.1};	--	GO:0005634,nucleus; GO:0003677,DNA binding; GO:0003700,DNA-binding transcription factor activity; GO:0009873,ethylene-activated signaling pathway; GO:0007275,multicellular organism development; GO:0006351,transcription, DNA-templated; GO:0003674,molecular_function; GO:0003676,nucleic acid binding; GO:0005488,binding; GO:0097159,organic cyclic compound binding; GO:1901363,heterocyclic compound bin…	AP2 domain	0.16	0.18	0.29	0.8	0.89	0.91	0.16	0.25	0.13	1.80924	1.07e-07	4.08e-07	up	2.15954	7.87e-09	5.1e-08	up	NA	NA	NA	NA	NA	NA	NA	NA	NA	NA	NA	NA	NA	NA	NA
AP2/ERF-AP2	Cluster-27241.75157	TF	AP2/ERF->AP2/ERF-AP2	1167	K09284 AP2-like factor, euAP2 lineage | (RefSeq) floral homeotic protein APETALA 2-like isoform X1 (A)	AP2L3 [Pinus tabuliformis]	AP2_ARATH RecName: Full=Floral homeotic protein APETALA 2 {ECO:0000303|PubMed:7919989};	A0A0K0M777_PINTB SubName: Full=AP2L3 {ECO:0000313|EMBL:AJP06236.1};	--	GO:0005634,nucleus; GO:0003677,DNA binding; GO:0003700,DNA-binding transcription factor activity; GO:0030154,cell differentiation; GO:0009908,flower development; GO:0010073,meristem maintenance; GO:0048481,plant ovule development; GO:0048316,seed development; GO:0010093,specification of floral organ identity; GO:0006351,transcription, DNA-templated; GO:0003674,molecular_function; GO:0003676,nucle…	AP2 domain	30.7	30.32	29.66	76.52	73.2	74.74	40.54	47.19	43.58	1.02641	4.06e-78	1.45e-76	up	0.67332	4.4e-24	9.23e-23	FALSE	0.368183	1.9e-05	0.000143428	FALSE	NA	NA	NA	NA	NA	NA	NA	NA	NA	NA	NA
AP2/ERF-AP2	Cluster-27241.76426	TF	AP2/ERF->AP2/ERF-AP2	2266	K09285 AP2-like factor, ANT lineage | (RefSeq) AP2-like ethylene-responsive transcription factor ANT (A)	AINTEGUMENTA-like protein [Ginkgo biloba]	ANT_ARATH RecName: Full=AP2-like ethylene-responsive transcription factor ANT; AltName: Full=Complementing a protein kinase C mutant protein 1; AltName: Full=Protein AINTEGUMENTA; AltName: Full=Protein DRAGON; AltName: Full=Protein OVULE MUTANT;	Q2Z2G4_GINBI SubName: Full=AINTEGUMENTA-like protein {ECO:0000313|EMBL:BAE48515.1};	--	GO:0005634,nucleus; GO:0003677,DNA binding; GO:0003700,DNA-binding transcription factor activity; GO:0043565,sequence-specific DNA binding; GO:0030154,cell differentiation; GO:0009908,flower development; GO:0019760,glucosinolate metabolic process; GO:0010492,maintenance of shoot apical meristem identity; GO:0042127,regulation of cell proliferation; GO:0006351,transcription, DNA-templated; GO:0003…	AP2 domain	0.35	0.42	0.32	1.66	1.43	1.52	0.38	0.6	0.35	1.78881	4.76e-09	2.08e-08	up	1.6992	4.55e-07	2.35e-06	up	NA	NA	NA	NA	NA	NA	NA	NA	NA	NA	NA	NA	NA	NA	NA
AP2/ERF-ERF	Cluster-27241.105073	TF	AP2/ERF->AP2/ERF-ERF	1347	K09286 EREBP-like factor | (RefSeq) ethylene-responsive transcription factor ERF062-like (A)	unknown [Picea sitchensis]	ERF03_ARATH RecName: Full=Ethylene-responsive transcription factor ERF003;	A9NPV7_PICSI SubName: Full=Uncharacterized protein {ECO:0000313|EMBL:ABK22668.1};	--	GO:0005634,nucleus; GO:0003677,DNA binding; GO:0003700,DNA-binding transcription factor activity; GO:0009873,ethylene-activated signaling pathway; GO:0006351,transcription, DNA-templated; GO:0003674,molecular_function; GO:0003676,nucleic acid binding; GO:0005488,binding; GO:0097159,organic cyclic compound binding; GO:1901363,heterocyclic compound binding; GO:0140110,transcription regulator activi…	AP2 domain	2.73	3.05	2.74	11.61	11.56	12.72	4.45	4.43	4.42	1.80137	2.95e-34	4.44e-33	up	1.32553	9.79e-21	1.68e-19	up	0.485142	0.0332372	0.0962083	FALSE	NA	NA	NA	NA	NA	NA	NA	NA	NA	NA	NA
AP2/ERF-ERF	Cluster-27241.112937	TF	AP2/ERF->AP2/ERF-ERF	1325	K13433 pathogenesis-related genes transcriptional activator PTI5 | (RefSeq) pathogenesis-related genes transcriptional activator PTI5-like (A)	transcription factor 3, partial [Pinus armandii]	ERF2_NICSY RecName: Full=Ethylene-responsive transcription factor 2; Short=NsERF2; AltName: Full=Ethylene-responsive element-binding factor 2; Short=EREBP-2;	J7H385_PINAR SubName: Full=Transcription factor 3 {ECO:0000313|EMBL:AFP90363.1}; Flags: Fragment;	--	GO:0005634,nucleus; GO:0003677,DNA binding; GO:0003700,DNA-binding transcription factor activity; GO:0006952,defense response; GO:0009873,ethylene-activated signaling pathway; GO:0006351,transcription, DNA-templated; GO:0003674,molecular_function; GO:0003676,nucleic acid binding; GO:0005488,binding; GO:0097159,organic cyclic compound binding; GO:1901363,heterocyclic compound binding; GO:0140110,t…	AP2 domain	0.81	0.95	1.45	3.38	4.23	3.65	0.03	0	0.07	1.57825	4.05e-08	1.62e-07	up	6.86328	1.05e-14	1.2e-13	up	-5.29559	4.96e-07	5e-06	down	NA	NA	NA	NA	NA	NA	NA	NA	NA	NA	NA
AP2/ERF-ERF	Cluster-27241.129813	TF	AP2/ERF->AP2/ERF-ERF	932	K09286 EREBP-like factor | (RefSeq) ethylene-responsive transcription factor ERF038-like (A)	unknown [Picea sitchensis]	ERF18_ARATH RecName: Full=Ethylene-responsive transcription factor ERF018;	B8LPP6_PICSI SubName: Full=Uncharacterized protein {ECO:0000313|EMBL:ABR17626.1};	--	GO:0005634,nucleus; GO:0003677,DNA binding; GO:0003700,DNA-binding transcription factor activity; GO:0051301,cell division; GO:0002213,defense response to insect; GO:0009873,ethylene-activated signaling pathway; GO:0010087,phloem or xylem histogenesis; GO:0009611,response to wounding; GO:0006351,transcription, DNA-templated; GO:0003674,molecular_function; GO:0003676,nucleic acid binding; GO:00054…	AP2 domain	3.09	1.8	2.43	0	0.22	0.25	0.44	0.75	0.55	-4.27159	1.27e-11	6.87e-11	down	NA	NA	NA	NA	-2.26727	7.4e-06	6.02e-05	down	NA	NA	NA	NA	NA	NA	NA	NA	NA	NA	NA
AP2/ERF-ERF	Cluster-27241.21424	TF	AP2/ERF->AP2/ERF-ERF	1177	K09286 EREBP-like factor | (RefSeq) ethylene-responsive transcription factor 2 (A)	unknown [Picea sitchensis]	EF100_ARATH RecName: Full=Ethylene-responsive transcription factor 1A; Short=AtERF1A; AltName: Full=Ethylene-responsive element-binding factor 1A; Short=EREBP-1A;	C0PQI3_PICSI SubName: Full=Uncharacterized protein {ECO:0000313|EMBL:ACN40073.1};	--	GO:0005634,nucleus; GO:0003677,DNA binding; GO:0003700,DNA-binding transcription factor activity; GO:0051301,cell division; GO:0006952,defense response; GO:0009873,ethylene-activated signaling pathway; GO:0010087,phloem or xylem histogenesis; GO:0010200,response to chitin; GO:0006351,transcription, DNA-templated; GO:0003674,molecular_function; GO:0003676,nucleic acid binding; GO:0005488,binding; …	AP2 domain	1.05	2.38	2.02	0.19	0.01	0.05	0.67	0.31	0.42	-4.90955	2.06e-09	9.31e-09	down	NA	NA	NA	NA	-2.10196	0.000303359	0.00175231	down	1177	K09286 EREBP-like factor | (RefSeq) ethylene-responsive transcription factor 2 (A)	unknown [Picea sitchensis]	EF100_ARATH RecName: Full=Ethylene-responsive transcription factor 1A; Short=AtERF1A; AltName: Full=Ethylene-responsive element-binding factor 1A; Short=EREBP-1A;	C0PQI3_PICSI SubName: Full=Uncharacterized protein {ECO:0000313|EMBL:ACN40073.1};	--	GO:0005634,nucleus; GO:0003677,DNA binding; GO:0003700,DNA-binding transcription factor activity; GO:0051301,cell division; GO:0006952,defense response; GO:0009873,ethylene-activated signaling pathway; GO:0010087,phloem or xylem histogenesis; GO:0010200,response to chitin; GO:0006351,transcription, DNA-templated; GO:0003674,molecular_function; GO:0003676,nucleic acid binding; GO:0005488,binding; …	AP2 domain	AP2/ERF-ERF	TF	AP2/ERF->AP2/ERF-ERF
AP2/ERF-ERF	Cluster-27241.37781	TF	AP2/ERF->AP2/ERF-ERF	724	K09286 EREBP-like factor | (RefSeq) ethylene-responsive transcription factor TINY-like (A)	unknown [Picea sitchensis]	TINY_ARATH RecName: Full=Ethylene-responsive transcription factor TINY;	B8LM17_PICSI SubName: Full=Uncharacterized protein {ECO:0000313|EMBL:ABR16697.1};	--	GO:0005634,nucleus; GO:0003677,DNA binding; GO:0003700,DNA-binding transcription factor activity; GO:0006351,transcription, DNA-templated; GO:0003674,molecular_function; GO:0003676,nucleic acid binding; GO:0005488,binding; GO:0097159,organic cyclic compound binding; GO:1901363,heterocyclic compound binding; GO:0140110,transcription regulator activity; GO:0008152,metabolic process; GO:0006139,nucl…	AP2 domain	0.72	0.85	1.11	3.84	3.19	4.27	0.57	0.28	0.37	1.8339	1.64e-05	4.9e-05	up	3.0843	7.69e-09	4.99e-08	up	NA	NA	NA	NA	724	K09286 EREBP-like factor | (RefSeq) ethylene-responsive transcription factor TINY-like (A)	unknown [Picea sitchensis]	TINY_ARATH RecName: Full=Ethylene-responsive transcription factor TINY;	B8LM17_PICSI SubName: Full=Uncharacterized protein {ECO:0000313|EMBL:ABR16697.1};	--	GO:0005634,nucleus; GO:0003677,DNA binding; GO:0003700,DNA-binding transcription factor activity; GO:0006351,transcription, DNA-templated; GO:0003674,molecular_function; GO:0003676,nucleic acid binding; GO:0005488,binding; GO:0097159,organic cyclic compound binding; GO:1901363,heterocyclic compound binding; GO:0140110,transcription regulator activity; GO:0008152,metabolic process; GO:0006139,nucl…	AP2 domain	AP2/ERF-ERF	TF	AP2/ERF->AP2/ERF-ERF
AP2/ERF-ERF	Cluster-27241.42663	TF	AP2/ERF->AP2/ERF-ERF	918	K09286 EREBP-like factor | (RefSeq) ethylene-responsive transcription factor ERF023-like (A)	unknown [Picea sitchensis]	ERF17_ARATH RecName: Full=Ethylene-responsive transcription factor ERF017;	A9NK16_PICSI SubName: Full=Uncharacterized protein {ECO:0000313|EMBL:ABK20977.1};	--	GO:0005634,nucleus; GO:0003677,DNA binding; GO:0003700,DNA-binding transcription factor activity; GO:0009873,ethylene-activated signaling pathway; GO:0006351,transcription, DNA-templated; GO:0003674,molecular_function; GO:0003676,nucleic acid binding; GO:0005488,binding; GO:0097159,organic cyclic compound binding; GO:1901363,heterocyclic compound binding; GO:0140110,transcription regulator activi…	AP2 domain	2.05	1.91	2.57	0.75	1.16	1.3	2.49	0.76	1.86	-1.28177	0.000612525	0.00146803	down	-0.776708	0.185229	0.282456	FALSE	-0.500069	0.370252	0.563679	FALSE	918	K09286 EREBP-like factor | (RefSeq) ethylene-responsive transcription factor ERF023-like (A)	unknown [Picea sitchensis]	ERF17_ARATH RecName: Full=Ethylene-responsive transcription factor ERF017;	A9NK16_PICSI SubName: Full=Uncharacterized protein {ECO:0000313|EMBL:ABK20977.1};	--	GO:0005634,nucleus; GO:0003677,DNA binding; GO:0003700,DNA-binding transcription factor activity; GO:0009873,ethylene-activated signaling pathway; GO:0006351,transcription, DNA-templated; GO:0003674,molecular_function; GO:0003676,nucleic acid binding; GO:0005488,binding; GO:0097159,organic cyclic compound binding; GO:1901363,heterocyclic compound binding; GO:0140110,transcription regulator activi…	AP2 domain	AP2/ERF-ERF	TF	AP2/ERF->AP2/ERF-ERF
AP2/ERF-ERF	Cluster-27241.42668	TF	AP2/ERF->AP2/ERF-ERF	618	K09286 EREBP-like factor | (RefSeq) ethylene-responsive transcription factor ERF023-like (A)	unknown [Picea sitchensis]	ERF16_ARATH RecName: Full=Ethylene-responsive transcription factor ERF016;	A9NK16_PICSI SubName: Full=Uncharacterized protein {ECO:0000313|EMBL:ABK20977.1};	--	GO:0005634,nucleus; GO:0003677,DNA binding; GO:0003700,DNA-binding transcription factor activity; GO:0009873,ethylene-activated signaling pathway; GO:0006351,transcription, DNA-templated; GO:0003674,molecular_function; GO:0003676,nucleic acid binding; GO:0005488,binding; GO:0097159,organic cyclic compound binding; GO:1901363,heterocyclic compound binding; GO:0140110,transcription regulator activi…	AP2 domain	3.06	4.98	2.12	1.33	1.35	0.97	2.28	3.16	2.55	-1.73518	0.000442314	0.00108455	down	NA	NA	NA	NA	-0.52486	0.301298	0.490474	FALSE	618	K09286 EREBP-like factor | (RefSeq) ethylene-responsive transcription factor ERF023-like (A)	unknown [Picea sitchensis]	ERF16_ARATH RecName: Full=Ethylene-responsive transcription factor ERF016;	A9NK16_PICSI SubName: Full=Uncharacterized protein {ECO:0000313|EMBL:ABK20977.1};	--	GO:0005634,nucleus; GO:0003677,DNA binding; GO:0003700,DNA-binding transcription factor activity; GO:0009873,ethylene-activated signaling pathway; GO:0006351,transcription, DNA-templated; GO:0003674,molecular_function; GO:0003676,nucleic acid binding; GO:0005488,binding; GO:0097159,organic cyclic compound binding; GO:1901363,heterocyclic compound binding; GO:0140110,transcription regulator activi…	AP2 domain	AP2/ERF-ERF	TF	AP2/ERF->AP2/ERF-ERF
AP2/ERF-ERF	Cluster-27241.42669	TF	AP2/ERF->AP2/ERF-ERF	478	K09286 EREBP-like factor | (RefSeq) ethylene-responsive transcription factor ERF023-like (A)	unknown [Picea sitchensis]	ERF16_ARATH RecName: Full=Ethylene-responsive transcription factor ERF016;	A9NK16_PICSI SubName: Full=Uncharacterized protein {ECO:0000313|EMBL:ABK20977.1};	--	GO:0005634,nucleus; GO:0003677,DNA binding; GO:0003700,DNA-binding transcription factor activity; GO:0009873,ethylene-activated signaling pathway; GO:0006351,transcription, DNA-templated; GO:0003674,molecular_function; GO:0003676,nucleic acid binding; GO:0005488,binding; GO:0097159,organic cyclic compound binding; GO:1901363,heterocyclic compound binding; GO:0140110,transcription regulator activi…	AP2 domain	9.79	11.71	7.3	0.69	1.14	1.2	5.15	3.69	6.97	-3.52022	2.68e-14	1.74e-13	down	-2.48174	3.15e-05	0.000124836	down	-1.02827	0.0191133	0.0614428	FALSE	478	K09286 EREBP-like factor | (RefSeq) ethylene-responsive transcription factor ERF023-like (A)	unknown [Picea sitchensis]	ERF16_ARATH RecName: Full=Ethylene-responsive transcription factor ERF016;	A9NK16_PICSI SubName: Full=Uncharacterized protein {ECO:0000313|EMBL:ABK20977.1};	--	GO:0005634,nucleus; GO:0003677,DNA binding; GO:0003700,DNA-binding transcription factor activity; GO:0009873,ethylene-activated signaling pathway; GO:0006351,transcription, DNA-templated; GO:0003674,molecular_function; GO:0003676,nucleic acid binding; GO:0005488,binding; GO:0097159,organic cyclic compound binding; GO:1901363,heterocyclic compound binding; GO:0140110,transcription regulator activi…	AP2 domain	AP2/ERF-ERF	TF	AP2/ERF->AP2/ERF-ERF
AP2/ERF-ERF	Cluster-27241.42673	TF	AP2/ERF->AP2/ERF-ERF	916	K09286 EREBP-like factor | (RefSeq) dehydration-responsive element-binding protein 3 (A)	unknown [Picea sitchensis]	ERF17_ARATH RecName: Full=Ethylene-responsive transcription factor ERF017;	A9NK16_PICSI SubName: Full=Uncharacterized protein {ECO:0000313|EMBL:ABK20977.1};	--	GO:0005634,nucleus; GO:0003677,DNA binding; GO:0003700,DNA-binding transcription factor activity; GO:0009873,ethylene-activated signaling pathway; GO:0006351,transcription, DNA-templated; GO:0003674,molecular_function; GO:0003676,nucleic acid binding; GO:0005488,binding; GO:0097159,organic cyclic compound binding; GO:1901363,heterocyclic compound binding; GO:0140110,transcription regulator activi…	AP2 domain	1.63	1.88	1.66	0.63	0.34	0.76	2.23	1.25	1.9	-1.90967	6.16e-05	0.000170881	down	-1.79569	0.00127203	0.00373594	down	-0.0902361	0.8445	0.919747	FALSE	916	K09286 EREBP-like factor | (RefSeq) dehydration-responsive element-binding protein 3 (A)	unknown [Picea sitchensis]	ERF17_ARATH RecName: Full=Ethylene-responsive transcription factor ERF017;	A9NK16_PICSI SubName: Full=Uncharacterized protein {ECO:0000313|EMBL:ABK20977.1};	--	GO:0005634,nucleus; GO:0003677,DNA binding; GO:0003700,DNA-binding transcription factor activity; GO:0009873,ethylene-activated signaling pathway; GO:0006351,transcription, DNA-templated; GO:0003674,molecular_function; GO:0003676,nucleic acid binding; GO:0005488,binding; GO:0097159,organic cyclic compound binding; GO:1901363,heterocyclic compound binding; GO:0140110,transcription regulator activi…	AP2 domain	AP2/ERF-ERF	TF	AP2/ERF->AP2/ERF-ERF
AP2/ERF-ERF	Cluster-27241.42683	TF	AP2/ERF->AP2/ERF-ERF	904	K09286 EREBP-like factor | (RefSeq) ethylene-responsive transcription factor ERF023-like (A)	unknown [Picea sitchensis]	ERF18_ARATH RecName: Full=Ethylene-responsive transcription factor ERF018;	A9NQM1_PICSI SubName: Full=Uncharacterized protein {ECO:0000313|EMBL:ABK22932.1};	--	GO:0005634,nucleus; GO:0003677,DNA binding; GO:0003700,DNA-binding transcription factor activity; GO:0051301,cell division; GO:0002213,defense response to insect; GO:0009873,ethylene-activated signaling pathway; GO:0010087,phloem or xylem histogenesis; GO:0009611,response to wounding; GO:0006351,transcription, DNA-templated; GO:0003674,molecular_function; GO:0003676,nucleic acid binding; GO:00054…	AP2 domain	5.48	4.44	4.08	0.53	0.68	0.41	2.89	2.4	3.03	-3.36457	1.69e-20	1.55e-19	down	-2.43807	6.01e-08	3.47e-07	down	-0.921081	0.00305507	0.0132597	FALSE	904	K09286 EREBP-like factor | (RefSeq) ethylene-responsive transcription factor ERF023-like (A)	unknown [Picea sitchensis]	ERF18_ARATH RecName: Full=Ethylene-responsive transcription factor ERF018;	A9NQM1_PICSI SubName: Full=Uncharacterized protein {ECO:0000313|EMBL:ABK22932.1};	--	GO:0005634,nucleus; GO:0003677,DNA binding; GO:0003700,DNA-binding transcription factor activity; GO:0051301,cell division; GO:0002213,defense response to insect; GO:0009873,ethylene-activated signaling pathway; GO:0010087,phloem or xylem histogenesis; GO:0009611,response to wounding; GO:0006351,transcription, DNA-templated; GO:0003674,molecular_function; GO:0003676,nucleic acid binding; GO:00054…	AP2 domain	AP2/ERF-ERF	TF	AP2/ERF->AP2/ERF-ERF
AP2/ERF-ERF	Cluster-27241.44663	TF	AP2/ERF->AP2/ERF-ERF	764	K09284 AP2-like factor, euAP2 lineage | (RefSeq) floral homeotic protein APETALA 2 (A)	AP2L1 [Pinus tabuliformis]	AP2_ARATH RecName: Full=Floral homeotic protein APETALA 2 {ECO:0000303|PubMed:7919989};	A0A0K0M790_PINTB SubName: Full=AP2L1 {ECO:0000313|EMBL:AJP06234.1};	--	GO:0005634,nucleus; GO:0003677,DNA binding; GO:0003700,DNA-binding transcription factor activity; GO:0030154,cell differentiation; GO:0009908,flower development; GO:0010073,meristem maintenance; GO:0048481,plant ovule development; GO:0048316,seed development; GO:0010093,specification of floral organ identity; GO:0006351,transcription, DNA-templated; GO:0003674,molecular_function; GO:0003676,nucle…	AP2 domain	2.05	3.12	1.47	9.3	8.66	9.16	3.36	4.36	4.68	1.76397	1.26e-10	6.3e-10	up	1.03703	8.17e-06	3.56e-05	up	0.736576	0.0844042	0.198272	FALSE	764	K09284 AP2-like factor, euAP2 lineage | (RefSeq) floral homeotic protein APETALA 2 (A)	AP2L1 [Pinus tabuliformis]	AP2_ARATH RecName: Full=Floral homeotic protein APETALA 2 {ECO:0000303|PubMed:7919989};	A0A0K0M790_PINTB SubName: Full=AP2L1 {ECO:0000313|EMBL:AJP06234.1};	--	GO:0005634,nucleus; GO:0003677,DNA binding; GO:0003700,DNA-binding transcription factor activity; GO:0030154,cell differentiation; GO:0009908,flower development; GO:0010073,meristem maintenance; GO:0048481,plant ovule development; GO:0048316,seed development; GO:0010093,specification of floral organ identity; GO:0006351,transcription, DNA-templated; GO:0003674,molecular_function; GO:0003676,nucle…	AP2 domain	AP2/ERF-ERF	TF	AP2/ERF->AP2/ERF-ERF
AP2/ERF-ERF	Cluster-27241.54112	TF	AP2/ERF->AP2/ERF-ERF	915	K13433 pathogenesis-related genes transcriptional activator PTI5 | (RefSeq) pathogenesis-related genes transcriptional activator PTI5-like (A)	hypothetical protein CDL15_Pgr000104 [Punica granatum]	PTI5_SOLLC RecName: Full=Pathogenesis-related genes transcriptional activator PTI5; AltName: Full=PTO-interacting protein 5;	A0A218Y2V4_PUNGR SubName: Full=Uncharacterized protein {ECO:0000313|EMBL:OWM91161.1};	--	GO:0005634,nucleus; GO:0003677,DNA binding; GO:0003700,DNA-binding transcription factor activity; GO:0006952,defense response; GO:0006351,transcription, DNA-templated; GO:0003674,molecular_function; GO:0003676,nucleic acid binding; GO:0005488,binding; GO:0097159,organic cyclic compound binding; GO:1901363,heterocyclic compound binding; GO:0140110,transcription regulator activity; GO:0006950,respo…	AP2 domain	6.97	7.54	7	1.05	0.9	0.64	4.27	5.79	4.99	-3.3148	3.72e-33	5.43e-32	down	-2.62107	5.76e-14	6.24e-13	down	-0.68242	0.00359875	0.0152905	FALSE	915	K13433 pathogenesis-related genes transcriptional activator PTI5 | (RefSeq) pathogenesis-related genes transcriptional activator PTI5-like (A)	hypothetical protein CDL15_Pgr000104 [Punica granatum]	PTI5_SOLLC RecName: Full=Pathogenesis-related genes transcriptional activator PTI5; AltName: Full=PTO-interacting protein 5;	A0A218Y2V4_PUNGR SubName: Full=Uncharacterized protein {ECO:0000313|EMBL:OWM91161.1};	--	GO:0005634,nucleus; GO:0003677,DNA binding; GO:0003700,DNA-binding transcription factor activity; GO:0006952,defense response; GO:0006351,transcription, DNA-templated; GO:0003674,molecular_function; GO:0003676,nucleic acid binding; GO:0005488,binding; GO:0097159,organic cyclic compound binding; GO:1901363,heterocyclic compound binding; GO:0140110,transcription regulator activity; GO:0006950,respo…	AP2 domain	AP2/ERF-ERF	TF	AP2/ERF->AP2/ERF-ERF
AP2/ERF-ERF	Cluster-27241.57448	TF	AP2/ERF->AP2/ERF-ERF	5146	K15272 solute carrier family 35 (UDP-sugar transporter), member A1/2/3 | (RefSeq) CMP-sialic acid transporter 4-like (A)	unknown [Picea sitchensis]	CSTR2_ORYSI RecName: Full=CMP-sialic acid transporter 2 {ECO:0000305}; Short=CMP-SA-Tr 2 {ECO:0000305}; Short=CMP-Sia-Tr 2 {ECO:0000305}; AltName: Full=CMP-sialic acid transporter-like protein 2 {ECO:0000305};	A9NWR8_PICSI SubName: Full=Uncharacterized protein {ECO:0000313|EMBL:ABK25079.1};	--	GO:0000139,Golgi membrane; GO:0016021,integral component of membrane; GO:0005351,carbohydrate:proton symporter activity; GO:0003674,molecular_function; GO:0005215,transporter activity; GO:0022857,transmembrane transporter activity; GO:0015291,secondary active transmembrane transporter activity; GO:0005402,carbohydrate:cation symporter activity; GO:0008324,cation transmembrane transporter activity…	Nucleotide-sugar transporter	0	0	0	1.92	1.53	2.13	0	0	0	9.74913	3.43e-16	2.51e-15	up	10.4879	2.77e-18	4.05e-17	up	NA	NA	NA	NA	5146	K15272 solute carrier family 35 (UDP-sugar transporter), member A1/2/3 | (RefSeq) CMP-sialic acid transporter 4-like (A)	unknown [Picea sitchensis]	CSTR2_ORYSI RecName: Full=CMP-sialic acid transporter 2 {ECO:0000305}; Short=CMP-SA-Tr 2 {ECO:0000305}; Short=CMP-Sia-Tr 2 {ECO:0000305}; AltName: Full=CMP-sialic acid transporter-like protein 2 {ECO:0000305};	A9NWR8_PICSI SubName: Full=Uncharacterized protein {ECO:0000313|EMBL:ABK25079.1};	--	GO:0000139,Golgi membrane; GO:0016021,integral component of membrane; GO:0005351,carbohydrate:proton symporter activity; GO:0003674,molecular_function; GO:0005215,transporter activity; GO:0022857,transmembrane transporter activity; GO:0015291,secondary active transmembrane transporter activity; GO:0005402,carbohydrate:cation symporter activity; GO:0008324,cation transmembrane transporter activity…	Nucleotide-sugar transporter	AP2/ERF-ERF	TF	AP2/ERF->AP2/ERF-ERF
AP2/ERF-ERF	Cluster-27241.60973	TF	AP2/ERF->AP2/ERF-ERF	1436	K09286 EREBP-like factor | (RefSeq) ethylene-responsive transcription factor TINY (A)	unknown [Picea sitchensis]	TINY_ARATH RecName: Full=Ethylene-responsive transcription factor TINY;	B8LM17_PICSI SubName: Full=Uncharacterized protein {ECO:0000313|EMBL:ABR16697.1};	--	GO:0005634,nucleus; GO:0003677,DNA binding; GO:0003700,DNA-binding transcription factor activity; GO:0006351,transcription, DNA-templated; GO:0003674,molecular_function; GO:0003676,nucleic acid binding; GO:0005488,binding; GO:0097159,organic cyclic compound binding; GO:1901363,heterocyclic compound binding; GO:0140110,transcription regulator activity; GO:0008152,metabolic process; GO:0006139,nucl…	AP2 domain	5.19	5.97	6.53	16.8	14.14	13.58	9.12	7.64	7.88	1.06213	1.81e-13	1.11e-12	up	0.746142	3.17e-06	1.47e-05	FALSE	0.32345	0.100448	0.225729	FALSE	1436	K09286 EREBP-like factor | (RefSeq) ethylene-responsive transcription factor TINY (A)	unknown [Picea sitchensis]	TINY_ARATH RecName: Full=Ethylene-responsive transcription factor TINY;	B8LM17_PICSI SubName: Full=Uncharacterized protein {ECO:0000313|EMBL:ABR16697.1};	--	GO:0005634,nucleus; GO:0003677,DNA binding; GO:0003700,DNA-binding transcription factor activity; GO:0006351,transcription, DNA-templated; GO:0003674,molecular_function; GO:0003676,nucleic acid binding; GO:0005488,binding; GO:0097159,organic cyclic compound binding; GO:1901363,heterocyclic compound binding; GO:0140110,transcription regulator activity; GO:0008152,metabolic process; GO:0006139,nucl…	AP2 domain	AP2/ERF-ERF	TF	AP2/ERF->AP2/ERF-ERF
AP2/ERF-ERF	Cluster-27241.73746	TF	AP2/ERF->AP2/ERF-ERF	1731	K09284 AP2-like factor, euAP2 lineage | (RefSeq) floral homeotic protein APETALA 2-like (A)	AP2L3 [Pinus tabuliformis]	AP2_ARATH RecName: Full=Floral homeotic protein APETALA 2 {ECO:0000303|PubMed:7919989};	A0A0K0M777_PINTB SubName: Full=AP2L3 {ECO:0000313|EMBL:AJP06236.1};	--	GO:0005634,nucleus; GO:0003677,DNA binding; GO:0003700,DNA-binding transcription factor activity; GO:0030154,cell differentiation; GO:0009908,flower development; GO:0010073,meristem maintenance; GO:0048481,plant ovule development; GO:0048316,seed development; GO:0010093,specification of floral organ identity; GO:0006351,transcription, DNA-templated; GO:0003674,molecular_function; GO:0003676,nucle…	AP2 domain	13.67	14.09	13.84	38.01	38.38	38.15	18.68	20.55	22.54	1.18562	1.04e-88	4.47e-87	up	0.791967	1.85e-27	4.45e-26	FALSE	0.405005	9.22e-05	0.000598465	FALSE	NA	NA	NA	NA	NA	NA	NA	NA	NA	NA	NA
AP2/ERF-ERF	Cluster-27241.80722	TF	AP2/ERF->AP2/ERF-ERF	1459	K09286 EREBP-like factor | (RefSeq) ethylene-responsive transcription factor 1-like (A)	unknown [Picea sitchensis]	ERF1_ORYSJ RecName: Full=Ethylene-responsive transcription factor 1; AltName: Full=Ethylene-responsive element-binding factor 1; Short=EREBP-1; Short=OsEREBP1;	A9NWS1_PICSI SubName: Full=Uncharacterized protein {ECO:0000313|EMBL:ABK25082.1};	--	GO:0005634,nucleus; GO:0003677,DNA binding; GO:0003700,DNA-binding transcription factor activity; GO:0006952,defense response; GO:0006351,transcription, DNA-templated; GO:0003674,molecular_function; GO:0003676,nucleic acid binding; GO:0005488,binding; GO:0097159,organic cyclic compound binding; GO:1901363,heterocyclic compound binding; GO:0140110,transcription regulator activity; GO:0006950,respo…	AP2 domain	0.19	0.04	0.5	1.34	1.68	1.77	1.04	0.88	1.36	2.41527	1.69e-05	5.02e-05	up	0.453157	0.189083	0.287108	FALSE	1.96507	0.00936189	0.0341085	up	NA	NA	NA	NA	NA	NA	NA	NA	NA	NA	NA
AP2/ERF-ERF	Cluster-27241.81656	TF	AP2/ERF->AP2/ERF-ERF	5186	K15272 solute carrier family 35 (UDP-sugar transporter), member A1/2/3 | (RefSeq) CMP-sialic acid transporter 2-like (A)	unknown [Picea sitchensis]	CSTR2_ORYSI RecName: Full=CMP-sialic acid transporter 2 {ECO:0000305}; Short=CMP-SA-Tr 2 {ECO:0000305}; Short=CMP-Sia-Tr 2 {ECO:0000305}; AltName: Full=CMP-sialic acid transporter-like protein 2 {ECO:0000305};	C0PS55_PICSI SubName: Full=Uncharacterized protein {ECO:0000313|EMBL:ACN40645.1};	--	GO:0000139,Golgi membrane; GO:0016021,integral component of membrane; GO:0005351,carbohydrate:proton symporter activity; GO:0003674,molecular_function; GO:0005215,transporter activity; GO:0022857,transmembrane transporter activity; GO:0015291,secondary active transmembrane transporter activity; GO:0005402,carbohydrate:cation symporter activity; GO:0008324,cation transmembrane transporter activity…	Nucleotide-sugar transporter	0.06	0	0	0.4	0.48	0.33	0	0.12	0	3.88807	2.02e-07	7.5e-07	up	3.1943	0.113915	0.189209	FALSE	NA	NA	NA	NA	NA	NA	NA	NA	NA	NA	NA	NA	NA	NA	NA
AP2/ERF-ERF	Cluster-27241.85226	TF	AP2/ERF->AP2/ERF-ERF	1096	K09286 EREBP-like factor | (RefSeq) ethylene-responsive transcription factor ERF098 (A)	unknown [Picea sitchensis]	ERF82_ARATH RecName: Full=Ethylene-responsive transcription factor 3; Short=AtERF3; AltName: Full=Ethylene-responsive element-binding factor 3; Short=EREBP-3;	E0ZGY9_PICSI SubName: Full=Ethylene-responsive element binding factor-like protein {ECO:0000313|EMBL:ADM77614.1};	--	GO:0005634,nucleus; GO:0003700,DNA-binding transcription factor activity; GO:0043565,sequence-specific DNA binding; GO:0006952,defense response; GO:0009873,ethylene-activated signaling pathway; GO:0010105,negative regulation of ethylene-activated signaling pathway; GO:0006351,transcription, DNA-templated; GO:0140110,transcription regulator activity; GO:0003674,molecular_function; GO:0003676,nucle…	AP2 domain	12.09	15.86	12.05	7.18	7.69	8.06	10.32	7.97	9.11	-1.07601	6.99e-13	4.13e-12	down	-0.363397	0.0505217	0.0958136	FALSE	-0.703263	0.000738427	0.00385116	FALSE	NA	NA	NA	NA	NA	NA	NA	NA	NA	NA	NA
AP2/ERF-ERF	Cluster-27241.86279	TF	AP2/ERF->AP2/ERF-ERF	1093	K09286 EREBP-like factor | (RefSeq) ethylene-responsive transcription factor TINY (A)	unknown [Picea sitchensis]	TINY_ARATH RecName: Full=Ethylene-responsive transcription factor TINY;	B8LM17_PICSI SubName: Full=Uncharacterized protein {ECO:0000313|EMBL:ABR16697.1};	--	GO:0005634,nucleus; GO:0003677,DNA binding; GO:0003700,DNA-binding transcription factor activity; GO:0006351,transcription, DNA-templated; GO:0003674,molecular_function; GO:0003676,nucleic acid binding; GO:0005488,binding; GO:0097159,organic cyclic compound binding; GO:1901363,heterocyclic compound binding; GO:0140110,transcription regulator activity; GO:0008152,metabolic process; GO:0006139,nucl…	AP2 domain	1.89	2.36	2.96	1.17	0.84	0.53	0.74	0.45	0.58	-1.74412	6.23e-06	1.96e-05	down	NA	NA	NA	NA	-2.19189	3.77e-06	3.23e-05	down	NA	NA	NA	NA	NA	NA	NA	NA	NA	NA	NA
AP2/ERF-ERF	Cluster-27241.92763	TF	AP2/ERF->AP2/ERF-ERF	1350	K09286 EREBP-like factor | (RefSeq) ethylene-responsive transcription factor ERF023-like (A)	unknown [Picea sitchensis]	ERF23_ARATH RecName: Full=Ethylene-responsive transcription factor ERF023;	D5ABJ6_PICSI SubName: Full=Uncharacterized protein {ECO:0000313|EMBL:ADE76915.1};	--	GO:0005634,nucleus; GO:0003677,DNA binding; GO:0003700,DNA-binding transcription factor activity; GO:0009873,ethylene-activated signaling pathway; GO:0006351,transcription, DNA-templated; GO:0003674,molecular_function; GO:0003676,nucleic acid binding; GO:0005488,binding; GO:0097159,organic cyclic compound binding; GO:1901363,heterocyclic compound binding; GO:0140110,transcription regulator activi…	AP2 domain	0.46	0.75	0.78	1.59	1.78	1.74	0.43	1.13	0.7	1.12305	0.00187448	0.00412302	up	1.09585	0.0117874	0.0273605	up	NA	NA	NA	NA	NA	NA	NA	NA	NA	NA	NA	NA	NA	NA	NA
AP2/ERF-ERF	Cluster-27241.15977	TF	AP2/ERF->AP2/ERF-ERF	1282	K09286 EREBP-like factor | (RefSeq) LOW QUALITY PROTEIN: ethylene-responsive transcription factor 2-like (A)	unknown [Picea sitchensis]	EF100_ARATH RecName: Full=Ethylene-responsive transcription factor 1A; Short=AtERF1A; AltName: Full=Ethylene-responsive element-binding factor 1A; Short=EREBP-1A;	C0PQI3_PICSI SubName: Full=Uncharacterized protein {ECO:0000313|EMBL:ACN40073.1};	--	GO:0005634,nucleus; GO:0003677,DNA binding; GO:0003700,DNA-binding transcription factor activity; GO:0051301,cell division; GO:0006952,defense response; GO:0009873,ethylene-activated signaling pathway; GO:0010087,phloem or xylem histogenesis; GO:0010200,response to chitin; GO:0006351,transcription, DNA-templated; GO:0003674,molecular_function; GO:0003676,nucleic acid binding; GO:0005488,binding; …	AP2 domain	0.95	0.63	1.88	2.02	2.7	3.26	3.23	2.94	3.41	0.950834	0.0212498	0.0375527	FALSE	-0.369051	0.169526	0.262877	FALSE	1.33144	0.0029306	0.0128065	up	NA	NA	NA	NA	NA	NA	NA	NA	NA	NA	NA
AP2/ERF-ERF	Cluster-27241.43870	TF	AP2/ERF->AP2/ERF-ERF	757	K09286 EREBP-like factor | (RefSeq) ethylene-responsive transcription factor 1A-like (A)	hypothetical protein 2_4066_01, partial [Pinus radiata]	ERF1_SOLLC RecName: Full=Ethylene-responsive transcription factor 1; Short=LeERF1; AltName: Full=ERF1-like protein; AltName: Full=Ethylene-responsive element-binding factor 1; Short=EREBP-1;	H9MAU4_PINRA SubName: Full=Uncharacterized protein {ECO:0000313|EMBL:AEW08240.1}; Flags: Fragment;	--	GO:0005634,nucleus; GO:0003677,DNA binding; GO:0003700,DNA-binding transcription factor activity; GO:0006952,defense response; GO:0009873,ethylene-activated signaling pathway; GO:0009835,fruit ripening; GO:0006351,transcription, DNA-templated; GO:0003674,molecular_function; GO:0003676,nucleic acid binding; GO:0005488,binding; GO:0097159,organic cyclic compound binding; GO:1901363,heterocyclic com…	AP2 domain	11.98	10.95	11.82	7.85	7.87	9.44	6.4	4.36	4.88	-0.750678	3.66e-06	1.18e-05	FALSE	0.574393	0.0315353	0.0640769	FALSE	-1.30668	5.88e-07	5.86e-06	down	757	K09286 EREBP-like factor | (RefSeq) ethylene-responsive transcription factor 1A-like (A)	hypothetical protein 2_4066_01, partial [Pinus radiata]	ERF1_SOLLC RecName: Full=Ethylene-responsive transcription factor 1; Short=LeERF1; AltName: Full=ERF1-like protein; AltName: Full=Ethylene-responsive element-binding factor 1; Short=EREBP-1;	H9MAU4_PINRA SubName: Full=Uncharacterized protein {ECO:0000313|EMBL:AEW08240.1}; Flags: Fragment;	--	GO:0005634,nucleus; GO:0003677,DNA binding; GO:0003700,DNA-binding transcription factor activity; GO:0006952,defense response; GO:0009873,ethylene-activated signaling pathway; GO:0009835,fruit ripening; GO:0006351,transcription, DNA-templated; GO:0003674,molecular_function; GO:0003676,nucleic acid binding; GO:0005488,binding; GO:0097159,organic cyclic compound binding; GO:1901363,heterocyclic com…	AP2 domain	AP2/ERF-ERF	TF	AP2/ERF->AP2/ERF-ERF
AP2/ERF-ERF	Cluster-27241.46567	TF	AP2/ERF->AP2/ERF-ERF	752	K13433 pathogenesis-related genes transcriptional activator PTI5 | (RefSeq) pathogenesis-related genes transcriptional activator PTI5-like (A)	hypothetical protein 2_4066_02, partial [Pinus taeda]	PTI5_SOLLC RecName: Full=Pathogenesis-related genes transcriptional activator PTI5; AltName: Full=PTO-interacting protein 5;	H9V9T5_PINTA SubName: Full=Uncharacterized protein {ECO:0000313|EMBL:AFG46528.1}; Flags: Fragment;	--	GO:0005634,nucleus; GO:0003677,DNA binding; GO:0003700,DNA-binding transcription factor activity; GO:0006952,defense response; GO:0006351,transcription, DNA-templated; GO:0003674,molecular_function; GO:0003676,nucleic acid binding; GO:0005488,binding; GO:0097159,organic cyclic compound binding; GO:1901363,heterocyclic compound binding; GO:0140110,transcription regulator activity; GO:0006950,respo…	AP2 domain	8.51	9.46	7.42	6.87	6.72	6.74	4.39	4.81	3.03	-0.5984	0.00128676	0.00291266	FALSE	0.630781	0.0239231	0.0505464	FALSE	-1.2161	5.71e-05	0.000389012	down	752	K13433 pathogenesis-related genes transcriptional activator PTI5 | (RefSeq) pathogenesis-related genes transcriptional activator PTI5-like (A)	hypothetical protein 2_4066_02, partial [Pinus taeda]	PTI5_SOLLC RecName: Full=Pathogenesis-related genes transcriptional activator PTI5; AltName: Full=PTO-interacting protein 5;	H9V9T5_PINTA SubName: Full=Uncharacterized protein {ECO:0000313|EMBL:AFG46528.1}; Flags: Fragment;	--	GO:0005634,nucleus; GO:0003677,DNA binding; GO:0003700,DNA-binding transcription factor activity; GO:0006952,defense response; GO:0006351,transcription, DNA-templated; GO:0003674,molecular_function; GO:0003676,nucleic acid binding; GO:0005488,binding; GO:0097159,organic cyclic compound binding; GO:1901363,heterocyclic compound binding; GO:0140110,transcription regulator activity; GO:0006950,respo…	AP2 domain	AP2/ERF-ERF	TF	AP2/ERF->AP2/ERF-ERF
AP2/ERF-ERF	Cluster-27241.103974	TF	AP2/ERF->AP2/ERF-ERF	555	K09286 EREBP-like factor | (RefSeq) ethylene-responsive transcription factor ERF060-like isoform X1 (A)	hypothetical protein 0_13096_01, partial [Pinus lambertiana]	ERF55_ARATH RecName: Full=Ethylene-responsive transcription factor ERF055;	H9M9Q6_PINLA SubName: Full=Uncharacterized protein {ECO:0000313|EMBL:AEW07852.1}; Flags: Fragment;	--	GO:0005634,nucleus; GO:0003677,DNA binding; GO:0003700,DNA-binding transcription factor activity; GO:0009873,ethylene-activated signaling pathway; GO:0006355,regulation of transcription, DNA-templated; GO:0009415,response to water; GO:0006351,transcription, DNA-templated; GO:0003674,molecular_function; GO:0003676,nucleic acid binding; GO:0005488,binding; GO:0097159,organic cyclic compound binding…	AP2 domain	13.67	12.71	11.24	29.6	26.54	30.56	11.77	13.93	14.23	0.915502	1.65e-08	6.83e-08	FALSE	1.0261	3.07e-09	2.08e-08	up	-0.0880022	0.713737	0.840566	FALSE	555	K09286 EREBP-like factor | (RefSeq) ethylene-responsive transcription factor ERF060-like isoform X1 (A)	hypothetical protein 0_13096_01, partial [Pinus lambertiana]	ERF55_ARATH RecName: Full=Ethylene-responsive transcription factor ERF055;	H9M9Q6_PINLA SubName: Full=Uncharacterized protein {ECO:0000313|EMBL:AEW07852.1}; Flags: Fragment;	--	GO:0005634,nucleus; GO:0003677,DNA binding; GO:0003700,DNA-binding transcription factor activity; GO:0009873,ethylene-activated signaling pathway; GO:0006355,regulation of transcription, DNA-templated; GO:0009415,response to water; GO:0006351,transcription, DNA-templated; GO:0003674,molecular_function; GO:0003676,nucleic acid binding; GO:0005488,binding; GO:0097159,organic cyclic compound binding…	AP2 domain	AP2/ERF-ERF	TF	AP2/ERF->AP2/ERF-ERF
AP2/ERF-ERF	Cluster-27241.27784	TF	AP2/ERF->AP2/ERF-ERF	1547	K09286 EREBP-like factor | (RefSeq) ethylene-responsive transcription factor 7-like (A)	unknown [Picea sitchensis]	ERF03_ARATH RecName: Full=Ethylene-responsive transcription factor ERF003;	A9NPV7_PICSI SubName: Full=Uncharacterized protein {ECO:0000313|EMBL:ABK22668.1};	--	GO:0005634,nucleus; GO:0003677,DNA binding; GO:0003700,DNA-binding transcription factor activity; GO:0009873,ethylene-activated signaling pathway; GO:0006351,transcription, DNA-templated; GO:0003674,molecular_function; GO:0003676,nucleic acid binding; GO:0005488,binding; GO:0097159,organic cyclic compound binding; GO:1901363,heterocyclic compound binding; GO:0140110,transcription regulator activi…	AP2 domain	1.84	1.53	1.57	3.6	3.98	4.04	1.28	1.14	1.71	0.94051	2.93e-06	9.58e-06	FALSE	1.39629	2.1e-08	1.29e-07	up	-0.431031	0.208586	0.3823	FALSE	1547	K09286 EREBP-like factor | (RefSeq) ethylene-responsive transcription factor 7-like (A)	unknown [Picea sitchensis]	ERF03_ARATH RecName: Full=Ethylene-responsive transcription factor ERF003;	A9NPV7_PICSI SubName: Full=Uncharacterized protein {ECO:0000313|EMBL:ABK22668.1};	--	GO:0005634,nucleus; GO:0003677,DNA binding; GO:0003700,DNA-binding transcription factor activity; GO:0009873,ethylene-activated signaling pathway; GO:0006351,transcription, DNA-templated; GO:0003674,molecular_function; GO:0003676,nucleic acid binding; GO:0005488,binding; GO:0097159,organic cyclic compound binding; GO:1901363,heterocyclic compound binding; GO:0140110,transcription regulator activi…	AP2 domain	AP2/ERF-ERF	TF	AP2/ERF->AP2/ERF-ERF
AP2/ERF-ERF	Cluster-27241.42671	TF	AP2/ERF->AP2/ERF-ERF	708	K09286 EREBP-like factor | (RefSeq) ethylene-responsive transcription factor ERF023-like (A)	unknown [Picea sitchensis]	ERF18_ARATH RecName: Full=Ethylene-responsive transcription factor ERF018;	A9NK16_PICSI SubName: Full=Uncharacterized protein {ECO:0000313|EMBL:ABK20977.1};	--	GO:0005634,nucleus; GO:0003677,DNA binding; GO:0003700,DNA-binding transcription factor activity; GO:0051301,cell division; GO:0002213,defense response to insect; GO:0009873,ethylene-activated signaling pathway; GO:0010087,phloem or xylem histogenesis; GO:0009611,response to wounding; GO:0006351,transcription, DNA-templated; GO:0003674,molecular_function; GO:0003676,nucleic acid binding; GO:00054…	AP2 domain	1.15	1.34	1.44	0	0.26	0.41	1.97	2.24	2.26	NA	NA	NA	NA	-3.29629	1.64e-05	6.81e-05	down	0.550354	0.273674	0.460048	FALSE	708	K09286 EREBP-like factor | (RefSeq) ethylene-responsive transcription factor ERF023-like (A)	unknown [Picea sitchensis]	ERF18_ARATH RecName: Full=Ethylene-responsive transcription factor ERF018;	A9NK16_PICSI SubName: Full=Uncharacterized protein {ECO:0000313|EMBL:ABK20977.1};	--	GO:0005634,nucleus; GO:0003677,DNA binding; GO:0003700,DNA-binding transcription factor activity; GO:0051301,cell division; GO:0002213,defense response to insect; GO:0009873,ethylene-activated signaling pathway; GO:0010087,phloem or xylem histogenesis; GO:0009611,response to wounding; GO:0006351,transcription, DNA-templated; GO:0003674,molecular_function; GO:0003676,nucleic acid binding; GO:00054…	AP2 domain	AP2/ERF-ERF	TF	AP2/ERF->AP2/ERF-ERF
AP2/ERF-RAV	Cluster-27241.64600	TF	AP2/ERF->AP2/ERF-RAV	2235	K09287 RAV-like factor | (RefSeq) AP2/ERF and B3 domain-containing transcription factor RAV1-like (A)	predicted protein [Physcomitrella patens]	RAV1_ARATH RecName: Full=AP2/ERF and B3 domain-containing transcription factor RAV1; AltName: Full=Ethylene-responsive transcription factor RAV1; AltName: Full=Protein RELATED TO ABI3/VP1 1;	A0A0D6QRH4_ARACU SubName: Full=Uncharacterized protein {ECO:0000313|EMBL:JAG93772.1};	--	GO:0005634,nucleus; GO:0003677,DNA binding; GO:0003700,DNA-binding transcription factor activity; GO:0009873,ethylene-activated signaling pathway; GO:0048527,lateral root development; GO:0048366,leaf development; GO:0009910,negative regulation of flower development; GO:0045892,negative regulation of transcription, DNA-templated; GO:0009741,response to brassinosteroid; GO:0006351,transcription, DN…	B3 DNA binding domain	0.47	0.48	0.6	1.9	1.36	1.36	0.45	0.64	0.55	1.30346	2.63e-05	7.65e-05	up	1.39316	2.04e-05	8.37e-05	up	-0.0800887	0.85535	0.925519	FALSE	2235	K09287 RAV-like factor | (RefSeq) AP2/ERF and B3 domain-containing transcription factor RAV1-like (A)	predicted protein [Physcomitrella patens]	RAV1_ARATH RecName: Full=AP2/ERF and B3 domain-containing transcription factor RAV1; AltName: Full=Ethylene-responsive transcription factor RAV1; AltName: Full=Protein RELATED TO ABI3/VP1 1;	A0A0D6QRH4_ARACU SubName: Full=Uncharacterized protein {ECO:0000313|EMBL:JAG93772.1};	--	GO:0005634,nucleus; GO:0003677,DNA binding; GO:0003700,DNA-binding transcription factor activity; GO:0009873,ethylene-activated signaling pathway; GO:0048527,lateral root development; GO:0048366,leaf development; GO:0009910,negative regulation of flower development; GO:0045892,negative regulation of transcription, DNA-templated; GO:0009741,response to brassinosteroid; GO:0006351,transcription, DN…	B3 DNA binding domain	AP2/ERF-RAV	TF	AP2/ERF->AP2/ERF-RAV
AP2/ERF-RAV	Cluster-27241.82649	TF	AP2/ERF->AP2/ERF-RAV	630	K09287 RAV-like factor | (RefSeq) AP2/ERF and B3 domain-containing transcription factor RAV1-like (A)	hypothetical protein PHYPA_000747 [Physcomitrella patens]	Y1934_ORYSJ RecName: Full=AP2/ERF and B3 domain-containing protein Os01g0693400;	A0A0D6QRH4_ARACU SubName: Full=Uncharacterized protein {ECO:0000313|EMBL:JAG93772.1};	--	GO:0005634,nucleus; GO:0003677,DNA binding; GO:0003700,DNA-binding transcription factor activity; GO:0006351,transcription, DNA-templated; GO:0003674,molecular_function; GO:0003676,nucleic acid binding; GO:0005488,binding; GO:0097159,organic cyclic compound binding; GO:1901363,heterocyclic compound binding; GO:0140110,transcription regulator activity; GO:0008152,metabolic process; GO:0006139,nucl…	B3 DNA binding domain	3.41	3.64	1.56	7.28	8.41	8.24	2.38	2.94	2.89	1.17712	0.00025491	0.000649713	up	1.45298	9.3e-07	4.63e-06	up	-0.247704	0.623752	0.777552	FALSE	NA	NA	NA	NA	NA	NA	NA	NA	NA	NA	NA
AP2/ERF-RAV	Cluster-27241.95146	TF	AP2/ERF->AP2/ERF-RAV	2240	K09287 RAV-like factor | (RefSeq) hypothetical protein (A)	predicted protein [Physcomitrella patens]	RAV1_ARATH RecName: Full=AP2/ERF and B3 domain-containing transcription factor RAV1; AltName: Full=Ethylene-responsive transcription factor RAV1; AltName: Full=Protein RELATED TO ABI3/VP1 1;	A9SBM0_PHYPA SubName: Full=Predicted protein {ECO:0000313|EMBL:EDQ71373.1}; Flags: Fragment;	--	GO:0005634,nucleus; GO:0003677,DNA binding; GO:0003700,DNA-binding transcription factor activity; GO:0009873,ethylene-activated signaling pathway; GO:0048527,lateral root development; GO:0048366,leaf development; GO:0009910,negative regulation of flower development; GO:0045892,negative regulation of transcription, DNA-templated; GO:0009741,response to brassinosteroid; GO:0006351,transcription, DN…	B3 DNA binding domain	0.15	0.09	0.04	0.52	0.56	0.43	0.12	0.1	0.04	2.1231	0.00122568	0.00278606	up	2.35906	0.00012547	0.000450532	up	NA	NA	NA	NA	NA	NA	NA	NA	NA	NA	NA	NA	NA	NA	NA
bHLH	Cluster-25092.0	TF	bHLH	1480	K13422 transcription factor MYC2 | (RefSeq) transcription factor bHLH28-like isoform X1 (A)	bHLH1 [Pinus tabuliformis]	EAT1_ORYSJ RecName: Full=Transcription factor EAT1 {ECO:0000305}; AltName: Full=Basic helix-loop-helix protein 141 {ECO:0000305}; Short=OsbHLH141 {ECO:0000303|PubMed:16896230}; AltName: Full=Protein DELAYED TAPETUM DEGENERATION {ECO:0000303|PubMed:23519457}; AltName: Full=Protein ETERNAL TAPETUM 1 {ECO:0000303|PubMed:23385589};	A0A0K0M794_PINTB SubName: Full=BHLH1 {ECO:0000313|EMBL:AJP06244.1};	--	GO:0005634,nucleus; GO:0046983,protein dimerization activity; GO:0048658,anther wall tapetum development; GO:0009555,pollen development; GO:0043068,positive regulation of programmed cell death; GO:0006355,regulation of transcription, DNA-templated; GO:0006351,transcription, DNA-templated; GO:0005515,protein binding; GO:0003674,molecular_function; GO:0005488,binding; GO:0000003,reproduction; GO:00…	Helix-loop-helix DNA-binding domain	0.08	0	0.14	1.07	1.19	1.22	0.21	0.13	0.37	3.68147	3.16e-07	1.15e-06	up	2.18645	3.21e-05	0.000126978	up	NA	NA	NA	NA	1480	K13422 transcription factor MYC2 | (RefSeq) transcription factor bHLH28-like isoform X1 (A)	bHLH1 [Pinus tabuliformis]	EAT1_ORYSJ RecName: Full=Transcription factor EAT1 {ECO:0000305}; AltName: Full=Basic helix-loop-helix protein 141 {ECO:0000305}; Short=OsbHLH141 {ECO:0000303|PubMed:16896230}; AltName: Full=Protein DELAYED TAPETUM DEGENERATION {ECO:0000303|PubMed:23519457}; AltName: Full=Protein ETERNAL TAPETUM 1 {ECO:0000303|PubMed:23385589};	A0A0K0M794_PINTB SubName: Full=BHLH1 {ECO:0000313|EMBL:AJP06244.1};	--	GO:0005634,nucleus; GO:0046983,protein dimerization activity; GO:0048658,anther wall tapetum development; GO:0009555,pollen development; GO:0043068,positive regulation of programmed cell death; GO:0006355,regulation of transcription, DNA-templated; GO:0006351,transcription, DNA-templated; GO:0005515,protein binding; GO:0003674,molecular_function; GO:0005488,binding; GO:0000003,reproduction; GO:00…	Helix-loop-helix DNA-binding domain	bHLH	TF	bHLH
bHLH	Cluster-27241.105007	TF	bHLH	2784	K20558 transcription factor SPEECHLESS | (RefSeq) transcription factor SPEECHLESS (A)	unknown [Picea sitchensis]	BH094_ARATH RecName: Full=Transcription factor bHLH94; AltName: Full=Basic helix-loop-helix protein 94; Short=AtbHLH94; Short=bHLH 94; AltName: Full=Transcription factor EN 16; AltName: Full=bHLH transcription factor bHLH094;	B8LLL6_PICSI SubName: Full=Uncharacterized protein {ECO:0000313|EMBL:ABR16546.1};	--	GO:0005634,nucleus; GO:0003677,DNA binding; GO:0003700,DNA-binding transcription factor activity; GO:0046983,protein dimerization activity; GO:0006355,regulation of transcription, DNA-templated; GO:0006351,transcription, DNA-templated; GO:0003674,molecular_function; GO:0003676,nucleic acid binding; GO:0005488,binding; GO:0097159,organic cyclic compound binding; GO:1901363,heterocyclic compound bi…	Helix-loop-helix DNA-binding domain	0.76	0.49	0.53	4.28	4.33	4.42	1.14	1.07	1.11	2.54697	4.74e-39	8.12e-38	up	1.86596	2.27e-29	5.93e-28	up	0.72232	0.031426	0.0918296	FALSE	NA	NA	NA	NA	NA	NA	NA	NA	NA	NA	NA
bHLH	Cluster-27241.109444	TF	bHLH	1466	--	hypothetical protein POPTR_0006s03560g [Populus trichocarpa]	BH101_ARATH RecName: Full=Transcription factor bHLH101; AltName: Full=Basic helix-loop-helix protein 101; Short=AtbHLH101; Short=bHLH 101; AltName: Full=Transcription factor EN 10; AltName: Full=bHLH transcription factor bHLH101;	B9H8T9_POPTR SubName: Full=Uncharacterized protein {ECO:0000313|EMBL:EEE92405.2};	--	GO:0090575,RNA polymerase II transcription factor complex; GO:0003700,DNA-binding transcription factor activity; GO:0046983,protein dimerization activity; GO:0000977,RNA polymerase II regulatory region sequence-specific DNA binding; GO:0010106,cellular response to iron ion starvation; GO:0055072,iron ion homeostasis; GO:0006357,regulation of transcription by RNA polymerase II; GO:0006355,regulati…	Helix-loop-helix DNA-binding domain	1.18	0.61	0.98	10.1	9.75	9.61	9.38	9.16	8.95	3.07661	6.71e-47	1.39e-45	up	-0.00611124	0.960328	0.974364	FALSE	3.11233	1.2e-30	9.99e-29	up	NA	NA	NA	NA	NA	NA	NA	NA	NA	NA	NA
bHLH	Cluster-27241.113161	TF	bHLH	1234	K16190 glucuronokinase [EC:2.7.1.43] | (RefSeq) transcription factor TDR (A)	unknown [Picea sitchensis]	BH035_ARATH RecName: Full=Transcription factor bHLH35; AltName: Full=Basic helix-loop-helix protein 35; Short=AtbHLH35; Short=bHLH 35; AltName: Full=Transcription factor EN 41; AltName: Full=bHLH transcription factor bHLH035;	B8LRN6_PICSI SubName: Full=Uncharacterized protein {ECO:0000313|EMBL:ABR18316.1};	--	GO:0005634,nucleus; GO:0003677,DNA binding; GO:0046983,protein dimerization activity; GO:0006355,regulation of transcription, DNA-templated; GO:0006351,transcription, DNA-templated; GO:0003674,molecular_function; GO:0003676,nucleic acid binding; GO:0005488,binding; GO:0097159,organic cyclic compound binding; GO:1901363,heterocyclic compound binding; GO:0005515,protein binding; GO:0008152,metaboli…	Helix-loop-helix DNA-binding domain	0.38	0.75	0.35	1.19	1.57	1.61	0.86	1.1	0.68	1.32161	0.00374426	0.00778986	up	0.619694	0.122781	0.201291	FALSE	NA	NA	NA	NA	NA	NA	NA	NA	NA	NA	NA	NA	NA	NA	NA
bHLH	Cluster-27241.115023	TF	bHLH	1398	K18878 BHLH transcription factor Upa20 | (RefSeq) Upa20; transcription factor bHLH137-like (A)	unknown [Picea sitchensis]	BH062_ARATH RecName: Full=Transcription factor bHLH62; AltName: Full=Basic helix-loop-helix protein 62; Short=AtbHLH62; Short=bHLH 62; AltName: Full=Transcription factor EN 85; AltName: Full=bHLH transcription factor bHLH062;	D5AB25_PICSI SubName: Full=Uncharacterized protein {ECO:0000313|EMBL:ADE76744.1};	--	GO:0005634,nucleus; GO:0003677,DNA binding; GO:0003700,DNA-binding transcription factor activity; GO:0046983,protein dimerization activity; GO:0006355,regulation of transcription, DNA-templated; GO:0006351,transcription, DNA-templated; GO:0003674,molecular_function; GO:0003676,nucleic acid binding; GO:0005488,binding; GO:0097159,organic cyclic compound binding; GO:1901363,heterocyclic compound bi…	Helix-loop-helix DNA-binding domain	0.53	0.39	0.79	2.01	1.69	1.68	0.33	0.49	0.55	1.3813	0.000169411	0.000444097	up	1.88435	1.94e-06	9.23e-06	up	NA	NA	NA	NA	NA	NA	NA	NA	NA	NA	NA	NA	NA	NA	NA
bHLH	Cluster-27241.129837	TF	bHLH	3502	K13422 transcription factor MYC2 | (RefSeq) transcription factor MYC4-like isoform X1 (A)	unknown [Picea sitchensis]	BH013_ARATH RecName: Full=Transcription factor bHLH13; AltName: Full=Basic helix-loop-helix protein 13; Short=AtbHLH13; Short=bHLH 13; AltName: Full=Transcription factor EN 39; AltName: Full=bHLH transcription factor bHLH013;	A0A0D6QVX6_ARACU SubName: Full=Uncharacterized protein {ECO:0000313|EMBL:JAG94694.1};	--	GO:0005737,cytoplasm; GO:0005634,nucleus; GO:0003700,DNA-binding transcription factor activity; GO:0046983,protein dimerization activity; GO:0044212,transcription regulatory region DNA binding; GO:0010629,negative regulation of gene expression; GO:0006355,regulation of transcription, DNA-templated; GO:0006351,transcription, DNA-templated; GO:0140110,transcription regulator activity; GO:0003674,mo…	Tryptophan-rich Synechocystis species C-terminal domain	0.62	0.59	0.79	1.65	1.69	1.66	0.7	0.89	0.8	1.0562	1.49e-07	5.61e-07	up	0.966959	1.92e-06	9.14e-06	FALSE	0.0964081	0.753295	0.866104	FALSE	NA	NA	NA	NA	NA	NA	NA	NA	NA	NA	NA
bHLH	Cluster-27241.16122	TF	bHLH	1553	--	unknown [Picea sitchensis]	--	D5ABF7_PICSI SubName: Full=Uncharacterized protein {ECO:0000313|EMBL:ADE76876.1};	--	GO:0046983,protein dimerization activity; GO:0005515,protein binding; GO:0003674,molecular_function; GO:0005488,binding	Helix-loop-helix DNA-binding domain	0.21	0.09	0.13	0.93	1.05	1.21	0.22	0.15	0.16	2.54973	6.34e-06	1.99e-05	up	2.44916	2.63e-06	1.23e-05	up	NA	NA	NA	NA	NA	NA	NA	NA	NA	NA	NA	NA	NA	NA	NA
bHLH	Cluster-27241.25427	TF	bHLH	1315	K13422 transcription factor MYC2 | (RefSeq) transcription factor MYC2-like (A)	Myc-type [Macleaya cordata]	BH018_ARATH RecName: Full=Transcription factor bHLH18; AltName: Full=Basic helix-loop-helix protein 18; Short=AtbHLH18; Short=bHLH 18; AltName: Full=Transcription factor EN 28; AltName: Full=bHLH transcription factor bHLH018;	A0A176VHM2_MARPO SubName: Full=Uncharacterized protein {ECO:0000313|EMBL:OAE20370.1};	--	GO:0005634,nucleus; GO:0003677,DNA binding; GO:0003700,DNA-binding transcription factor activity; GO:0046983,protein dimerization activity; GO:0006355,regulation of transcription, DNA-templated; GO:0006351,transcription, DNA-templated; GO:0003674,molecular_function; GO:0003676,nucleic acid binding; GO:0005488,binding; GO:0097159,organic cyclic compound binding; GO:1901363,heterocyclic compound bi…	Helix-loop-helix DNA-binding domain	0.06	0.27	0.16	1.1	1.56	1.16	1.32	2.22	2.31	2.80416	1.08e-05	3.3e-05	up	-0.693848	0.0576555	0.107201	FALSE	3.50416	3.06e-07	3.19e-06	up	1315	K13422 transcription factor MYC2 | (RefSeq) transcription factor MYC2-like (A)	Myc-type [Macleaya cordata]	BH018_ARATH RecName: Full=Transcription factor bHLH18; AltName: Full=Basic helix-loop-helix protein 18; Short=AtbHLH18; Short=bHLH 18; AltName: Full=Transcription factor EN 28; AltName: Full=bHLH transcription factor bHLH018;	A0A176VHM2_MARPO SubName: Full=Uncharacterized protein {ECO:0000313|EMBL:OAE20370.1};	--	GO:0005634,nucleus; GO:0003677,DNA binding; GO:0003700,DNA-binding transcription factor activity; GO:0046983,protein dimerization activity; GO:0006355,regulation of transcription, DNA-templated; GO:0006351,transcription, DNA-templated; GO:0003674,molecular_function; GO:0003676,nucleic acid binding; GO:0005488,binding; GO:0097159,organic cyclic compound binding; GO:1901363,heterocyclic compound bi…	Helix-loop-helix DNA-binding domain	bHLH	TF	bHLH
bHLH	Cluster-27241.26823	TF	bHLH	1598	K18878 BHLH transcription factor Upa20 | (RefSeq) Upa20; transcription factor bHLH137-like (A)	unknown [Picea sitchensis]	BH137_ARATH RecName: Full=Transcription factor bHLH137; AltName: Full=Basic helix-loop-helix protein 137; Short=AtbHLH137; Short=bHLH 137; AltName: Full=Transcription factor EN 89; AltName: Full=bHLH transcription factor bHLH137;	D5AB25_PICSI SubName: Full=Uncharacterized protein {ECO:0000313|EMBL:ADE76744.1};	--	GO:0005634,nucleus; GO:0003677,DNA binding; GO:0003700,DNA-binding transcription factor activity; GO:0046983,protein dimerization activity; GO:0009739,response to gibberellin; GO:0006351,transcription, DNA-templated; GO:0003674,molecular_function; GO:0003676,nucleic acid binding; GO:0005488,binding; GO:0097159,organic cyclic compound binding; GO:1901363,heterocyclic compound binding; GO:0140110,t…	Helix-loop-helix DNA-binding domain	0.02	0.04	0.04	0.84	1.03	1	0.04	0.12	0.08	4.5204	1.4e-06	4.74e-06	up	3.48141	1.08e-07	6.04e-07	up	NA	NA	NA	NA	1598	K18878 BHLH transcription factor Upa20 | (RefSeq) Upa20; transcription factor bHLH137-like (A)	unknown [Picea sitchensis]	BH137_ARATH RecName: Full=Transcription factor bHLH137; AltName: Full=Basic helix-loop-helix protein 137; Short=AtbHLH137; Short=bHLH 137; AltName: Full=Transcription factor EN 89; AltName: Full=bHLH transcription factor bHLH137;	D5AB25_PICSI SubName: Full=Uncharacterized protein {ECO:0000313|EMBL:ADE76744.1};	--	GO:0005634,nucleus; GO:0003677,DNA binding; GO:0003700,DNA-binding transcription factor activity; GO:0046983,protein dimerization activity; GO:0009739,response to gibberellin; GO:0006351,transcription, DNA-templated; GO:0003674,molecular_function; GO:0003676,nucleic acid binding; GO:0005488,binding; GO:0097159,organic cyclic compound binding; GO:1901363,heterocyclic compound binding; GO:0140110,t…	Helix-loop-helix DNA-binding domain	bHLH	TF	bHLH
bHLH	Cluster-27241.27263	TF	bHLH	2211	--	unknown [Picea sitchensis]	ARRS_MAIZE RecName: Full=Anthocyanin regulatory R-S protein;	D5ABF7_PICSI SubName: Full=Uncharacterized protein {ECO:0000313|EMBL:ADE76876.1};	--	GO:0005634,nucleus; GO:0003677,DNA binding; GO:0046983,protein dimerization activity; GO:0006355,regulation of transcription, DNA-templated; GO:0006351,transcription, DNA-templated; GO:0003674,molecular_function; GO:0003676,nucleic acid binding; GO:0005488,binding; GO:0097159,organic cyclic compound binding; GO:1901363,heterocyclic compound binding; GO:0005515,protein binding; GO:0008152,metaboli…	Helix-loop-helix DNA-binding domain	1.37	1.67	1.6	4.33	3.92	4.25	1.76	1.85	1.82	1.1634	7.89e-12	4.35e-11	up	1.09583	1.02e-10	8.13e-10	up	0.0719872	0.775315	0.879331	FALSE	2211	--	unknown [Picea sitchensis]	ARRS_MAIZE RecName: Full=Anthocyanin regulatory R-S protein;	D5ABF7_PICSI SubName: Full=Uncharacterized protein {ECO:0000313|EMBL:ADE76876.1};	--	GO:0005634,nucleus; GO:0003677,DNA binding; GO:0046983,protein dimerization activity; GO:0006355,regulation of transcription, DNA-templated; GO:0006351,transcription, DNA-templated; GO:0003674,molecular_function; GO:0003676,nucleic acid binding; GO:0005488,binding; GO:0097159,organic cyclic compound binding; GO:1901363,heterocyclic compound binding; GO:0005515,protein binding; GO:0008152,metaboli…	Helix-loop-helix DNA-binding domain	bHLH	TF	bHLH
bHLH	Cluster-27241.29238	TF	bHLH	1562	K16190 glucuronokinase [EC:2.7.1.43] | (RefSeq) transcription factor TDR (A)	unknown [Picea sitchensis]	ICE1_ARATH RecName: Full=Transcription factor ICE1; AltName: Full=Basic helix-loop-helix protein 116; Short=AtbHLH116; Short=bHLH 116; AltName: Full=Inducer of CBF expression 1; AltName: Full=Transcription factor EN 45; AltName: Full=Transcription factor SCREAM; AltName: Full=bHLH transcription factor bHLH116;	D5A934_PICSI SubName: Full=Uncharacterized protein {ECO:0000313|EMBL:ADE76053.1};	--	GO:0005634,nucleus; GO:0003677,DNA binding; GO:0003700,DNA-binding transcription factor activity; GO:0046983,protein dimerization activity; GO:0045893,positive regulation of transcription, DNA-templated; GO:0009409,response to cold; GO:0050826,response to freezing; GO:0010440,stomatal lineage progression; GO:0006351,transcription, DNA-templated; GO:0003674,molecular_function; GO:0003676,nucleic a…	Helix-loop-helix DNA-binding domain	0.35	0.34	0.65	1.34	1.25	1.78	0.69	0.82	0.9	1.43664	0.00039963	0.000987348	up	0.747622	0.0322318	0.065294	FALSE	0.69212	0.198121	0.369293	FALSE	1562	K16190 glucuronokinase [EC:2.7.1.43] | (RefSeq) transcription factor TDR (A)	unknown [Picea sitchensis]	ICE1_ARATH RecName: Full=Transcription factor ICE1; AltName: Full=Basic helix-loop-helix protein 116; Short=AtbHLH116; Short=bHLH 116; AltName: Full=Inducer of CBF expression 1; AltName: Full=Transcription factor EN 45; AltName: Full=Transcription factor SCREAM; AltName: Full=bHLH transcription factor bHLH116;	D5A934_PICSI SubName: Full=Uncharacterized protein {ECO:0000313|EMBL:ADE76053.1};	--	GO:0005634,nucleus; GO:0003677,DNA binding; GO:0003700,DNA-binding transcription factor activity; GO:0046983,protein dimerization activity; GO:0045893,positive regulation of transcription, DNA-templated; GO:0009409,response to cold; GO:0050826,response to freezing; GO:0010440,stomatal lineage progression; GO:0006351,transcription, DNA-templated; GO:0003674,molecular_function; GO:0003676,nucleic a…	Helix-loop-helix DNA-binding domain	bHLH	TF	bHLH
bHLH	Cluster-27241.30106	TF	bHLH	3147	K18878 BHLH transcription factor Upa20 | (RefSeq) Upa20; transcription factor bHLH137-like (A)	unknown [Picea sitchensis]	BH062_ARATH RecName: Full=Transcription factor bHLH62; AltName: Full=Basic helix-loop-helix protein 62; Short=AtbHLH62; Short=bHLH 62; AltName: Full=Transcription factor EN 85; AltName: Full=bHLH transcription factor bHLH062;	A9NUN3_PICSI SubName: Full=Uncharacterized protein {ECO:0000313|EMBL:ABK24344.1};	--	GO:0005634,nucleus; GO:0003677,DNA binding; GO:0003700,DNA-binding transcription factor activity; GO:0046983,protein dimerization activity; GO:0006355,regulation of transcription, DNA-templated; GO:0006351,transcription, DNA-templated; GO:0003674,molecular_function; GO:0003676,nucleic acid binding; GO:0005488,binding; GO:0097159,organic cyclic compound binding; GO:1901363,heterocyclic compound bi…	Helix-loop-helix DNA-binding domain	3.96	4.29	3.82	11.48	11.4	10.83	4.74	5.34	4.76	1.20619	1.5e-46	3.09e-45	up	1.08003	1.13e-29	3e-28	up	0.13636	0.311529	0.501362	FALSE	3147	K18878 BHLH transcription factor Upa20 | (RefSeq) Upa20; transcription factor bHLH137-like (A)	unknown [Picea sitchensis]	BH062_ARATH RecName: Full=Transcription factor bHLH62; AltName: Full=Basic helix-loop-helix protein 62; Short=AtbHLH62; Short=bHLH 62; AltName: Full=Transcription factor EN 85; AltName: Full=bHLH transcription factor bHLH062;	A9NUN3_PICSI SubName: Full=Uncharacterized protein {ECO:0000313|EMBL:ABK24344.1};	--	GO:0005634,nucleus; GO:0003677,DNA binding; GO:0003700,DNA-binding transcription factor activity; GO:0046983,protein dimerization activity; GO:0006355,regulation of transcription, DNA-templated; GO:0006351,transcription, DNA-templated; GO:0003674,molecular_function; GO:0003676,nucleic acid binding; GO:0005488,binding; GO:0097159,organic cyclic compound binding; GO:1901363,heterocyclic compound bi…	Helix-loop-helix DNA-binding domain	bHLH	TF	bHLH
bHLH	Cluster-27241.31554	TF	bHLH	1704	K13422 transcription factor MYC2 | (RefSeq) transcription factor MYC2 (A)	Myc-type [Macleaya cordata]	BH025_ARATH RecName: Full=Transcription factor bHLH25; AltName: Full=Basic helix-loop-helix protein 25; Short=AtbHLH25; Short=bHLH 25; AltName: Full=Transcription factor EN 29; AltName: Full=bHLH transcription factor bHLH025;	A0A200QA70_9MAGN SubName: Full=Myc-type {ECO:0000313|EMBL:OVA07341.1};	--	GO:0005634,nucleus; GO:0003677,DNA binding; GO:0003700,DNA-binding transcription factor activity; GO:0046983,protein dimerization activity; GO:0006355,regulation of transcription, DNA-templated; GO:0006351,transcription, DNA-templated; GO:0003674,molecular_function; GO:0003676,nucleic acid binding; GO:0005488,binding; GO:0097159,organic cyclic compound binding; GO:1901363,heterocyclic compound bi…	Helix-loop-helix DNA-binding domain	0.69	0.89	0.62	2.58	3.08	2.75	1.43	1.32	1.48	1.66338	3.6e-10	1.74e-09	up	0.885134	0.000181439	0.000632109	FALSE	0.786275	0.0371201	0.10518	FALSE	1704	K13422 transcription factor MYC2 | (RefSeq) transcription factor MYC2 (A)	Myc-type [Macleaya cordata]	BH025_ARATH RecName: Full=Transcription factor bHLH25; AltName: Full=Basic helix-loop-helix protein 25; Short=AtbHLH25; Short=bHLH 25; AltName: Full=Transcription factor EN 29; AltName: Full=bHLH transcription factor bHLH025;	A0A200QA70_9MAGN SubName: Full=Myc-type {ECO:0000313|EMBL:OVA07341.1};	--	GO:0005634,nucleus; GO:0003677,DNA binding; GO:0003700,DNA-binding transcription factor activity; GO:0046983,protein dimerization activity; GO:0006355,regulation of transcription, DNA-templated; GO:0006351,transcription, DNA-templated; GO:0003674,molecular_function; GO:0003676,nucleic acid binding; GO:0005488,binding; GO:0097159,organic cyclic compound binding; GO:1901363,heterocyclic compound bi…	Helix-loop-helix DNA-binding domain	bHLH	TF	bHLH
bHLH	Cluster-27241.31555	TF	bHLH	2047	K13422 transcription factor MYC2 | (RefSeq) transcription factor MYC2 (A)	hypothetical protein AXG93_1992s1010 [Marchantia polymorpha subsp. ruderalis]	BH025_ARATH RecName: Full=Transcription factor bHLH25; AltName: Full=Basic helix-loop-helix protein 25; Short=AtbHLH25; Short=bHLH 25; AltName: Full=Transcription factor EN 29; AltName: Full=bHLH transcription factor bHLH025;	A0A176VHM2_MARPO SubName: Full=Uncharacterized protein {ECO:0000313|EMBL:OAE20370.1};	--	GO:0005634,nucleus; GO:0003677,DNA binding; GO:0003700,DNA-binding transcription factor activity; GO:0046983,protein dimerization activity; GO:0006355,regulation of transcription, DNA-templated; GO:0006351,transcription, DNA-templated; GO:0003674,molecular_function; GO:0003676,nucleic acid binding; GO:0005488,binding; GO:0097159,organic cyclic compound binding; GO:1901363,heterocyclic compound bi…	Helix-loop-helix DNA-binding domain	0	0	0.13	0.66	0.72	0.69	0.19	0.33	0.3	3.96461	1.71e-05	5.09e-05	up	1.25011	0.00634571	0.0158112	up	NA	NA	NA	NA	2047	K13422 transcription factor MYC2 | (RefSeq) transcription factor MYC2 (A)	hypothetical protein AXG93_1992s1010 [Marchantia polymorpha subsp. ruderalis]	BH025_ARATH RecName: Full=Transcription factor bHLH25; AltName: Full=Basic helix-loop-helix protein 25; Short=AtbHLH25; Short=bHLH 25; AltName: Full=Transcription factor EN 29; AltName: Full=bHLH transcription factor bHLH025;	A0A176VHM2_MARPO SubName: Full=Uncharacterized protein {ECO:0000313|EMBL:OAE20370.1};	--	GO:0005634,nucleus; GO:0003677,DNA binding; GO:0003700,DNA-binding transcription factor activity; GO:0046983,protein dimerization activity; GO:0006355,regulation of transcription, DNA-templated; GO:0006351,transcription, DNA-templated; GO:0003674,molecular_function; GO:0003676,nucleic acid binding; GO:0005488,binding; GO:0097159,organic cyclic compound binding; GO:1901363,heterocyclic compound bi…	Helix-loop-helix DNA-binding domain	bHLH	TF	bHLH
bHLH	Cluster-27241.32152	TF	bHLH	2757	K18878 BHLH transcription factor Upa20 | (RefSeq) Upa20; transcription factor bHLH137-like (A)	unknown [Picea sitchensis]	BH049_ARATH RecName: Full=Transcription factor bHLH49; AltName: Full=Basic helix-loop-helix protein 49; Short=AtbHLH49; Short=bHLH 49; AltName: Full=Protein ACTIVATOR FOR CELL ELONGATION 1; AltName: Full=Transcription factor EN 82; AltName: Full=bHLH transcription factor bHLH049;	B8LLM2_PICSI SubName: Full=Uncharacterized protein {ECO:0000313|EMBL:ABR16552.1};	--	GO:0005634,nucleus; GO:0003700,DNA-binding transcription factor activity; GO:0046983,protein dimerization activity; GO:0043565,sequence-specific DNA binding; GO:0040008,regulation of growth; GO:0006355,regulation of transcription, DNA-templated; GO:0006351,transcription, DNA-templated; GO:0140110,transcription regulator activity; GO:0003674,molecular_function; GO:0005515,protein binding; GO:00054…	Helix-loop-helix DNA-binding domain	0.42	0.47	0.58	1.54	1.49	1.33	0.59	0.84	0.8	1.31426	5.76e-07	2.04e-06	up	0.871929	0.000737465	0.00227822	FALSE	0.444519	0.251975	0.435028	FALSE	2757	K18878 BHLH transcription factor Upa20 | (RefSeq) Upa20; transcription factor bHLH137-like (A)	unknown [Picea sitchensis]	BH049_ARATH RecName: Full=Transcription factor bHLH49; AltName: Full=Basic helix-loop-helix protein 49; Short=AtbHLH49; Short=bHLH 49; AltName: Full=Protein ACTIVATOR FOR CELL ELONGATION 1; AltName: Full=Transcription factor EN 82; AltName: Full=bHLH transcription factor bHLH049;	B8LLM2_PICSI SubName: Full=Uncharacterized protein {ECO:0000313|EMBL:ABR16552.1};	--	GO:0005634,nucleus; GO:0003700,DNA-binding transcription factor activity; GO:0046983,protein dimerization activity; GO:0043565,sequence-specific DNA binding; GO:0040008,regulation of growth; GO:0006355,regulation of transcription, DNA-templated; GO:0006351,transcription, DNA-templated; GO:0140110,transcription regulator activity; GO:0003674,molecular_function; GO:0005515,protein binding; GO:00054…	Helix-loop-helix DNA-binding domain	bHLH	TF	bHLH
bHLH	Cluster-27241.37286	TF	bHLH	748	--	unknown [Picea sitchensis]	--	A9NYK8_PICSI SubName: Full=Uncharacterized protein {ECO:0000313|EMBL:ABK25719.1};	--	GO:0046983,protein dimerization activity; GO:0005515,protein binding; GO:0003674,molecular_function; GO:0005488,binding	Helix-loop-helix DNA-binding domain	1.29	0.92	2.11	3.5	3.74	4.14	1.2	1.88	0.71	1.13832	0.00243956	0.00525268	up	1.48635	0.000921965	0.00278887	up	NA	NA	NA	NA	748	--	unknown [Picea sitchensis]	--	A9NYK8_PICSI SubName: Full=Uncharacterized protein {ECO:0000313|EMBL:ABK25719.1};	--	GO:0046983,protein dimerization activity; GO:0005515,protein binding; GO:0003674,molecular_function; GO:0005488,binding	Helix-loop-helix DNA-binding domain	bHLH	TF	bHLH
bHLH	Cluster-27241.37786	TF	bHLH	1825	K18878 BHLH transcription factor Upa20 | (RefSeq) Upa20; transcription factor bHLH137-like (A)	unknown [Picea sitchensis]	BH076_ARATH RecName: Full=Transcription factor bHLH76; AltName: Full=Basic helix-loop-helix protein 76; Short=AtbHLH76; Short=bHLH 76; AltName: Full=Protein CRYPTOCHROME INTERACTING BASIC-HELIX-LOOP-HELIX 5; AltName: Full=Transcription factor EN 83; AltName: Full=bHLH transcription factor bHLH076;	D5AB87_PICSI SubName: Full=Uncharacterized protein {ECO:0000313|EMBL:ADE76806.1};	--	GO:0005634,nucleus; GO:0003677,DNA binding; GO:0003700,DNA-binding transcription factor activity; GO:0046983,protein dimerization activity; GO:0009911,positive regulation of flower development; GO:0040008,regulation of growth; GO:0006355,regulation of transcription, DNA-templated; GO:0009637,response to blue light; GO:0006351,transcription, DNA-templated; GO:0003674,molecular_function; GO:0003676…	Helix-loop-helix DNA-binding domain	5.83	5.56	6.68	19.47	20.22	21.17	7.95	9.01	8.91	1.47701	3.78e-58	9.67e-57	up	1.13265	2.01e-36	6.86e-35	up	0.354536	0.0159118	0.0529953	FALSE	1825	K18878 BHLH transcription factor Upa20 | (RefSeq) Upa20; transcription factor bHLH137-like (A)	unknown [Picea sitchensis]	BH076_ARATH RecName: Full=Transcription factor bHLH76; AltName: Full=Basic helix-loop-helix protein 76; Short=AtbHLH76; Short=bHLH 76; AltName: Full=Protein CRYPTOCHROME INTERACTING BASIC-HELIX-LOOP-HELIX 5; AltName: Full=Transcription factor EN 83; AltName: Full=bHLH transcription factor bHLH076;	D5AB87_PICSI SubName: Full=Uncharacterized protein {ECO:0000313|EMBL:ADE76806.1};	--	GO:0005634,nucleus; GO:0003677,DNA binding; GO:0003700,DNA-binding transcription factor activity; GO:0046983,protein dimerization activity; GO:0009911,positive regulation of flower development; GO:0040008,regulation of growth; GO:0006355,regulation of transcription, DNA-templated; GO:0009637,response to blue light; GO:0006351,transcription, DNA-templated; GO:0003674,molecular_function; GO:0003676…	Helix-loop-helix DNA-binding domain	bHLH	TF	bHLH
bHLH	Cluster-27241.38118	TF	bHLH	769	K12126 phytochrome-interacting factor 3 | (RefSeq) transcription factor PIF3-like (A)	unknown [Picea sitchensis]	SPT_ARATH RecName: Full=Transcription factor SPATULA; AltName: Full=Basic helix-loop-helix protein 24; Short=AtbHLH24; Short=bHLH 24; AltName: Full=Transcription factor EN 99; AltName: Full=bHLH transcription factor bHLH024;	A9NSU4_PICSI SubName: Full=Uncharacterized protein {ECO:0000313|EMBL:ABK23705.1};	--	GO:0005634,nucleus; GO:0003677,DNA binding; GO:0003700,DNA-binding transcription factor activity; GO:0046983,protein dimerization activity; GO:0048440,carpel development; GO:0007623,circadian rhythm; GO:0010154,fruit development; GO:0010187,negative regulation of seed germination; GO:0009409,response to cold; GO:0010114,response to red light; GO:0006351,transcription, DNA-templated; GO:0003674,mo…	Helix-loop-helix DNA-binding domain	1.22	1.59	1.23	3.4	3.54	3.69	1.2	1.03	1.5	1.14023	0.000986786	0.0022811	up	1.41325	0.000191619	0.000664502	up	NA	NA	NA	NA	769	K12126 phytochrome-interacting factor 3 | (RefSeq) transcription factor PIF3-like (A)	unknown [Picea sitchensis]	SPT_ARATH RecName: Full=Transcription factor SPATULA; AltName: Full=Basic helix-loop-helix protein 24; Short=AtbHLH24; Short=bHLH 24; AltName: Full=Transcription factor EN 99; AltName: Full=bHLH transcription factor bHLH024;	A9NSU4_PICSI SubName: Full=Uncharacterized protein {ECO:0000313|EMBL:ABK23705.1};	--	GO:0005634,nucleus; GO:0003677,DNA binding; GO:0003700,DNA-binding transcription factor activity; GO:0046983,protein dimerization activity; GO:0048440,carpel development; GO:0007623,circadian rhythm; GO:0010154,fruit development; GO:0010187,negative regulation of seed germination; GO:0009409,response to cold; GO:0010114,response to red light; GO:0006351,transcription, DNA-templated; GO:0003674,mo…	Helix-loop-helix DNA-binding domain	bHLH	TF	bHLH
bHLH	Cluster-27241.38126	TF	bHLH	1233	--	unknown [Picea sitchensis]	SPT_ARATH RecName: Full=Transcription factor SPATULA; AltName: Full=Basic helix-loop-helix protein 24; Short=AtbHLH24; Short=bHLH 24; AltName: Full=Transcription factor EN 99; AltName: Full=bHLH transcription factor bHLH024;	A9NSU4_PICSI SubName: Full=Uncharacterized protein {ECO:0000313|EMBL:ABK23705.1};	--	GO:0005634,nucleus; GO:0003677,DNA binding; GO:0003700,DNA-binding transcription factor activity; GO:0046983,protein dimerization activity; GO:0048440,carpel development; GO:0007623,circadian rhythm; GO:0010154,fruit development; GO:0010187,negative regulation of seed germination; GO:0009409,response to cold; GO:0010114,response to red light; GO:0006351,transcription, DNA-templated; GO:0003674,mo…	Helix-loop-helix DNA-binding domain	0.65	0.75	0.69	2.98	3.39	2.98	0.83	0.67	0.82	1.89785	1.23e-09	5.65e-09	up	1.90475	2.72e-09	1.86e-08	up	NA	NA	NA	NA	1233	--	unknown [Picea sitchensis]	SPT_ARATH RecName: Full=Transcription factor SPATULA; AltName: Full=Basic helix-loop-helix protein 24; Short=AtbHLH24; Short=bHLH 24; AltName: Full=Transcription factor EN 99; AltName: Full=bHLH transcription factor bHLH024;	A9NSU4_PICSI SubName: Full=Uncharacterized protein {ECO:0000313|EMBL:ABK23705.1};	--	GO:0005634,nucleus; GO:0003677,DNA binding; GO:0003700,DNA-binding transcription factor activity; GO:0046983,protein dimerization activity; GO:0048440,carpel development; GO:0007623,circadian rhythm; GO:0010154,fruit development; GO:0010187,negative regulation of seed germination; GO:0009409,response to cold; GO:0010114,response to red light; GO:0006351,transcription, DNA-templated; GO:0003674,mo…	Helix-loop-helix DNA-binding domain	bHLH	TF	bHLH
bHLH	Cluster-27241.39195	TF	bHLH	3261	K16189 phytochrome-interacting factor 4 | (RefSeq) transcription factor PIF4-like isoform X1 (A)	hypothetical protein AMTR_s00129p00124210 [Amborella trichopoda]	BH066_ARATH RecName: Full=Transcription factor bHLH66; AltName: Full=Basic helix-loop-helix protein 66; Short=AtbHLH66; Short=bHLH 66; AltName: Full=Transcription factor EN 95; AltName: Full=bHLH transcription factor bHLH066;	W1NKT7_AMBTC SubName: Full=Uncharacterized protein {ECO:0000313|EMBL:ERM96081.1};	--	GO:0005634,nucleus; GO:0001046,core promoter sequence-specific DNA binding; GO:0003700,DNA-binding transcription factor activity; GO:0046983,protein dimerization activity; GO:0001228,DNA-binding transcription activator activity, RNA polymerase II-specific; GO:0055046,microgametogenesis; GO:0048235,pollen sperm cell differentiation; GO:0006355,regulation of transcription, DNA-templated; GO:0080147…	Helix-loop-helix DNA-binding domain	0.43	0.44	0.12	0.68	1.39	1.31	0.53	0.44	0.61	1.48189	0.00104117	0.00239548	up	0.994462	0.0065579	0.016277	FALSE	0.508533	0.338522	0.531061	FALSE	3261	K16189 phytochrome-interacting factor 4 | (RefSeq) transcription factor PIF4-like isoform X1 (A)	hypothetical protein AMTR_s00129p00124210 [Amborella trichopoda]	BH066_ARATH RecName: Full=Transcription factor bHLH66; AltName: Full=Basic helix-loop-helix protein 66; Short=AtbHLH66; Short=bHLH 66; AltName: Full=Transcription factor EN 95; AltName: Full=bHLH transcription factor bHLH066;	W1NKT7_AMBTC SubName: Full=Uncharacterized protein {ECO:0000313|EMBL:ERM96081.1};	--	GO:0005634,nucleus; GO:0001046,core promoter sequence-specific DNA binding; GO:0003700,DNA-binding transcription factor activity; GO:0046983,protein dimerization activity; GO:0001228,DNA-binding transcription activator activity, RNA polymerase II-specific; GO:0055046,microgametogenesis; GO:0048235,pollen sperm cell differentiation; GO:0006355,regulation of transcription, DNA-templated; GO:0080147…	Helix-loop-helix DNA-binding domain	bHLH	TF	bHLH
bHLH	Cluster-27241.49027	TF	bHLH	802	--	unknown [Picea sitchensis]	BH140_ARATH RecName: Full=Transcription factor bHLH140; AltName: Full=Basic helix-loop-helix protein 140; Short=AtbHLH140; Short=bHLH 140; AltName: Full=Transcription factor EN 122; AltName: Full=bHLH transcription factor bHLH140;	D5A8Z3_PICSI SubName: Full=Uncharacterized protein {ECO:0000313|EMBL:ADE76012.1};	--	GO:0005634,nucleus; GO:0047627,adenylylsulfatase activity; GO:0005524,ATP binding; GO:0003677,DNA binding; GO:0046872,metal ion binding; GO:0046983,protein dimerization activity; GO:0006260,DNA replication; GO:0009150,purine ribonucleotide metabolic process; GO:0006355,regulation of transcription, DNA-templated; GO:0006790,sulfur compound metabolic process; GO:0006351,transcription, DNA-templated…	Helix-loop-helix DNA-binding domain	5.22	5.69	5.46	1.94	1.96	1.76	3.23	2.9	3.07	-1.7992	2.83e-12	1.61e-11	down	-0.800032	0.0179458	0.0394497	FALSE	-0.988725	0.000724473	0.00379007	FALSE	802	--	unknown [Picea sitchensis]	BH140_ARATH RecName: Full=Transcription factor bHLH140; AltName: Full=Basic helix-loop-helix protein 140; Short=AtbHLH140; Short=bHLH 140; AltName: Full=Transcription factor EN 122; AltName: Full=bHLH transcription factor bHLH140;	D5A8Z3_PICSI SubName: Full=Uncharacterized protein {ECO:0000313|EMBL:ADE76012.1};	--	GO:0005634,nucleus; GO:0047627,adenylylsulfatase activity; GO:0005524,ATP binding; GO:0003677,DNA binding; GO:0046872,metal ion binding; GO:0046983,protein dimerization activity; GO:0006260,DNA replication; GO:0009150,purine ribonucleotide metabolic process; GO:0006355,regulation of transcription, DNA-templated; GO:0006790,sulfur compound metabolic process; GO:0006351,transcription, DNA-templated…	Helix-loop-helix DNA-binding domain	bHLH	TF	bHLH
bHLH	Cluster-27241.49135	TF	bHLH	2543	K20558 transcription factor SPEECHLESS | (RefSeq) transcription factor SPEECHLESS (A)	unknown [Picea sitchensis]	FAMA_ARATH RecName: Full=Transcription factor FAMA; AltName: Full=Basic helix-loop-helix protein 97; Short=AtbHLH97; Short=bHLH 97; AltName: Full=Transcription factor EN 14; AltName: Full=bHLH transcription factor bHLH097;	B8LLL6_PICSI SubName: Full=Uncharacterized protein {ECO:0000313|EMBL:ABR16546.1};	--	GO:0005634,nucleus; GO:0003677,DNA binding; GO:0003700,DNA-binding transcription factor activity; GO:0046983,protein dimerization activity; GO:0010052,guard cell differentiation; GO:0010377,guard cell fate commitment; GO:0010444,guard mother cell differentiation; GO:0051782,negative regulation of cell division; GO:0061086,negative regulation of histone H3-K27 methylation; GO:0045597,positive regu…	Helix-loop-helix DNA-binding domain	10.43	11.73	10.28	31.37	31.84	31.25	15.31	16.12	15.66	1.26778	5.95e-97	2.89e-95	up	0.901162	1.72e-51	9.27e-50	FALSE	0.37591	9.81e-05	0.000633107	FALSE	2543	K20558 transcription factor SPEECHLESS | (RefSeq) transcription factor SPEECHLESS (A)	unknown [Picea sitchensis]	FAMA_ARATH RecName: Full=Transcription factor FAMA; AltName: Full=Basic helix-loop-helix protein 97; Short=AtbHLH97; Short=bHLH 97; AltName: Full=Transcription factor EN 14; AltName: Full=bHLH transcription factor bHLH097;	B8LLL6_PICSI SubName: Full=Uncharacterized protein {ECO:0000313|EMBL:ABR16546.1};	--	GO:0005634,nucleus; GO:0003677,DNA binding; GO:0003700,DNA-binding transcription factor activity; GO:0046983,protein dimerization activity; GO:0010052,guard cell differentiation; GO:0010377,guard cell fate commitment; GO:0010444,guard mother cell differentiation; GO:0051782,negative regulation of cell division; GO:0061086,negative regulation of histone H3-K27 methylation; GO:0045597,positive regu…	Helix-loop-helix DNA-binding domain	bHLH	TF	bHLH
bHLH	Cluster-27241.53065	TF	bHLH	2477	K12126 phytochrome-interacting factor 3 | (RefSeq) uncharacterized protein LOC112286119 (A)	hypothetical protein AXG93_1615s1540 [Marchantia polymorpha subsp. ruderalis]	APG_ORYSJ RecName: Full=Transcription factor APG; AltName: Full=Basic helix-loop-helix protein 106; Short=OsbHLH106; AltName: Full=Protein ANTAGONIST OF PGL1; AltName: Full=bHLH transcription factor bHLH106;	A0A193PCC9_MARPO SubName: Full=Phytochrome interacting factor {ECO:0000313|EMBL:BAV14128.1};	--	GO:0005634,nucleus; GO:0046983,protein dimerization activity; GO:0009742,brassinosteroid mediated signaling pathway; GO:0080113,regulation of seed growth; GO:0006355,regulation of transcription, DNA-templated; GO:0006351,transcription, DNA-templated; GO:0005515,protein binding; GO:0003674,molecular_function; GO:0005488,binding; GO:0007165,signal transduction; GO:0007154,cell communication; GO:000…	Helix-loop-helix DNA-binding domain	0.3	0.16	0.26	0.57	0.77	0.76	0.56	0.68	0.44	1.25749	0.00252433	0.00541789	up	0.206867	0.571593	0.677445	FALSE	1.07684	0.0459759	0.124427	FALSE	2477	K12126 phytochrome-interacting factor 3 | (RefSeq) uncharacterized protein LOC112286119 (A)	hypothetical protein AXG93_1615s1540 [Marchantia polymorpha subsp. ruderalis]	APG_ORYSJ RecName: Full=Transcription factor APG; AltName: Full=Basic helix-loop-helix protein 106; Short=OsbHLH106; AltName: Full=Protein ANTAGONIST OF PGL1; AltName: Full=bHLH transcription factor bHLH106;	A0A193PCC9_MARPO SubName: Full=Phytochrome interacting factor {ECO:0000313|EMBL:BAV14128.1};	--	GO:0005634,nucleus; GO:0046983,protein dimerization activity; GO:0009742,brassinosteroid mediated signaling pathway; GO:0080113,regulation of seed growth; GO:0006355,regulation of transcription, DNA-templated; GO:0006351,transcription, DNA-templated; GO:0005515,protein binding; GO:0003674,molecular_function; GO:0005488,binding; GO:0007165,signal transduction; GO:0007154,cell communication; GO:000…	Helix-loop-helix DNA-binding domain	bHLH	TF	bHLH
bHLH	Cluster-27241.53887	TF	bHLH	3509	K18878 BHLH transcription factor Upa20 | (RefSeq) Upa20; transcription factor bHLH137-like (A)	helix-loop-helix protein 1A [Pinus taeda]	BH080_ARATH RecName: Full=Transcription factor bHLH80; AltName: Full=Basic helix-loop-helix protein 80; Short=AtbHLH80; Short=bHLH 80; AltName: Full=Transcription factor EN 71; AltName: Full=bHLH transcription factor bHLH080;	Q9SQ79_PINTA SubName: Full=Helix-loop-helix protein 1A {ECO:0000313|EMBL:AAF04760.1};	--	GO:0005634,nucleus; GO:0001046,core promoter sequence-specific DNA binding; GO:0003700,DNA-binding transcription factor activity; GO:0046983,protein dimerization activity; GO:0001228,DNA-binding transcription activator activity, RNA polymerase II-specific; GO:0042335,cuticle development; GO:0006355,regulation of transcription, DNA-templated; GO:0006366,transcription by RNA polymerase II; GO:00009…	Helix-loop-helix DNA-binding domain	2.63	1.47	1.14	4.19	4.81	5.25	2.8	4.17	3.79	1.1465	6.72e-06	2.11e-05	up	0.306963	0.0628434	0.115224	FALSE	0.862195	0.00563733	0.0223354	FALSE	3509	K18878 BHLH transcription factor Upa20 | (RefSeq) Upa20; transcription factor bHLH137-like (A)	helix-loop-helix protein 1A [Pinus taeda]	BH080_ARATH RecName: Full=Transcription factor bHLH80; AltName: Full=Basic helix-loop-helix protein 80; Short=AtbHLH80; Short=bHLH 80; AltName: Full=Transcription factor EN 71; AltName: Full=bHLH transcription factor bHLH080;	Q9SQ79_PINTA SubName: Full=Helix-loop-helix protein 1A {ECO:0000313|EMBL:AAF04760.1};	--	GO:0005634,nucleus; GO:0001046,core promoter sequence-specific DNA binding; GO:0003700,DNA-binding transcription factor activity; GO:0046983,protein dimerization activity; GO:0001228,DNA-binding transcription activator activity, RNA polymerase II-specific; GO:0042335,cuticle development; GO:0006355,regulation of transcription, DNA-templated; GO:0006366,transcription by RNA polymerase II; GO:00009…	Helix-loop-helix DNA-binding domain	bHLH	TF	bHLH
bHLH	Cluster-27241.74773	TF	bHLH	2358	K18878 BHLH transcription factor Upa20 | (RefSeq) Upa20; transcription factor bHLH137-like (A)	unknown [Picea sitchensis]	BH062_ARATH RecName: Full=Transcription factor bHLH62; AltName: Full=Basic helix-loop-helix protein 62; Short=AtbHLH62; Short=bHLH 62; AltName: Full=Transcription factor EN 85; AltName: Full=bHLH transcription factor bHLH062;	B8LLM2_PICSI SubName: Full=Uncharacterized protein {ECO:0000313|EMBL:ABR16552.1};	--	GO:0005634,nucleus; GO:0003677,DNA binding; GO:0003700,DNA-binding transcription factor activity; GO:0046983,protein dimerization activity; GO:0006355,regulation of transcription, DNA-templated; GO:0006351,transcription, DNA-templated; GO:0003674,molecular_function; GO:0003676,nucleic acid binding; GO:0005488,binding; GO:0097159,organic cyclic compound binding; GO:1901363,heterocyclic compound bi…	Helix-loop-helix DNA-binding domain	6.66	6.08	6.07	24.43	24.64	25.75	8.31	9.24	9.25	1.70216	2.39e-130	1.63e-128	up	1.37956	6.75e-81	6.82e-79	up	0.342057	0.0030033	0.0130752	FALSE	NA	NA	NA	NA	NA	NA	NA	NA	NA	NA	NA
bHLH	Cluster-27241.81247	TF	bHLH	2075	K13422 transcription factor MYC2 | (RefSeq) transcription factor MYC2 (A)	inducer of CBF expression 1, partial [Picea abies]	ICE1_ARATH RecName: Full=Transcription factor ICE1; AltName: Full=Basic helix-loop-helix protein 116; Short=AtbHLH116; Short=bHLH 116; AltName: Full=Inducer of CBF expression 1; AltName: Full=Transcription factor EN 45; AltName: Full=Transcription factor SCREAM; AltName: Full=bHLH transcription factor bHLH116;	B2KZF3_PICAB SubName: Full=Inducer of CBF expression 1 {ECO:0000313|EMBL:ACA04844.1}; Flags: Fragment;	--	GO:0005634,nucleus; GO:0003677,DNA binding; GO:0003700,DNA-binding transcription factor activity; GO:0046983,protein dimerization activity; GO:0045893,positive regulation of transcription, DNA-templated; GO:0009409,response to cold; GO:0050826,response to freezing; GO:0010440,stomatal lineage progression; GO:0006351,transcription, DNA-templated; GO:0003674,molecular_function; GO:0003676,nucleic a…	Helix-loop-helix DNA-binding domain	3.13	2.75	2.86	9.82	9.55	9.64	4.32	4.33	4.38	1.43845	3.7e-36	5.9e-35	up	1.05012	6.48e-20	1.06e-18	up	0.407473	0.0208132	0.065781	FALSE	NA	NA	NA	NA	NA	NA	NA	NA	NA	NA	NA
bHLH	Cluster-27241.88681	TF	bHLH	2267	K18878 BHLH transcription factor Upa20 | (RefSeq) Upa20; transcription factor bHLH137-like (A)	hypothetical protein AXG93_698s1250 [Marchantia polymorpha subsp. ruderalis]	BH077_ARATH RecName: Full=Transcription factor bHLH77; AltName: Full=Basic helix-loop-helix protein 77; Short=AtbHLH77; Short=bHLH 77; AltName: Full=Protein ACTIVATOR FOR CELL ELONGATION 3; AltName: Full=Transcription factor EN 87; AltName: Full=bHLH transcription factor bHLH077;	A0A176VHX5_MARPO SubName: Full=Uncharacterized protein {ECO:0000313|EMBL:OAE19396.1};	--	GO:0005634,nucleus; GO:0003700,DNA-binding transcription factor activity; GO:0046983,protein dimerization activity; GO:0044212,transcription regulatory region DNA binding; GO:0006355,regulation of transcription, DNA-templated; GO:0006351,transcription, DNA-templated; GO:0140110,transcription regulator activity; GO:0003674,molecular_function; GO:0005515,protein binding; GO:0005488,binding; GO:0001…	Helix-loop-helix DNA-binding domain	0.51	0.24	0.22	1.63	1.14	1.29	0.66	0.54	0.38	1.68416	1.92e-05	5.67e-05	up	1.23499	0.000730022	0.00225716	up	0.492061	0.402706	0.595392	FALSE	NA	NA	NA	NA	NA	NA	NA	NA	NA	NA	NA
bHLH	Cluster-27241.88682	TF	bHLH	2006	K18878 BHLH transcription factor Upa20 | (RefSeq) Upa20; transcription factor bHLH137-like (A)	hypothetical protein AXG93_698s1250 [Marchantia polymorpha subsp. ruderalis]	BH077_ARATH RecName: Full=Transcription factor bHLH77; AltName: Full=Basic helix-loop-helix protein 77; Short=AtbHLH77; Short=bHLH 77; AltName: Full=Protein ACTIVATOR FOR CELL ELONGATION 3; AltName: Full=Transcription factor EN 87; AltName: Full=bHLH transcription factor bHLH077;	A0A176VHX5_MARPO SubName: Full=Uncharacterized protein {ECO:0000313|EMBL:OAE19396.1};	--	GO:0005634,nucleus; GO:0003700,DNA-binding transcription factor activity; GO:0046983,protein dimerization activity; GO:0044212,transcription regulatory region DNA binding; GO:0006355,regulation of transcription, DNA-templated; GO:0006351,transcription, DNA-templated; GO:0140110,transcription regulator activity; GO:0003674,molecular_function; GO:0005515,protein binding; GO:0005488,binding; GO:0001…	Helix-loop-helix DNA-binding domain	3.66	4.36	3.39	16.05	15.94	18.2	5.83	6.99	6.97	1.86413	1.42e-60	3.81e-59	up	1.24131	3.35e-30	9.05e-29	up	0.633851	0.000271621	0.00158406	FALSE	NA	NA	NA	NA	NA	NA	NA	NA	NA	NA	NA
bHLH	Cluster-27241.9942	TF	bHLH	2905	K16189 phytochrome-interacting factor 4 | (RefSeq) transcription factor PIF4-like isoform X1 (A)	hypothetical protein AXG93_723s1170 [Marchantia polymorpha subsp. ruderalis]	BH066_ARATH RecName: Full=Transcription factor bHLH66; AltName: Full=Basic helix-loop-helix protein 66; Short=AtbHLH66; Short=bHLH 66; AltName: Full=Transcription factor EN 95; AltName: Full=bHLH transcription factor bHLH066;	A0A1B0Z2N2_MARPO SubName: Full=BHLH transcription factor {ECO:0000313|EMBL:ANO58446.1};	--	GO:0005634,nucleus; GO:0001046,core promoter sequence-specific DNA binding; GO:0003700,DNA-binding transcription factor activity; GO:0046983,protein dimerization activity; GO:0001228,DNA-binding transcription activator activity, RNA polymerase II-specific; GO:0055046,microgametogenesis; GO:0048235,pollen sperm cell differentiation; GO:0006355,regulation of transcription, DNA-templated; GO:0080147…	Helix-loop-helix DNA-binding domain	0.24	0.21	0.15	0.81	0.9	0.84	0.33	0.38	0.67	1.77822	7.2e-07	2.52e-06	up	0.797432	0.0313018	0.0636992	FALSE	1.01539	0.0737811	0.179193	FALSE	NA	NA	NA	NA	NA	NA	NA	NA	NA	NA	NA
bHLH	Cluster-23683.0	TF	bHLH	1154	--	PREDICTED: uncharacterized protein LOC104228545 [Nicotiana sylvestris]	BH101_ARATH RecName: Full=Transcription factor bHLH101; AltName: Full=Basic helix-loop-helix protein 101; Short=AtbHLH101; Short=bHLH 101; AltName: Full=Transcription factor EN 10; AltName: Full=bHLH transcription factor bHLH101;	A0A1U7WL74_NICSY SubName: Full=uncharacterized protein LOC104228545 {ECO:0000313|RefSeq:XP_009779323.1};	--	GO:0090575,RNA polymerase II transcription factor complex; GO:0003700,DNA-binding transcription factor activity; GO:0046983,protein dimerization activity; GO:0000977,RNA polymerase II regulatory region sequence-specific DNA binding; GO:0010106,cellular response to iron ion starvation; GO:0055072,iron ion homeostasis; GO:0006357,regulation of transcription by RNA polymerase II; GO:0006355,regulati…	Helix-loop-helix DNA-binding domain	0.67	0.63	0.76	1.14	1.05	1.11	2.73	2.95	2.53	NA	NA	NA	NA	-1.42421	4.03e-06	1.84e-05	down	1.83959	5.38e-06	4.49e-05	up	1154	--	PREDICTED: uncharacterized protein LOC104228545 [Nicotiana sylvestris]	BH101_ARATH RecName: Full=Transcription factor bHLH101; AltName: Full=Basic helix-loop-helix protein 101; Short=AtbHLH101; Short=bHLH 101; AltName: Full=Transcription factor EN 10; AltName: Full=bHLH transcription factor bHLH101;	A0A1U7WL74_NICSY SubName: Full=uncharacterized protein LOC104228545 {ECO:0000313|RefSeq:XP_009779323.1};	--	GO:0090575,RNA polymerase II transcription factor complex; GO:0003700,DNA-binding transcription factor activity; GO:0046983,protein dimerization activity; GO:0000977,RNA polymerase II regulatory region sequence-specific DNA binding; GO:0010106,cellular response to iron ion starvation; GO:0055072,iron ion homeostasis; GO:0006357,regulation of transcription by RNA polymerase II; GO:0006355,regulati…	Helix-loop-helix DNA-binding domain	bHLH	TF	bHLH
bHLH	Cluster-27241.104920	TF	bHLH	3355	K13422 transcription factor MYC2 | (RefSeq) transcription factor MYC4-like (A)	unknown [Picea sitchensis]	BHLHW_PEA RecName: Full=Basic helix-loop-helix protein A;	B8LQ88_PICSI SubName: Full=Uncharacterized protein {ECO:0000313|EMBL:ABR17818.1};	--	GO:0005634,nucleus; GO:0046983,protein dimerization activity; GO:0009813,flavonoid biosynthetic process; GO:0006355,regulation of transcription, DNA-templated; GO:0006351,transcription, DNA-templated; GO:0005515,protein binding; GO:0003674,molecular_function; GO:0005488,binding; GO:0008152,metabolic process; GO:0008150,biological_process; GO:0009058,biosynthetic process; GO:0009812,flavonoid meta…	bHLH-MYC and R2R3-MYB transcription factors N-terminal	0.45	0.47	0.34	1.01	0.93	1.14	0.31	0.34	0.38	0.982596	0.000179027	0.000467587	FALSE	1.47798	3.71e-07	1.94e-06	up	-0.47435	0.246757	0.428732	FALSE	NA	NA	NA	NA	NA	NA	NA	NA	NA	NA	NA
bHLH	Cluster-27241.74774	TF	bHLH	2877	K18878 BHLH transcription factor Upa20 | (RefSeq) Upa20; transcription factor bHLH137-like (A)	unknown [Picea sitchensis]	BH062_ARATH RecName: Full=Transcription factor bHLH62; AltName: Full=Basic helix-loop-helix protein 62; Short=AtbHLH62; Short=bHLH 62; AltName: Full=Transcription factor EN 85; AltName: Full=bHLH transcription factor bHLH062;	B8LLM2_PICSI SubName: Full=Uncharacterized protein {ECO:0000313|EMBL:ABR16552.1};	--	GO:0005634,nucleus; GO:0003677,DNA binding; GO:0003700,DNA-binding transcription factor activity; GO:0046983,protein dimerization activity; GO:0006355,regulation of transcription, DNA-templated; GO:0006351,transcription, DNA-templated; GO:0003674,molecular_function; GO:0003676,nucleic acid binding; GO:0005488,binding; GO:0097159,organic cyclic compound binding; GO:1901363,heterocyclic compound bi…	Helix-loop-helix DNA-binding domain	0.34	0.17	0.46	0.69	0.82	0.83	0.36	0.29	0.31	0.969369	0.00913313	0.01755	FALSE	1.20554	0.000528565	0.00168054	up	NA	NA	NA	NA	NA	NA	NA	NA	NA	NA	NA	NA	NA	NA	NA
HB	Cluster-27241.48952	TF	HB->HB-BELL	3311	--	BEL1-like homeodomain protein 1 [Amborella trichopoda]	BLH1_ARATH RecName: Full=BEL1-like homeodomain protein 1; Short=BEL1-like protein 1; AltName: Full=Protein EMBRYO SAC DEVELOPMENT ARREST 29;	A0A0C9RM18_9SPER SubName: Full=TSA: Wollemia nobilis Ref_Wollemi_Transcript_11489_4138 transcribed RNA sequence {ECO:0000313|EMBL:JAG87726.1};	Transcription factor MEIS1 and related HOX domain proteins	GO:0005737,cytoplasm; GO:0005634,nucleus; GO:0003677,DNA binding; GO:0003700,DNA-binding transcription factor activity; GO:0046982,protein heterodimerization activity; GO:0042803,protein homodimerization activity; GO:0010197,polar nucleus fusion; GO:0009737,response to abscisic acid; GO:0010201,response to continuous far red light stimulus by the high-irradiance response system; GO:0009610,respon…	Associated with HOX	38.34	38.67	36.81	96.57	93.93	99.03	57.36	63.73	63.57	1.06454	9.52e-219	1.39e-216	up	0.546108	2.45e-47	1.18e-45	FALSE	0.532615	3.64e-30	2.97e-28	FALSE	3311	--	BEL1-like homeodomain protein 1 [Amborella trichopoda]	BLH1_ARATH RecName: Full=BEL1-like homeodomain protein 1; Short=BEL1-like protein 1; AltName: Full=Protein EMBRYO SAC DEVELOPMENT ARREST 29;	A0A0C9RM18_9SPER SubName: Full=TSA: Wollemia nobilis Ref_Wollemi_Transcript_11489_4138 transcribed RNA sequence {ECO:0000313|EMBL:JAG87726.1};	Transcription factor MEIS1 and related HOX domain proteins	GO:0005737,cytoplasm; GO:0005634,nucleus; GO:0003677,DNA binding; GO:0003700,DNA-binding transcription factor activity; GO:0046982,protein heterodimerization activity; GO:0042803,protein homodimerization activity; GO:0010197,polar nucleus fusion; GO:0009737,response to abscisic acid; GO:0010201,response to continuous far red light stimulus by the high-irradiance response system; GO:0009610,respon…	Associated with HOX	HB-BELL	TF	HB->HB-BELL
HB	Cluster-27241.115957	TF	HB->HB-HD-ZIP	1217	K09338 homeobox-leucine zipper protein | (RefSeq) homeobox-leucine zipper protein HOX11 (A)	unknown [Picea sitchensis]	HAT14_ARATH RecName: Full=Homeobox-leucine zipper protein HAT14; AltName: Full=Homeodomain-leucine zipper protein HAT14; Short=HD-ZIP protein 14;	A9NX56_PICSI SubName: Full=Uncharacterized protein {ECO:0000313|EMBL:ABK25217.1};	Transcription factor HEX, contains HOX and HALZ domains	GO:0005634,nucleus; GO:0003700,DNA-binding transcription factor activity; GO:0043565,sequence-specific DNA binding; GO:0006351,transcription, DNA-templated; GO:0140110,transcription regulator activity; GO:0003674,molecular_function; GO:0003676,nucleic acid binding; GO:0003677,DNA binding; GO:0005488,binding; GO:0097159,organic cyclic compound binding; GO:1901363,heterocyclic compound binding; GO:…	Homeodomain	1.46	0.76	1.47	3.87	4.27	3.63	2.64	2.79	3.49	1.37279	1.18e-06	4.04e-06	up	0.307347	0.187045	0.28474	FALSE	1.09203	0.00453271	0.0185184	up	NA	NA	NA	NA	NA	NA	NA	NA	NA	NA	NA
HB	Cluster-27241.19816	TF	HB->HB-HD-ZIP	2462	K09338 homeobox-leucine zipper protein | (RefSeq) homeobox-leucine zipper protein ANTHOCYANINLESS 2 isoform X1 (A)	hypothetical protein AXG93_4259s1080 [Marchantia polymorpha subsp. ruderalis]	PDF2_ARATH RecName: Full=Homeobox-leucine zipper protein PROTODERMAL FACTOR 2; AltName: Full=HD-ZIP protein PDF2; AltName: Full=Homeodomain transcription factor PDF2;	A0A0D6QZY6_ARACU SubName: Full=Uncharacterized protein {ECO:0000313|EMBL:JAG95245.1};	--	GO:0005634,nucleus; GO:0003677,DNA binding; GO:0003700,DNA-binding transcription factor activity; GO:0008289,lipid binding; GO:0043565,sequence-specific DNA binding; GO:0048825,cotyledon development; GO:0009913,epidermal cell differentiation; GO:0009845,seed germination; GO:0006351,transcription, DNA-templated; GO:0003674,molecular_function; GO:0003676,nucleic acid binding; GO:0005488,binding; GO…	START domain	0.09	0.1	0.1	1.33	1.38	1.34	0.16	0.28	0.11	3.5185	1.37e-14	9.09e-14	up	2.77638	1.47e-11	1.28e-10	up	NA	NA	NA	NA	2462	K09338 homeobox-leucine zipper protein | (RefSeq) homeobox-leucine zipper protein ANTHOCYANINLESS 2 isoform X1 (A)	hypothetical protein AXG93_4259s1080 [Marchantia polymorpha subsp. ruderalis]	PDF2_ARATH RecName: Full=Homeobox-leucine zipper protein PROTODERMAL FACTOR 2; AltName: Full=HD-ZIP protein PDF2; AltName: Full=Homeodomain transcription factor PDF2;	A0A0D6QZY6_ARACU SubName: Full=Uncharacterized protein {ECO:0000313|EMBL:JAG95245.1};	--	GO:0005634,nucleus; GO:0003677,DNA binding; GO:0003700,DNA-binding transcription factor activity; GO:0008289,lipid binding; GO:0043565,sequence-specific DNA binding; GO:0048825,cotyledon development; GO:0009913,epidermal cell differentiation; GO:0009845,seed germination; GO:0006351,transcription, DNA-templated; GO:0003674,molecular_function; GO:0003676,nucleic acid binding; GO:0005488,binding; GO…	START domain	HB-HD-ZIP	TF	HB->HB-HD-ZIP
HB	Cluster-27241.29673	TF	HB->HB-HD-ZIP	3559	K09338 homeobox-leucine zipper protein | (RefSeq) homeobox-leucine zipper protein ROC8 isoform X2 (A)	homeobox-leucine zipper protein ROC8 isoform X2 [Amborella trichopoda]	PDF2_ARATH RecName: Full=Homeobox-leucine zipper protein PROTODERMAL FACTOR 2; AltName: Full=HD-ZIP protein PDF2; AltName: Full=Homeodomain transcription factor PDF2;	A0A0D6QXF5_ARACU SubName: Full=Uncharacterized protein {ECO:0000313|EMBL:JAG96262.1};	--	GO:0005634,nucleus; GO:0003677,DNA binding; GO:0003700,DNA-binding transcription factor activity; GO:0008289,lipid binding; GO:0043565,sequence-specific DNA binding; GO:0048825,cotyledon development; GO:0009913,epidermal cell differentiation; GO:0009845,seed germination; GO:0006351,transcription, DNA-templated; GO:0003674,molecular_function; GO:0003676,nucleic acid binding; GO:0005488,binding; GO…	START domain	0.38	0.42	0.3	5.43	5.2	5.25	0.52	0.58	0.36	3.56264	1.72e-78	6.2e-77	up	3.33182	5.02e-66	3.82e-64	up	0.24022	0.56503	0.733176	FALSE	3559	K09338 homeobox-leucine zipper protein | (RefSeq) homeobox-leucine zipper protein ROC8 isoform X2 (A)	homeobox-leucine zipper protein ROC8 isoform X2 [Amborella trichopoda]	PDF2_ARATH RecName: Full=Homeobox-leucine zipper protein PROTODERMAL FACTOR 2; AltName: Full=HD-ZIP protein PDF2; AltName: Full=Homeodomain transcription factor PDF2;	A0A0D6QXF5_ARACU SubName: Full=Uncharacterized protein {ECO:0000313|EMBL:JAG96262.1};	--	GO:0005634,nucleus; GO:0003677,DNA binding; GO:0003700,DNA-binding transcription factor activity; GO:0008289,lipid binding; GO:0043565,sequence-specific DNA binding; GO:0048825,cotyledon development; GO:0009913,epidermal cell differentiation; GO:0009845,seed germination; GO:0006351,transcription, DNA-templated; GO:0003674,molecular_function; GO:0003676,nucleic acid binding; GO:0005488,binding; GO…	START domain	HB-HD-ZIP	TF	HB->HB-HD-ZIP
HB	Cluster-27241.34485	TF	HB->HB-HD-ZIP	3738	K09338 homeobox-leucine zipper protein | (RefSeq) homeobox-leucine zipper protein HOX32-like isoform X1 (A)	HB3 [Pinus tabuliformis]	HOX32_ORYSJ RecName: Full=Homeobox-leucine zipper protein HOX32; AltName: Full=HD-ZIP protein HOX32; AltName: Full=Homeodomain transcription factor HOX32; AltName: Full=OsHox32;	A0A0K0M717_PINTB SubName: Full=HB3 {ECO:0000313|EMBL:AJP06303.1};	--	GO:0005634,nucleus; GO:0003677,DNA binding; GO:0008289,lipid binding; GO:0006355,regulation of transcription, DNA-templated; GO:0006351,transcription, DNA-templated; GO:0003674,molecular_function; GO:0003676,nucleic acid binding; GO:0005488,binding; GO:0097159,organic cyclic compound binding; GO:1901363,heterocyclic compound binding; GO:0008152,metabolic process; GO:0006139,nucleobase-containing …	Homeodomain	0.33	0.44	0.49	1.09	1.12	0.9	0.47	0.72	0.75	1.07421	5.72e-05	0.000159291	up	0.590156	0.030684	0.0626005	FALSE	0.484435	0.205628	0.378623	FALSE	3738	K09338 homeobox-leucine zipper protein | (RefSeq) homeobox-leucine zipper protein HOX32-like isoform X1 (A)	HB3 [Pinus tabuliformis]	HOX32_ORYSJ RecName: Full=Homeobox-leucine zipper protein HOX32; AltName: Full=HD-ZIP protein HOX32; AltName: Full=Homeodomain transcription factor HOX32; AltName: Full=OsHox32;	A0A0K0M717_PINTB SubName: Full=HB3 {ECO:0000313|EMBL:AJP06303.1};	--	GO:0005634,nucleus; GO:0003677,DNA binding; GO:0008289,lipid binding; GO:0006355,regulation of transcription, DNA-templated; GO:0006351,transcription, DNA-templated; GO:0003674,molecular_function; GO:0003676,nucleic acid binding; GO:0005488,binding; GO:0097159,organic cyclic compound binding; GO:1901363,heterocyclic compound binding; GO:0008152,metabolic process; GO:0006139,nucleobase-containing …	Homeodomain	HB-HD-ZIP	TF	HB->HB-HD-ZIP
HB	Cluster-27241.34487	TF	HB->HB-HD-ZIP	4171	K09338 homeobox-leucine zipper protein | (RefSeq) homeobox-leucine zipper protein HOX32-like (A)	HB3 [Pinus tabuliformis]	HOX32_ORYSJ RecName: Full=Homeobox-leucine zipper protein HOX32; AltName: Full=HD-ZIP protein HOX32; AltName: Full=Homeodomain transcription factor HOX32; AltName: Full=OsHox32;	A0A0K0M717_PINTB SubName: Full=HB3 {ECO:0000313|EMBL:AJP06303.1};	--	GO:0005634,nucleus; GO:0003677,DNA binding; GO:0008289,lipid binding; GO:0006355,regulation of transcription, DNA-templated; GO:0006351,transcription, DNA-templated; GO:0003674,molecular_function; GO:0003676,nucleic acid binding; GO:0005488,binding; GO:0097159,organic cyclic compound binding; GO:1901363,heterocyclic compound binding; GO:0008152,metabolic process; GO:0006139,nucleobase-containing …	START domain	0.17	0.13	0.09	0.33	0.48	0.33	0.32	0.46	0.15	1.29239	0.0036064	0.00752452	up	0.185431	0.709306	0.790507	FALSE	1.13288	0.0795883	0.189791	FALSE	4171	K09338 homeobox-leucine zipper protein | (RefSeq) homeobox-leucine zipper protein HOX32-like (A)	HB3 [Pinus tabuliformis]	HOX32_ORYSJ RecName: Full=Homeobox-leucine zipper protein HOX32; AltName: Full=HD-ZIP protein HOX32; AltName: Full=Homeodomain transcription factor HOX32; AltName: Full=OsHox32;	A0A0K0M717_PINTB SubName: Full=HB3 {ECO:0000313|EMBL:AJP06303.1};	--	GO:0005634,nucleus; GO:0003677,DNA binding; GO:0008289,lipid binding; GO:0006355,regulation of transcription, DNA-templated; GO:0006351,transcription, DNA-templated; GO:0003674,molecular_function; GO:0003676,nucleic acid binding; GO:0005488,binding; GO:0097159,organic cyclic compound binding; GO:1901363,heterocyclic compound binding; GO:0008152,metabolic process; GO:0006139,nucleobase-containing …	START domain	HB-HD-ZIP	TF	HB->HB-HD-ZIP
HB	Cluster-27241.36508	TF	HB->HB-HD-ZIP	3312	K09338 homeobox-leucine zipper protein | (RefSeq) homeobox-leucine zipper protein ROC2 isoform X2 (A)	homeobox 1 [Picea abies]	PDF2_ARATH RecName: Full=Homeobox-leucine zipper protein PROTODERMAL FACTOR 2; AltName: Full=HD-ZIP protein PDF2; AltName: Full=Homeodomain transcription factor PDF2;	Q9FR59_PICAB SubName: Full=Homeobox 1 {ECO:0000313|EMBL:AAG43405.1};	--	GO:0005634,nucleus; GO:0003677,DNA binding; GO:0003700,DNA-binding transcription factor activity; GO:0008289,lipid binding; GO:0043565,sequence-specific DNA binding; GO:0048825,cotyledon development; GO:0009913,epidermal cell differentiation; GO:0009845,seed germination; GO:0006351,transcription, DNA-templated; GO:0003674,molecular_function; GO:0003676,nucleic acid binding; GO:0005488,binding; GO…	START domain	2.39	2.04	2.33	5.42	5.81	5.7	3.37	4.41	4.06	1.03636	1.69e-21	1.62e-20	up	0.4181	0.000626793	0.00196452	FALSE	0.636024	0.000194251	0.00117251	FALSE	3312	K09338 homeobox-leucine zipper protein | (RefSeq) homeobox-leucine zipper protein ROC2 isoform X2 (A)	homeobox 1 [Picea abies]	PDF2_ARATH RecName: Full=Homeobox-leucine zipper protein PROTODERMAL FACTOR 2; AltName: Full=HD-ZIP protein PDF2; AltName: Full=Homeodomain transcription factor PDF2;	Q9FR59_PICAB SubName: Full=Homeobox 1 {ECO:0000313|EMBL:AAG43405.1};	--	GO:0005634,nucleus; GO:0003677,DNA binding; GO:0003700,DNA-binding transcription factor activity; GO:0008289,lipid binding; GO:0043565,sequence-specific DNA binding; GO:0048825,cotyledon development; GO:0009913,epidermal cell differentiation; GO:0009845,seed germination; GO:0006351,transcription, DNA-templated; GO:0003674,molecular_function; GO:0003676,nucleic acid binding; GO:0005488,binding; GO…	START domain	HB-HD-ZIP	TF	HB->HB-HD-ZIP
HB	Cluster-27241.52162	TF	HB->HB-HD-ZIP	2820	K09338 homeobox-leucine zipper protein | (RefSeq) homeobox-leucine zipper protein ROC2 isoform X2 (A)	homeobox-leucine zipper protein ROC2 isoform X1 [Amborella trichopoda]	PDF2_ARATH RecName: Full=Homeobox-leucine zipper protein PROTODERMAL FACTOR 2; AltName: Full=HD-ZIP protein PDF2; AltName: Full=Homeodomain transcription factor PDF2;	W1NEF5_AMBTC SubName: Full=Uncharacterized protein {ECO:0000313|EMBL:ERM93749.1};	--	GO:0005634,nucleus; GO:0003677,DNA binding; GO:0003700,DNA-binding transcription factor activity; GO:0008289,lipid binding; GO:0043565,sequence-specific DNA binding; GO:0048825,cotyledon development; GO:0009913,epidermal cell differentiation; GO:0009845,seed germination; GO:0006351,transcription, DNA-templated; GO:0003674,molecular_function; GO:0003676,nucleic acid binding; GO:0005488,binding; GO…	START domain	1.8	1.47	1.68	4.3	4.1	4.73	1.94	1.91	2.31	1.1114	1.64e-14	1.08e-13	up	0.98792	1.92e-10	1.49e-09	FALSE	0.144936	0.506821	0.685788	FALSE	2820	K09338 homeobox-leucine zipper protein | (RefSeq) homeobox-leucine zipper protein ROC2 isoform X2 (A)	homeobox-leucine zipper protein ROC2 isoform X1 [Amborella trichopoda]	PDF2_ARATH RecName: Full=Homeobox-leucine zipper protein PROTODERMAL FACTOR 2; AltName: Full=HD-ZIP protein PDF2; AltName: Full=Homeodomain transcription factor PDF2;	W1NEF5_AMBTC SubName: Full=Uncharacterized protein {ECO:0000313|EMBL:ERM93749.1};	--	GO:0005634,nucleus; GO:0003677,DNA binding; GO:0003700,DNA-binding transcription factor activity; GO:0008289,lipid binding; GO:0043565,sequence-specific DNA binding; GO:0048825,cotyledon development; GO:0009913,epidermal cell differentiation; GO:0009845,seed germination; GO:0006351,transcription, DNA-templated; GO:0003674,molecular_function; GO:0003676,nucleic acid binding; GO:0005488,binding; GO…	START domain	HB-HD-ZIP	TF	HB->HB-HD-ZIP
HB	Cluster-27241.81616	TF	HB->HB-HD-ZIP	3433	K09338 homeobox-leucine zipper protein | (RefSeq) homeobox-leucine zipper protein ATHB-6-like isoform X1 (A)	unknown [Picea sitchensis]	ATHB5_ARATH RecName: Full=Homeobox-leucine zipper protein ATHB-5; AltName: Full=HD-ZIP protein ATHB-5; AltName: Full=Homeodomain transcription factor ATHB-5;	D5AB83_PICSI SubName: Full=Uncharacterized protein {ECO:0000313|EMBL:ADE76802.1};	Transcription factor HEX, contains HOX and HALZ domains	GO:0005634,nucleus; GO:0003700,DNA-binding transcription factor activity; GO:0042803,protein homodimerization activity; GO:0043565,sequence-specific DNA binding; GO:0009738,abscisic acid-activated signaling pathway; GO:0045893,positive regulation of transcription, DNA-templated; GO:0009737,response to abscisic acid; GO:0006351,transcription, DNA-templated; GO:0140110,transcription regulator activ…	Homeodomain	0	0.21	0.02	1.62	0.97	1.57	0.47	0.31	0.31	3.91521	0.00768721	0.0150083	up	1.80952	4.93e-07	2.54e-06	up	NA	NA	NA	NA	NA	NA	NA	NA	NA	NA	NA	NA	NA	NA	NA
HB	Cluster-27241.81619	TF	HB->HB-HD-ZIP	3563	K09338 homeobox-leucine zipper protein | (RefSeq) homeobox-leucine zipper protein ATHB-6-like isoform X1 (A)	unknown [Picea sitchensis]	ATHB5_ARATH RecName: Full=Homeobox-leucine zipper protein ATHB-5; AltName: Full=HD-ZIP protein ATHB-5; AltName: Full=Homeodomain transcription factor ATHB-5;	D5AB83_PICSI SubName: Full=Uncharacterized protein {ECO:0000313|EMBL:ADE76802.1};	Transcription factor HEX, contains HOX and HALZ domains	GO:0005634,nucleus; GO:0003700,DNA-binding transcription factor activity; GO:0042803,protein homodimerization activity; GO:0043565,sequence-specific DNA binding; GO:0009738,abscisic acid-activated signaling pathway; GO:0045893,positive regulation of transcription, DNA-templated; GO:0009737,response to abscisic acid; GO:0006351,transcription, DNA-templated; GO:0140110,transcription regulator activ…	Homeobox associated leucine zipper	4.44	4.48	4.81	13.48	12.58	13	5.39	6.34	6.32	1.23024	5.34e-59	1.39e-57	up	1.01331	2.32e-33	7.02e-32	up	0.228161	0.0574314	0.147949	FALSE	NA	NA	NA	NA	NA	NA	NA	NA	NA	NA	NA
HB	Cluster-27241.81620	TF	HB->HB-HD-ZIP	4516	K09338 homeobox-leucine zipper protein | (RefSeq) homeobox-leucine zipper protein HOX25-like (A)	predicted protein [Physcomitrella patens]	ATHB5_ARATH RecName: Full=Homeobox-leucine zipper protein ATHB-5; AltName: Full=HD-ZIP protein ATHB-5; AltName: Full=Homeodomain transcription factor ATHB-5;	A9SGU8_PHYPA SubName: Full=Predicted protein {ECO:0000313|EMBL:EDQ69598.1}; Flags: Fragment;	Transcription factor HEX, contains HOX and HALZ domains	GO:0005634,nucleus; GO:0003700,DNA-binding transcription factor activity; GO:0042803,protein homodimerization activity; GO:0043565,sequence-specific DNA binding; GO:0009738,abscisic acid-activated signaling pathway; GO:0045893,positive regulation of transcription, DNA-templated; GO:0009737,response to abscisic acid; GO:0006351,transcription, DNA-templated; GO:0140110,transcription regulator activ…	Homeodomain	0.53	0.13	0.29	1.26	1.18	1.12	0.75	1.11	0.93	1.59283	3.62e-05	0.000103206	up	0.261367	0.22081	0.325182	FALSE	1.36249	0.00449157	0.018388	up	NA	NA	NA	NA	NA	NA	NA	NA	NA	NA	NA
HB	Cluster-27241.81623	TF	HB->HB-HD-ZIP	4163	K09338 homeobox-leucine zipper protein | (RefSeq) homeobox-leucine zipper protein ATHB-6-like isoform X1 (A)	unknown [Picea sitchensis]	ATHB5_ARATH RecName: Full=Homeobox-leucine zipper protein ATHB-5; AltName: Full=HD-ZIP protein ATHB-5; AltName: Full=Homeodomain transcription factor ATHB-5;	D5AB83_PICSI SubName: Full=Uncharacterized protein {ECO:0000313|EMBL:ADE76802.1};	Transcription factor HEX, contains HOX and HALZ domains	GO:0005634,nucleus; GO:0003700,DNA-binding transcription factor activity; GO:0042803,protein homodimerization activity; GO:0043565,sequence-specific DNA binding; GO:0009738,abscisic acid-activated signaling pathway; GO:0045893,positive regulation of transcription, DNA-templated; GO:0009737,response to abscisic acid; GO:0006351,transcription, DNA-templated; GO:0140110,transcription regulator activ…	Homeodomain	1.88	1.62	1.8	5.14	6.53	6.07	3.12	3.83	3.19	1.45856	2.12e-30	2.86e-29	up	0.705759	2.55e-07	1.36e-06	FALSE	0.768297	3.23e-06	2.81e-05	FALSE	NA	NA	NA	NA	NA	NA	NA	NA	NA	NA	NA
HB	Cluster-27241.95187	TF	HB->HB-HD-ZIP	3429	K09338 homeobox-leucine zipper protein | (RefSeq) homeobox-leucine zipper protein ATHB-15 (A)	class III HD-Zip protein HDZ32 [Pinus taeda]	ATHB8_ARATH RecName: Full=Homeobox-leucine zipper protein ATHB-8; AltName: Full=HD-ZIP protein ATHB-8; AltName: Full=Homeodomain transcription factor ATHB-8;	Q0Q420_PINTA SubName: Full=Class III HD-Zip protein HDZ32 {ECO:0000313|EMBL:ABG73246.1};	--	GO:0005634,nucleus; GO:0003677,DNA binding; GO:0003700,DNA-binding transcription factor activity; GO:0008289,lipid binding; GO:0030154,cell differentiation; GO:0010014,meristem initiation; GO:0045597,positive regulation of cell differentiation; GO:0008284,positive regulation of cell proliferation; GO:0010072,primary shoot apical meristem specification; GO:0010067,procambium histogenesis; GO:00097…	START domain	1.43	1.65	1.6	4.03	3.52	4.03	1.5	2.05	2.04	1.03359	1.94e-13	1.19e-12	up	0.950665	6.8e-09	4.44e-08	FALSE	0.0922335	0.674963	0.813807	FALSE	NA	NA	NA	NA	NA	NA	NA	NA	NA	NA	NA
HB	Cluster-31339.0	TF	HB->HB-HD-ZIP	789	K09338 homeobox-leucine zipper protein | (RefSeq) homeobox-leucine zipper protein ATHB-13 (A)	homeobox-leucine zipper protein ATHB-13-like [Dendrobium catenatum]	ATB13_ARATH RecName: Full=Homeobox-leucine zipper protein ATHB-13; AltName: Full=HD-ZIP protein ATHB-13; AltName: Full=Homeodomain transcription factor ATHB-13;	A0A2I0VZD7_9ASPA SubName: Full=Homeobox-leucine zipper protein ATHB-13 {ECO:0000313|EMBL:PKU68776.1};	Transcription factor HEX, contains HOX and HALZ domains	GO:0005634,nucleus; GO:0003700,DNA-binding transcription factor activity; GO:0043565,sequence-specific DNA binding; GO:0048826,cotyledon morphogenesis; GO:0009965,leaf morphogenesis; GO:0080022,primary root development; GO:0009744,response to sucrose; GO:0006351,transcription, DNA-templated; GO:0140110,transcription regulator activity; GO:0003674,molecular_function; GO:0003676,nucleic acid bindin…	Homeodomain	0	0.11	0.43	2.75	3.36	3.1	0.99	0.37	0.2	4.06614	1.61e-07	6.05e-07	up	2.41948	0.000102439	0.00037328	up	NA	NA	NA	NA	NA	NA	NA	NA	NA	NA	NA	NA	NA	NA	NA
HB	Cluster-27241.31022	TF	HB->HB-HD-ZIP	1019	K09338 homeobox-leucine zipper protein | (RefSeq) homeobox-leucine zipper protein HAT22-like (A)	unknown [Picea sitchensis]	HAT22_ARATH RecName: Full=Homeobox-leucine zipper protein HAT22; AltName: Full=Homeodomain-leucine zipper protein HAT22; Short=HD-ZIP protein 22;	A9NKN4_PICSI SubName: Full=Uncharacterized protein {ECO:0000313|EMBL:ABK21195.1};	Transcription factor HEX, contains HOX and HALZ domains	GO:0005634,nucleus; GO:0003700,DNA-binding transcription factor activity; GO:0043565,sequence-specific DNA binding; GO:0009738,abscisic acid-activated signaling pathway; GO:0009737,response to abscisic acid; GO:0009735,response to cytokinin; GO:0009414,response to water deprivation; GO:0006351,transcription, DNA-templated; GO:0140110,transcription regulator activity; GO:0003674,molecular_function…	Homeodomain	1.95	1.56	0	3.08	2.78	3.13	0.46	1.03	1.72	1.08981	0.392073	0.477385	FALSE	1.40316	0.00347497	0.00924494	up	-0.292156	0.789132	0.887831	FALSE	1019	K09338 homeobox-leucine zipper protein | (RefSeq) homeobox-leucine zipper protein HAT22-like (A)	unknown [Picea sitchensis]	HAT22_ARATH RecName: Full=Homeobox-leucine zipper protein HAT22; AltName: Full=Homeodomain-leucine zipper protein HAT22; Short=HD-ZIP protein 22;	A9NKN4_PICSI SubName: Full=Uncharacterized protein {ECO:0000313|EMBL:ABK21195.1};	Transcription factor HEX, contains HOX and HALZ domains	GO:0005634,nucleus; GO:0003700,DNA-binding transcription factor activity; GO:0043565,sequence-specific DNA binding; GO:0009738,abscisic acid-activated signaling pathway; GO:0009737,response to abscisic acid; GO:0009735,response to cytokinin; GO:0009414,response to water deprivation; GO:0006351,transcription, DNA-templated; GO:0140110,transcription regulator activity; GO:0003674,molecular_function…	Homeodomain	HB-HD-ZIP	TF	HB->HB-HD-ZIP
HB	Cluster-27241.46981	TF	HB->HB-HD-ZIP	2635	K09338 homeobox-leucine zipper protein | (RefSeq) homeobox-leucine zipper protein HOX11 (A)	Homeobox domain [Macleaya cordata]	HAT14_ARATH RecName: Full=Homeobox-leucine zipper protein HAT14; AltName: Full=Homeodomain-leucine zipper protein HAT14; Short=HD-ZIP protein 14;	A0A0C9QME4_9SPER SubName: Full=TSA: Wollemia nobilis Ref_Wollemi_Transcript_22371_1708 transcribed RNA sequence {ECO:0000313|EMBL:JAG85830.1};	Transcription factor HEX, contains HOX and HALZ domains	GO:0005634,nucleus; GO:0003700,DNA-binding transcription factor activity; GO:0043565,sequence-specific DNA binding; GO:0006351,transcription, DNA-templated; GO:0140110,transcription regulator activity; GO:0003674,molecular_function; GO:0003676,nucleic acid binding; GO:0003677,DNA binding; GO:0005488,binding; GO:0097159,organic cyclic compound binding; GO:1901363,heterocyclic compound binding; GO:…	Homeodomain	1.45	1.32	1.48	2.41	2.72	2.88	1.1	1.12	1.26	0.629468	0.000217074	0.00055971	FALSE	1.10041	2.32e-08	1.41e-07	up	-0.45626	0.0703553	0.172665	FALSE	2635	K09338 homeobox-leucine zipper protein | (RefSeq) homeobox-leucine zipper protein HOX11 (A)	Homeobox domain [Macleaya cordata]	HAT14_ARATH RecName: Full=Homeobox-leucine zipper protein HAT14; AltName: Full=Homeodomain-leucine zipper protein HAT14; Short=HD-ZIP protein 14;	A0A0C9QME4_9SPER SubName: Full=TSA: Wollemia nobilis Ref_Wollemi_Transcript_22371_1708 transcribed RNA sequence {ECO:0000313|EMBL:JAG85830.1};	Transcription factor HEX, contains HOX and HALZ domains	GO:0005634,nucleus; GO:0003700,DNA-binding transcription factor activity; GO:0043565,sequence-specific DNA binding; GO:0006351,transcription, DNA-templated; GO:0140110,transcription regulator activity; GO:0003674,molecular_function; GO:0003676,nucleic acid binding; GO:0003677,DNA binding; GO:0005488,binding; GO:0097159,organic cyclic compound binding; GO:1901363,heterocyclic compound binding; GO:…	Homeodomain	HB-HD-ZIP	TF	HB->HB-HD-ZIP
HB	Cluster-27241.12964	TF	HB->HB-KNOX	1815	--	homeobox transcription factor KN3 [Pinus pinaster]	KNAT1_ARATH RecName: Full=Homeobox protein knotted-1-like 1; AltName: Full=Protein BREVIPEDICELLUS; AltName: Full=Protein KNAT1;	A0A0S2CBQ1_PINPS SubName: Full=Homeobox transcription factor KN3 {ECO:0000313|EMBL:ALN42229.1};	Transcription factor MEIS1 and related HOX domain proteins	GO:0005634,nucleus; GO:0003700,DNA-binding transcription factor activity; GO:0043565,sequence-specific DNA binding; GO:0045165,cell fate commitment; GO:0001708,cell fate specification; GO:0010051,xylem and phloem pattern formation; GO:0010089,xylem development; GO:0140110,transcription regulator activity; GO:0003674,molecular_function; GO:0003676,nucleic acid binding; GO:0003677,DNA binding; GO:0…	KNOX2 domain	0.24	0.04	0.04	0.63	0.86	0.86	0.17	0.17	0.18	2.49016	0.00051634	0.00125281	up	2.08794	4.72e-05	0.000182282	up	NA	NA	NA	NA	NA	NA	NA	NA	NA	NA	NA	NA	NA	NA	NA
HB	Cluster-27241.76819	TF	HB->HB-KNOX	1157	--	homeobox transcription factor KN4 [Pinus pinaster]	KN1_SOLLC RecName: Full=Homeotic protein knotted-1; Short=TKN1;	A0A0S2CBH7_PINPS SubName: Full=Homeobox transcription factor KN4 {ECO:0000313|EMBL:ALN42228.1};	Transcription factor MEIS1 and related HOX domain proteins	GO:0005634,nucleus; GO:0043565,sequence-specific DNA binding; GO:0006355,regulation of transcription, DNA-templated; GO:0003674,molecular_function; GO:0003676,nucleic acid binding; GO:0003677,DNA binding; GO:0005488,binding; GO:0097159,organic cyclic compound binding; GO:1901363,heterocyclic compound binding; GO:0008152,metabolic process; GO:0006139,nucleobase-containing compound metabolic proces…	KNOX1 domain	0.86	0.75	0.63	1.74	1.48	1.06	0.84	0.33	0.43	0.649866	0.113488	0.165487	FALSE	1.30214	0.0190053	0.0414439	up	NA	NA	NA	NA	NA	NA	NA	NA	NA	NA	NA	NA	NA	NA	NA
HB	Cluster-27241.31028	TF	HB->HB-other	1753	K09338 homeobox-leucine zipper protein | (RefSeq) homeobox-leucine zipper protein HOX11-like (A)	unknown [Picea sitchensis]	HAT1_ARATH RecName: Full=Homeobox-leucine zipper protein HAT1; AltName: Full=Homeodomain-leucine zipper protein HAT1; Short=HD-ZIP protein 1;	A9NKN4_PICSI SubName: Full=Uncharacterized protein {ECO:0000313|EMBL:ABK21195.1};	Transcription factor HEX, contains HOX and HALZ domains	GO:0005634,nucleus; GO:0003700,DNA-binding transcription factor activity; GO:0043621,protein self-association; GO:0043565,sequence-specific DNA binding; GO:0003006,developmental process involved in reproduction; GO:0010582,floral meristem determinacy; GO:0080127,fruit septum development; GO:0048467,gynoecium development; GO:0006351,transcription, DNA-templated; GO:0140110,transcription regulator …	HD-ZIP protein N terminus	0	0.21	0.23	1.31	2.13	2.02	0.21	0.43	0.45	3.60063	2.31e-08	9.43e-08	up	2.23956	1.44e-07	7.91e-07	up	NA	NA	NA	NA	1753	K09338 homeobox-leucine zipper protein | (RefSeq) homeobox-leucine zipper protein HOX11-like (A)	unknown [Picea sitchensis]	HAT1_ARATH RecName: Full=Homeobox-leucine zipper protein HAT1; AltName: Full=Homeodomain-leucine zipper protein HAT1; Short=HD-ZIP protein 1;	A9NKN4_PICSI SubName: Full=Uncharacterized protein {ECO:0000313|EMBL:ABK21195.1};	Transcription factor HEX, contains HOX and HALZ domains	GO:0005634,nucleus; GO:0003700,DNA-binding transcription factor activity; GO:0043621,protein self-association; GO:0043565,sequence-specific DNA binding; GO:0003006,developmental process involved in reproduction; GO:0010582,floral meristem determinacy; GO:0080127,fruit septum development; GO:0048467,gynoecium development; GO:0006351,transcription, DNA-templated; GO:0140110,transcription regulator …	HD-ZIP protein N terminus	HB-other	TF	HB->HB-other
HB	Cluster-27241.58106	TF	HB->HB-other	3672	K03294 basic amino acid/polyamine antiporter, APA family | (RefSeq) cationic amino acid transporter 1 isoform X1 (A)	cationic amino acid transporter 1 isoform X1 [Arachis ipaensis]	CAAT1_ARATH RecName: Full=Cationic amino acid transporter 1; AltName: Full=Amino acid transporter 1;	A0A0C9RSA1_9SPER SubName: Full=TSA: Wollemia nobilis Ref_Wollemi_Transcript_15390_2051 transcribed RNA sequence {ECO:0000313|EMBL:JAG86454.1};	Amino acid transporters	GO:0016021,integral component of membrane; GO:0016020,membrane; GO:0005886,plasma membrane; GO:0015171,amino acid transmembrane transporter activity; GO:0003674,molecular_function; GO:0005215,transporter activity; GO:0022857,transmembrane transporter activity; GO:0005342,organic acid transmembrane transporter activity; GO:0008509,anion transmembrane transporter activity; GO:0008514,organic anion …	Homeodomain	0.45	0.43	0.28	1.09	1.14	1.11	0.75	0.62	0.53	1.225	1.25e-06	4.25e-06	up	0.707912	0.00686592	0.0169416	FALSE	0.540651	0.169442	0.331534	FALSE	3672	K03294 basic amino acid/polyamine antiporter, APA family | (RefSeq) cationic amino acid transporter 1 isoform X1 (A)	cationic amino acid transporter 1 isoform X1 [Arachis ipaensis]	CAAT1_ARATH RecName: Full=Cationic amino acid transporter 1; AltName: Full=Amino acid transporter 1;	A0A0C9RSA1_9SPER SubName: Full=TSA: Wollemia nobilis Ref_Wollemi_Transcript_15390_2051 transcribed RNA sequence {ECO:0000313|EMBL:JAG86454.1};	Amino acid transporters	GO:0016021,integral component of membrane; GO:0016020,membrane; GO:0005886,plasma membrane; GO:0015171,amino acid transmembrane transporter activity; GO:0003674,molecular_function; GO:0005215,transporter activity; GO:0022857,transmembrane transporter activity; GO:0005342,organic acid transmembrane transporter activity; GO:0008509,anion transmembrane transporter activity; GO:0008514,organic anion …	Homeodomain	HB-other	TF	HB->HB-other
HB	Cluster-27241.62636	TF	HB->HB-other	778	K09338 homeobox-leucine zipper protein | (RefSeq) homeobox-leucine zipper protein ATHB-14 (A)	class III HD-Zip protein HDZ31 [Pinus taeda]	HOX32_ORYSI RecName: Full=Homeobox-leucine zipper protein HOX32; AltName: Full=HD-ZIP protein HOX32; AltName: Full=Homeodomain transcription factor HOX32; AltName: Full=OsHox32;	Q0QUA9_PICMA SubName: Full=Homeodomain-leucine zipper trancription factor HB-3 {ECO:0000313|EMBL:ABB93591.1};	--	GO:0005634,nucleus; GO:0003677,DNA binding; GO:0008289,lipid binding; GO:0006355,regulation of transcription, DNA-templated; GO:0006351,transcription, DNA-templated; GO:0003674,molecular_function; GO:0003676,nucleic acid binding; GO:0005488,binding; GO:0097159,organic cyclic compound binding; GO:1901363,heterocyclic compound binding; GO:0008152,metabolic process; GO:0006139,nucleobase-containing …	Homeodomain	2.18	2.49	1.98	4.84	5.67	5.6	1.97	2.22	3.01	1.00376	0.000246473	0.000629558	up	1.07196	0.000473465	0.00151924	up	-0.0544846	0.898323	0.948613	FALSE	778	K09338 homeobox-leucine zipper protein | (RefSeq) homeobox-leucine zipper protein ATHB-14 (A)	class III HD-Zip protein HDZ31 [Pinus taeda]	HOX32_ORYSI RecName: Full=Homeobox-leucine zipper protein HOX32; AltName: Full=HD-ZIP protein HOX32; AltName: Full=Homeodomain transcription factor HOX32; AltName: Full=OsHox32;	Q0QUA9_PICMA SubName: Full=Homeodomain-leucine zipper trancription factor HB-3 {ECO:0000313|EMBL:ABB93591.1};	--	GO:0005634,nucleus; GO:0003677,DNA binding; GO:0008289,lipid binding; GO:0006355,regulation of transcription, DNA-templated; GO:0006351,transcription, DNA-templated; GO:0003674,molecular_function; GO:0003676,nucleic acid binding; GO:0005488,binding; GO:0097159,organic cyclic compound binding; GO:1901363,heterocyclic compound binding; GO:0008152,metabolic process; GO:0006139,nucleobase-containing …	Homeodomain	HB-other	TF	HB->HB-other
HB	Cluster-27241.74337	TF	HB->HB-other	3619	K09338 homeobox-leucine zipper protein | (RefSeq) homeobox-leucine zipper protein HOX32-like (A)	class III HD-Zip protein HDZ31 [Pinus taeda]	HOX32_ORYSJ RecName: Full=Homeobox-leucine zipper protein HOX32; AltName: Full=HD-ZIP protein HOX32; AltName: Full=Homeodomain transcription factor HOX32; AltName: Full=OsHox32;	Q0Q421_PINTA SubName: Full=Class III HD-Zip protein HDZ31 {ECO:0000313|EMBL:ABG73245.1};	--	GO:0005634,nucleus; GO:0003677,DNA binding; GO:0008289,lipid binding; GO:0006355,regulation of transcription, DNA-templated; GO:0006351,transcription, DNA-templated; GO:0003674,molecular_function; GO:0003676,nucleic acid binding; GO:0005488,binding; GO:0097159,organic cyclic compound binding; GO:1901363,heterocyclic compound binding; GO:0008152,metabolic process; GO:0006139,nucleobase-containing …	MEKHLA domain	0.14	0	0.19	0.56	0.32	0.43	0.07	0.09	0.24	1.59434	0.0285445	0.0487849	up	1.63631	0.00604528	0.0151429	up	NA	NA	NA	NA	NA	NA	NA	NA	NA	NA	NA	NA	NA	NA	NA
HB	Cluster-27241.78012	TF	HB->HB-other	1674	--	hypothetical protein AXG93_1923s1410 [Marchantia polymorpha subsp. ruderalis]	RLT1_ARATH RecName: Full=Homeobox-DDT domain protein RLT1 {ECO:0000305}; AltName: Full=Protein HOMEOBOX-1 {ECO:0000305}; AltName: Full=Protein RINGLET 1 {ECO:0000303|PubMed:22694359};	A0A176VF77_MARPO SubName: Full=Uncharacterized protein {ECO:0000313|EMBL:OAE18585.1};	--	GO:0005634,nucleus; GO:0003677,DNA binding; GO:0003700,DNA-binding transcription factor activity; GO:0009908,flower development; GO:0045892,negative regulation of transcription, DNA-templated; GO:0048510,regulation of timing of transition from vegetative to reproductive phase; GO:0006351,transcription, DNA-templated; GO:0003674,molecular_function; GO:0003676,nucleic acid binding; GO:0005488,bindi…	--	0.57	0.2	0.44	1.08	0.94	1.13	0.55	0.85	0.81	1.06136	0.0144837	0.0265675	up	0.409788	0.261832	0.372123	FALSE	0.687498	0.240149	0.421102	FALSE	NA	NA	NA	NA	NA	NA	NA	NA	NA	NA	NA
HB	Cluster-27241.95189	TF	HB->HB-other	1383	K09338 homeobox-leucine zipper protein | (RefSeq) homeobox-leucine zipper protein ATHB-8 (A)	class III HD-Zip protein HDZ32 [Pinus taeda]	ATB15_ARATH RecName: Full=Homeobox-leucine zipper protein ATHB-15; AltName: Full=HD-ZIP protein ATHB-15; AltName: Full=Homeodomain transcription factor ATHB-15; AltName: Full=Protein CORONA; AltName: Full=Protein INCURVATA 4;	A0A0K0M7A2_PINTB SubName: Full=HB1 {ECO:0000313|EMBL:AJP06301.1};	--	GO:0005634,nucleus; GO:0003677,DNA binding; GO:0008289,lipid binding; GO:0030154,cell differentiation; GO:0006355,regulation of transcription, DNA-templated; GO:0006351,transcription, DNA-templated; GO:0003674,molecular_function; GO:0003676,nucleic acid binding; GO:0005488,binding; GO:0097159,organic cyclic compound binding; GO:1901363,heterocyclic compound binding; GO:0008150,biological_process;…	Homeodomain	2.65	2.25	3.05	6.59	6.71	7.01	2.58	2.96	3.6	1.07499	2.43e-10	1.19e-09	up	1.05655	1.68e-08	1.04e-07	up	0.0333063	0.904822	0.952954	FALSE	NA	NA	NA	NA	NA	NA	NA	NA	NA	NA	NA
HB	Cluster-27241.40279	TF	HB->HB-other	674	K09338 homeobox-leucine zipper protein | (RefSeq) homeobox-leucine zipper protein ATHB-15 (A)	class III homeodomain leucine zipper protein [Picea glauca]	ATHB8_ARATH RecName: Full=Homeobox-leucine zipper protein ATHB-8; AltName: Full=HD-ZIP protein ATHB-8; AltName: Full=Homeodomain transcription factor ATHB-8;	E7DX25_PICGL SubName: Full=Class III homeodomain leucine zipper protein {ECO:0000313|EMBL:ADV04323.1};	--	GO:0005634,nucleus; GO:0003677,DNA binding; GO:0003700,DNA-binding transcription factor activity; GO:0008289,lipid binding; GO:0030154,cell differentiation; GO:0010014,meristem initiation; GO:0045597,positive regulation of cell differentiation; GO:0008284,positive regulation of cell proliferation; GO:0010072,primary shoot apical meristem specification; GO:0010067,procambium histogenesis; GO:00097…	--	1.6	2.3	1.39	3.69	4.41	4.14	1.84	1.75	1.84	0.950106	0.00850367	0.0164699	FALSE	1.07858	0.00298323	0.00805881	up	NA	NA	NA	NA	674	K09338 homeobox-leucine zipper protein | (RefSeq) homeobox-leucine zipper protein ATHB-15 (A)	class III homeodomain leucine zipper protein [Picea glauca]	ATHB8_ARATH RecName: Full=Homeobox-leucine zipper protein ATHB-8; AltName: Full=HD-ZIP protein ATHB-8; AltName: Full=Homeodomain transcription factor ATHB-8;	E7DX25_PICGL SubName: Full=Class III homeodomain leucine zipper protein {ECO:0000313|EMBL:ADV04323.1};	--	GO:0005634,nucleus; GO:0003677,DNA binding; GO:0003700,DNA-binding transcription factor activity; GO:0008289,lipid binding; GO:0030154,cell differentiation; GO:0010014,meristem initiation; GO:0045597,positive regulation of cell differentiation; GO:0008284,positive regulation of cell proliferation; GO:0010072,primary shoot apical meristem specification; GO:0010067,procambium histogenesis; GO:00097…	--	HB-other	TF	HB->HB-other
HB	Cluster-27241.88268	TF	HB->HB-other	1751	K09338 homeobox-leucine zipper protein | (RefSeq) homeobox-leucine zipper protein HAT5 (A)	unknown [Picea sitchensis]	ATHB6_ARATH RecName: Full=Homeobox-leucine zipper protein ATHB-6; AltName: Full=HD-ZIP protein ATHB-6; AltName: Full=Homeodomain transcription factor ATHB-6;	A9NYL7_PICSI SubName: Full=Uncharacterized protein {ECO:0000313|EMBL:ABK25728.1};	Transcription factor HEX, contains HOX and HALZ domains	GO:0005634,nucleus; GO:0003677,DNA binding; GO:0003700,DNA-binding transcription factor activity; GO:0043565,sequence-specific DNA binding; GO:0009738,abscisic acid-activated signaling pathway; GO:0009788,negative regulation of abscisic acid-activated signaling pathway; GO:0045893,positive regulation of transcription, DNA-templated; GO:0009414,response to water deprivation; GO:0006351,transcripti…	Homeodomain	0.48	0.53	1.35	1.52	1.62	0.95	0.55	0.4	0.72	0.537726	0.255233	0.333641	FALSE	1.16566	0.00516261	0.0131468	up	-0.620829	0.307193	0.496795	FALSE	NA	NA	NA	NA	NA	NA	NA	NA	NA	NA	NA
