# Supplementary material for: Comparative Transcriptomic and Metabolic Analyses Reveal the Coordinated Mechanisms in Pinus koraiensis under Different Light Stress Conditions
Source: Int J Mol Sci. 2022 Aug 23;23(17):9556. doi: 10.3390/ijms23179556 (PMC9455776; doi:10.3390/ijms23179556)
Supplement: Supplementary file 1 [file ijms-23-09556-s001.zip › Supplementary Tables/Table S9 The top 20 KEGG enrichment pathways of differentially accumulated metabolites (DAMs) in CK vs. HS.xlsx]

## Sheet: Table S9
Supplemental Table S9. The top 20 KEGG enrichment pathways of differentially accumulated metabolites (DAMs) in CK vs. HS
#Kegg_pathway	ko_id	Cluter_frequency	Metabolome_frequency	P-value	Corrected_P-value
Arginine biosynthesis	ko00220	5 out of 44 11.3636363636364%	8 out of 315 2.53968253968254%	0.00174304915580609	0.0993538018809468
Plant hormone signal transduction	ko04075	2 out of 44 4.54545454545455%	2 out of 315 0.634920634920635%	0.0191285006571631	1
Biosynthesis of secondary metabolites	ko01110	23 out of 44 52.2727272727273%	119 out of 315 37.7777777777778%	0.0255291244732267	1
Phenylpropanoid biosynthesis	ko00940	6 out of 44 13.6363636363636%	19 out of 315 6.03174603174603%	0.0347961638560093	1
Biosynthesis of amino acids	ko01230	10 out of 44 22.7272727272727%	41 out of 315 13.015873015873%	0.0401033742783027	1
Purine metabolism	ko00230	5 out of 44 11.3636363636364%	20 out of 315 6.34920634920635%	0.129590010507941	1
Folate biosynthesis	ko00790	1 out of 44 2.27272727272727%	1 out of 315 0.317460317460317%	0.13968253968254	1
Monoterpenoid biosynthesis	ko00902	1 out of 44 2.27272727272727%	1 out of 315 0.317460317460317%	0.13968253968254	1
Carotenoid biosynthesis	ko00906	1 out of 44 2.27272727272727%	1 out of 315 0.317460317460317%	0.13968253968254	1
Ubiquinone and other terpenoid-quinone biosynthesis	ko00130	2 out of 44 4.54545454545455%	5 out of 315 1.58730158730159%	0.14483568924684	1
Stilbenoid, diarylheptanoid and gingerol biosynthesis	ko00945	2 out of 44 4.54545454545455%	5 out of 315 1.58730158730159%	0.14483568924684	1
Vitamin B6 metabolism	ko00750	2 out of 44 4.54545454545455%	5 out of 315 1.58730158730159%	0.14483568924684	1
Biosynthesis of cofactors	ko01240	9 out of 44 20.4545454545455%	50 out of 315 15.8730158730159%	0.243855195931366	1
Glycolysis / Gluconeogenesis	ko00010	2 out of 44 4.54545454545455%	7 out of 315 2.22222222222222%	0.253984324117798	1
Phosphonate and phosphinate metabolism	ko00440	1 out of 44 2.27272727272727%	2 out of 315 0.634920634920635%	0.260236578707916	1
Nitrogen metabolism	ko00910	1 out of 44 2.27272727272727%	2 out of 315 0.634920634920635%	0.260236578707916	1
D-Arginine and D-ornithine metabolism	ko00472	1 out of 44 2.27272727272727%	2 out of 315 0.634920634920635%	0.260236578707916	1
Glyoxylate and dicarboxylate metabolism	ko00630	3 out of 44 6.81818181818182%	13 out of 315 4.12698412698413%	0.267207558207901	1
Carbon fixation in photosynthetic organisms	ko00710	2 out of 44 4.54545454545455%	8 out of 315 2.53968253968254%	0.309968048485923	1
Sulfur relay system	ko04122	1 out of 44 2.27272727272727%	3 out of 315 0.952380952380952%	0.364228880742586	1
